# Supplementary material for: A high-density linkage map and sex-linked markers for the Amazon Tambaqui Colossoma macropomum
Source: BMC Genomics. 2021 Oct 2;22:709. doi: 10.1186/s12864-021-08037-8 (PMC8487117; doi:10.1186/s12864-021-08037-8)
Supplement: Supplementary file 2 — Additional file 2: Supplementary Table S1 Origin of samples and barcode. Details of each sample used: barcode, file name ID, family, gender, status number of extracted and retained reads. [file 12864_2021_8037_MOESM2_ESM.csv]

## Supplementary Table S1 - Samples origin and barcode. Details each sample used: barcode used	file name ID	family	gender	Status number of extracted retained reads.
Sample_ID	filename_ID	Family_ID	Gender	Status	Species	TaxonID	Library	Barcode_sets	Retained_reads	Alignment_to_genome(%)	Coverage(%)	remark
F01_001	1_344846	FAM01	F	Offspring	Colossoma macropomum	42526	1	CGTATCA-GAGATGT; CGTATCA-GTCAAGT	7437389	89.87	23.069
F01_002	2_344847	FAM01	F	Offspring	Colossoma macropomum	42526	1	CAGTCAC-GCATA; CAGTCAC-GTCAAGT	7726579	91.15	30.162
F01_003	3_344848	FAM01	F	Offspring	Colossoma macropomum	42526	1	GACTA-GTCAAGT; GACTA-AGTCA	7391753	90.1	26.693
F01_004	4_344849	FAM01	F	Offspring	Colossoma macropomum	42526	1	ACACGAG-CTGGT; ACACGAG-AGCTGTC	7841223	92.28	32.72
F01_005	5_344856	FAM01	M	Offspring	Colossoma macropomum	42526	1	ACTGCAC-CGATC; ACTGCAC-ATACGGT	5196748	91.13	26.625
F01_006	6_344850	FAM01	M	Offspring	Colossoma macropomum	42526	1	CTCTTCA-GAAGC; CTCTTCA-AGCTGTC	4335915	94.78	38.096
F01_007	7_344858	FAM01	F	Offspring	Colossoma macropomum	42526	1	GCATT-GTCAAGT; GCATT-TAGCA	7051246	93.92	43.361
F01_008	8_344842	FAM01	F	Offspring	Colossoma macropomum	42526	1	ACACGAG-CGATC; ACACGAG-GTCAAGT	4959137	94.34	45.862
F01_009	9_344859	FAM01	M	Offspring	Colossoma macropomum	42526	1	ATGCT-GAGATGT; ATGCT-CTGGT	8026809	93.04	38.403
F01_010	10_344844	FAM01	F	Offspring	Colossoma macropomum	42526	1	GCTAACA-GCATA; GCTAACA-CATCTGT	6558762	94.6	45.504
F01_011	11_344851	FAM01	M	Offspring	Colossoma macropomum	42526	1	CATGA-AGTCA; CATGA-GTCAAGT	6835113	89.71	23.361
F01_012	12_344841	FAM01		Offspring	Colossoma macropomum	42526	1	TCGAG-GAGATGT; TCGAG-CTGGT	3843373	94.48	34.033
F01_013	13_344860	FAM01	F	Offspring	Colossoma macropomum	42526	1	AGAGT-TACGTGT; AGAGT-CGATC	5879153	94.34	47.397
F01_014	14_344845	FAM01	F	Offspring	Colossoma macropomum	42526	1	CAGTCAC-AGTCA; CAGTCAC-GAGATGT	5539680	92.78	33.885
F01_015	15_344843	FAM01	M	Offspring	Colossoma macropomum	42526	1	ACGTA-AGCTGTC; ACGTA-GCATA	5193044	92.69	34.042
F01_016	16_344852	FAM01	M	Offspring	Colossoma macropomum	42526	1	CTAGGAC-TAGCA; CTAGGAC-TACGTGT	5626827	93.58	30.801
F01_017	17_344853	FAM01	M	Offspring	Colossoma macropomum	42526	1	CGATA-ATACGGT; CGATA-AGTCA	6683317	93.83	29.768
F01_018	18_344854	FAM01	F	Offspring	Colossoma macropomum	42526	1	CACAGAC-TACGTGT; CACAGAC-GAAGC	5724776	91.9	26.063
F01_019	19_344855	FAM01	F	Offspring	Colossoma macropomum	42526	1	GACTA-CTGGT; GACTA-TACGTGT	7085275	93.05	36.28
F01_020	20_344857	FAM01		Offspring	Colossoma macropomum	42526	1	AGGACAC-CATCTGT; AGGACAC-TAGCA	4790163	93.56	36.588
F01_021	21_344866	FAM01	F	Offspring	Colossoma macropomum	42526	1	ATGCT-CGATC; ATGCT-AGCTGTC	7123899	93.8	44.038
F01_022	22_344863	FAM01	F	Offspring	Colossoma macropomum	42526	1	CAGTCAC-TACGTGT; CAGTCAC-GAAGC	5505579	92.02	30.379
F01_023	23_344862	FAM01		Offspring	Colossoma macropomum	42526	1	GCTAACA-TACGTGT; GCTAACA-CTGGT	3953607	90.4	8.747
F01_024	24_344865	FAM01	F	Offspring	Colossoma macropomum	42526	1	AGGACAC-GAAGC; AGGACAC-TACGTGT	5369321	91.25	24.801
F01_025	25_344864	FAM01	F	Offspring	Colossoma macropomum	42526	1	ATGCT-CATCTGT; ATGCT-TAGCA	3945440	90.81	19.497
F01_026	26_344861	FAM01	F	Offspring	Colossoma macropomum	42526	1	CAGTCAC-CTGGT; CAGTCAC-TAGCA	3203542	92.32	20.3
F01_027	27_344872	FAM01	M	Offspring	Colossoma macropomum	42526	1	AGAGT-GTCAAGT; AGAGT-AGCTGTC	3109487	93.13	19.176
F01_030	30_344873	FAM01	F	Offspring	Colossoma macropomum	42526	1	AGAGT-CTGGT; AGAGT-TAGCA	7810162	92.17	27.419
F01_032	32_344875	FAM01	F	Offspring	Colossoma macropomum	42526	1	ACGTA-AGTCA; ACGTA-GTCAAGT	7260112	90.23	26.901
F01_035	35_344878	FAM01	M	Offspring	Colossoma macropomum	42526	1	TGCAACA-TACGTGT; TGCAACA-CATCTGT	8958912	91.38	24.136
F01_036	36_344885	FAM01	M	Offspring	Colossoma macropomum	42526	1	GTACACA-AGTCA; GTACACA-CGATC	5846148	86.49	14.091
F01_037	37_344877	FAM01	M	Offspring	Colossoma macropomum	42526	1	GTACACA-CATCTGT; GTACACA-TAGCA	4165047	94.2	24.836
F01_039	39_344869	FAM01	M	Offspring	Colossoma macropomum	42526	1	ACGTA-CATCTGT; ACGTA-ATACGGT	5819501	92.12	26.502
F01_042	42_344884	FAM01	M	Offspring	Colossoma macropomum	42526	1	CGATA-GAGATGT; CGATA-GTCAAGT	4294052	91.82	17.956
F01_043	43_344883	FAM01		Offspring	Colossoma macropomum	42526	1	GATCG-GAAGC; GATCG-TACGTGT	628316	94.7	8.848
F01_044	44_344882	FAM01	F	Offspring	Colossoma macropomum	42526	1	GCTAACA-GAAGC; GCTAACA-AGTCA	4834069	93.18	18.271
F01_045	45_344867	FAM01		Offspring	Colossoma macropomum	42526	1	GTCAC-CATCTGT; GTCAC-GAAGC	738981	90.07	5.83	Removed from the analysis
F01_046	46_344887	FAM01	M	Offspring	Colossoma macropomum	42526	1	CTAGGAC-ATACGGT; CTAGGAC-GCATA	1330354	94.22	12.547
F01_048	48_344888	FAM01		Offspring	Colossoma macropomum	42526	1	TGCAACA-GTCAAGT; TGCAACA-AGTCA	1358075	93.79	9.419
F01_049	49_344889	FAM01	M	Offspring	Colossoma macropomum	42526	1	CTAGGAC-CGATC; CTAGGAC-GAAGC	4487084	90.98	16.425
F01_051	51_344895	FAM01	F	Offspring	Colossoma macropomum	42526	1	GTCAC-CTGGT; GTCAC-TACGTGT	4081752	91.39	21.323
F01_052	52_344894	FAM01		Offspring	Colossoma macropomum	42526	1	GACTA-CGATC; GACTA-ATACGGT	2786865	94.44	21.556
F01_053	53_344893	FAM01		Offspring	Colossoma macropomum	42526	1	ACTGCAC-GCATA; ACTGCAC-CATCTGT	2686703	94.41	24.554
F01_054	54_344891	FAM01	M	Offspring	Colossoma macropomum	42526	1	CGATA-AGCTGTC; CGATA-CGATC	7375941	92.7	33.7
F01_055	55_344892	FAM01	M	Offspring	Colossoma macropomum	42526	1	CAGTCAC-AGCTGTC; CAGTCAC-CGATC	2228002	93.97	20.106
F01_056	56_344906	FAM01	M	Offspring	Colossoma macropomum	42526	1	CTCTTCA-GCATA; CTCTTCA-CTGGT	5023977	91.27	20.894
F01_057	57_344901	FAM01	M	Offspring	Colossoma macropomum	42526	1	ACACGAG-TAGCA; ACACGAG-GCATA	8016804	92.48	26.713
F01_058	58_344905	FAM01	F	Offspring	Colossoma macropomum	42526	1	CACAGAC-CATCTGT; CACAGAC-ATACGGT	3989349	92.56	25.523
F01_059	59_344902	FAM01	M	Offspring	Colossoma macropomum	42526	1	CATGA-CGATC; CATGA-GAAGC	6907593	90.49	23.152
F01_060	60_344903	FAM01	M	Offspring	Colossoma macropomum	42526	1	CTCTTCA-ATACGGT; CTCTTCA-CGATC	4561479	93.33	26.601
F01_062	62_344899	FAM01	M	Offspring	Colossoma macropomum	42526	1	GTACACA-AGCTGTC; GTACACA-GAGATGT	6151097	89.41	18.444
F01_063	63_344896	FAM01	M	Offspring	Colossoma macropomum	42526	1	GCATT-GAAGC; GCATT-GAGATGT	4860885	91.69	26.228
F01_064	64_344904	FAM01	M	Offspring	Colossoma macropomum	42526	1	ACGTA-TACGTGT; ACGTA-CTGGT	5869812	91.14	25.859
F01_065	65_344900	FAM01	M	Offspring	Colossoma macropomum	42526	1	CATGA-TAGCA; CATGA-GAGATGT	2210023	91.07	8.501
F01_067	67_344898	FAM01	M	Offspring	Colossoma macropomum	42526	1	CTAGGAC-GAGATGT; CTAGGAC-GTCAAGT	3212802	87.53	11.25
F01_068	68_344908	FAM01		Offspring	Colossoma macropomum	42526	1	TCTCTCA-CGATC; TCTCTCA-GTCAAGT	728665	92.86	8.07
F01_069	69_344909	FAM01	F	Offspring	Colossoma macropomum	42526	1	ACGTA-TAGCA; ACGTA-GAGATGT	934355	92.43	9.864
F01_071	71_344916	FAM01	F	Offspring	Colossoma macropomum	42526	1	CTCTTCA-GTCAAGT; CTCTTCA-AGTCA	880018	92.27	7.693
F01_072	72_344920	FAM01	M	Offspring	Colossoma macropomum	42526	1	AGGACAC-AGTCA; AGGACAC-CGATC	219530	86.39	3.594	Removed from the analysis
F01_073	73_344917	FAM01		Offspring	Colossoma macropomum	42526	1	CACAGAC-AGTCA; CACAGAC-GAGATGT	4051878	93.97	31.596
F01_074	74_344919	FAM01	F	Offspring	Colossoma macropomum	42526	1	TCGAG-CATCTGT; TCGAG-TAGCA	4021342	90.29	18.617
F01_075	75_344918	FAM01	F	Offspring	Colossoma macropomum	42526	1	AGAGT-GAGATGT; AGAGT-GAAGC	4091718	91.17	23.002
F01_076	76_344915	FAM01	F	Offspring	Colossoma macropomum	42526	1	ACGTA-CGATC; ACGTA-GAAGC	4374856	90.05	22.466
F01_077	77_344914	FAM01	F	Offspring	Colossoma macropomum	42526	1	ACACGAG-CATCTGT; ACACGAG-AGTCA	4224869	94.04	24.569
F01_078	78_344911	FAM01	M	Offspring	Colossoma macropomum	42526	1	TCGAG-GCATA; TCGAG-GTCAAGT	1996907	94.98	16.773
F01_079	79_344913	FAM01		Offspring	Colossoma macropomum	42526	1	CGTATCA-ATACGGT; CGTATCA-GCATA	1109992	95.15	16.678
F01_080	80_344912	FAM01		Offspring	Colossoma macropomum	42526	1	GTACACA-CTGGT; GTACACA-ATACGGT	3222808	94.38	26.568
F01_081	81_344925	FAM01	M	Offspring	Colossoma macropomum	42526	1	ACTGCAC-TACGTGT; ACTGCAC-CTGGT	1246665	94.19	16.26
F01_082	82_344924	FAM01	M	Offspring	Colossoma macropomum	42526	1	TGCAACA-TAGCA; TGCAACA-GAGATGT	4743768	91.14	23.488
F01_083	83_344923	FAM01	F	Offspring	Colossoma macropomum	42526	1	ATCGA-GCATA; ATCGA-ATACGGT	3083955	92.5	21.191
F01_084	84_344922	FAM01	M	Offspring	Colossoma macropomum	42526	1	CATGA-CATCTGT; CATGA-ATACGGT	4007091	93.61	28.559
F01_085	85_344921	FAM01	F	Offspring	Colossoma macropomum	42526	1	CGATA-TAGCA; CGATA-CATCTGT	5391218	91.98	28.031
F01_087	87_344931	FAM01	M	Offspring	Colossoma macropomum	42526	1	TCGAG-CGATC; TCGAG-AGCTGTC	4696368	93.14	28.986
F01_088	88_344949	FAM01	F	Offspring	Colossoma macropomum	42526	1	ACTGCAC-GAGATGT; ACTGCAC-TAGCA	3451915	91.91	22.257
F01_089	89_344932	FAM01	M	Offspring	Colossoma macropomum	42526	1	AGGACAC-GTCAAGT; AGGACAC-GCATA	4866644	93.81	34.19
F01_090	90_344947	FAM01	F	Offspring	Colossoma macropomum	42526	1	TCTCTCA-CTGGT; TCTCTCA-AGCTGTC	3501153	91.61	22.415
F01_091	91_344933	FAM01	M	Offspring	Colossoma macropomum	42526	1	TCAGA-GTCAAGT; TCAGA-TAGCA	2631075	94.42	24.904
F01_093	93_344935	FAM01	F	Offspring	Colossoma macropomum	42526	1	TCGAG-ATACGGT; TCGAG-TACGTGT	5726306	92.06	22.902
F01_094	94_344926	FAM01	F	Offspring	Colossoma macropomum	42526	1	TCTCTCA-GAGATGT; TCTCTCA-GAAGC	1330815	94.47	15.689
F01_095	95_344927	FAM01	M	Offspring	Colossoma macropomum	42526	1	TCTCTCA-ATACGGT; TCTCTCA-TACGTGT	5336048	90.59	20.758
F01_096	96_344930	FAM01	F	Offspring	Colossoma macropomum	42526	1	TCGAG-GAAGC; TCGAG-AGTCA	7664855	90.78	25.354
F01_097	97_344928	FAM01	M	Offspring	Colossoma macropomum	42526	1	CATGA-TACGTGT; CATGA-CTGGT	3689838	90.88	21.114
F01_098	98_344929	FAM01	F	Offspring	Colossoma macropomum	42526	1	GCATT-ATACGGT; GCATT-GCATA	4624831	91.61	26.021
F01_099	99_344948	FAM01	M	Offspring	Colossoma macropomum	42526	1	CTCTTCA-TACGTGT; CTCTTCA-CATCTGT	4837118	90.82	19.78
F01_100	100_344938	FAM01	F	Offspring	Colossoma macropomum	42526	1	TCAGA-TACGTGT; TCAGA-CATCTGT	3136682	92.02	20.077
F01_101	101_344944	FAM01	M	Offspring	Colossoma macropomum	42526	1	GTCAC-GTCAAGT; GTCAC-AGTCA	3091736	91.31	20.808
F01_102	102_344940	FAM01	M	Offspring	Colossoma macropomum	42526	1	CTAGGAC-AGTCA; CTAGGAC-CATCTGT	3669534	92.12	23.237
F01_103	103_344943	FAM01	M	Offspring	Colossoma macropomum	42526	1	GATCG-AGCTGTC; GATCG-CGATC	3283135	92.04	23.391
F01_104	104_344939	FAM01	M	Offspring	Colossoma macropomum	42526	1	GCTAACA-CGATC; GCTAACA-ATACGGT	4979763	93.22	22.828
F01_105	105_344937	FAM01	M	Offspring	Colossoma macropomum	42526	1	TCTCTCA-TAGCA; TCTCTCA-GCATA	1783741	94.28	12.807
F01_106	106_344945	FAM01	M	Offspring	Colossoma macropomum	42526	1	TGCAACA-ATACGGT; TGCAACA-CGATC	3957875	94	25.251
F01_108	108_344941	FAM01	M	Offspring	Colossoma macropomum	42526	1	GTACACA-GAAGC; GTACACA-TACGTGT	3210693	92.24	20.584
F01_109	109_344942	FAM01	F	Offspring	Colossoma macropomum	42526	1	TCAGA-ATACGGT; TCAGA-GCATA	3421148	92.34	24.112
F01_110	110_344936	FAM01		Offspring	Colossoma macropomum	42526	1	GACTA-AGCTGTC; GACTA-GAGATGT	3372982	92.88	21.155
F01_111	111_401645	FAM01	F	Offspring	Colossoma macropomum	42526	1	GATCG-TAGCA; GATCG-CATCTGT	2850685	93.6	22.68
F01_112	112_401643	FAM01	M	Offspring	Colossoma macropomum	42526	1	ATCGA-GAGATGT; ATCGA-GAAGC	3644515	93.24	27.431
F01_113	113_401641	FAM01		Offspring	Colossoma macropomum	42526	1	ATCGA-TACGTGT; ATCGA-CGATC	3237271	94.66	32.042
F01_114	114_401642	FAM01	M	Offspring	Colossoma macropomum	42526	1	GCATT-CTGGT; GCATT-AGCTGTC	1182277	94.96	15.29
F01_115	115_401644	FAM01	M	Offspring	Colossoma macropomum	42526	1	CGTATCA-AGCTGTC; CGTATCA-CTGGT	2788962	93.51	23.203
F01_116	116_401657	FAM01	M	Offspring	Colossoma macropomum	42526	1	ATCGA-GTCAAGT; ATCGA-AGCTGTC	1964811	91.8	14.004
F01_117	117_401646	FAM01	M	Offspring	Colossoma macropomum	42526	1	CTCTTCA-TAGCA; CTCTTCA-GAGATGT	3353153	92.3	22.189
F01_118	118_401651	FAM01	M	Offspring	Colossoma macropomum	42526	1	GCATT-AGTCA; GCATT-CGATC	3140361	91.88	17.071
F01_119	119_401648	FAM01		Offspring	Colossoma macropomum	42526	1	CGTATCA-TAGCA; CGTATCA-TACGTGT	2968001	94.36	24.155
F01_120	120_401647	FAM01		Offspring	Colossoma macropomum	42526	1	ACACGAG-GAGATGT; ACACGAG-GAAGC	4048300	94.65	35.282
F01_121	121_401649	FAM01	F	Offspring	Colossoma macropomum	42526	1	ATGCT-GAAGC; ATGCT-AGTCA	3921963	92.77	26.089
F01_122	122_401652	FAM01		Offspring	Colossoma macropomum	42526	1	CATGA-AGCTGTC; CATGA-GCATA	3853617	94.58	29.89
F01_123	123_401650	FAM01	M	Offspring	Colossoma macropomum	42526	1	GACTA-TAGCA; GACTA-GCATA	4211574	92.35	22.294
F01_124	124_401656	FAM01		Offspring	Colossoma macropomum	42526	1	TGCAACA-GAAGC; TGCAACA-AGCTGTC	3772098	94.79	22.913
F01_125	125_401658	FAM01	M	Offspring	Colossoma macropomum	42526	1	GATCG-GCATA; GATCG-CTGGT	4532614	91.37	22.541
F01_126	126_401659	FAM01		Offspring	Colossoma macropomum	42526	1	ATGCT-GCATA; ATGCT-GTCAAGT	8268836	93.54	38.533
F01_127	127_401660	FAM01	F	Offspring	Colossoma macropomum	42526	1	CAGTCAC-CATCTGT; CAGTCAC-ATACGGT	5299380	92.17	25.088
F01_128	128_401653	FAM01	F	Offspring	Colossoma macropomum	42526	1	GTACACA-GTCAAGT; GTACACA-GCATA	3810585	92.07	20.792
F01_129	129_401654	FAM01	M	Offspring	Colossoma macropomum	42526	1	TGCAACA-GCATA; TGCAACA-CTGGT	2785264	92.95	20.216
F01_130	130_401655	FAM01	M	Offspring	Colossoma macropomum	42526	1	GATCG-GAGATGT; GATCG-GTCAAGT	3148197	93.88	25.464
F01_131	131_401667	FAM01	F	Offspring	Colossoma macropomum	42526	1	GTCAC-AGCTGTC; GTCAC-GAGATGT	4561664	91.32	18.643
F01_132	132_401664	FAM01	M	Offspring	Colossoma macropomum	42526	1	TCTCTCA-CATCTGT; TCTCTCA-AGTCA	3802121	92.49	25.446
F01_134	134_401663	FAM01	F	Offspring	Colossoma macropomum	42526	1	GTCAC-TAGCA; GTCAC-GCATA	5540825	89.32	20.131
F01_135	135_401669	FAM01	F	Offspring	Colossoma macropomum	42526	1	CTAGGAC-AGCTGTC; CTAGGAC-CTGGT	2471366	94.05	24.557
F01_136	136_401666	FAM01	M	Offspring	Colossoma macropomum	42526	1	GCATT-TACGTGT; GCATT-CATCTGT	5618739	91.63	27.036
F01_137	137_401661	FAM01		Offspring	Colossoma macropomum	42526	1	GATCG-ATACGGT; GATCG-AGTCA	3055557	94.34	25.239
F01_138	138_401662	FAM01	M	Offspring	Colossoma macropomum	42526	1	ATGCT-ATACGGT; ATGCT-TACGTGT	7781436	90.26	24.562
F01_140	140_401665	FAM01	F	Offspring	Colossoma macropomum	42526	1	ACTGCAC-GTCAAGT; ACTGCAC-AGCTGTC	6781108	90.75	25.406
F01_141	141_401636	FAM01	F	Offspring	Colossoma macropomum	42526	1	AGAGT-GCATA; AGAGT-ATACGGT	2789539	91.53	18.28
F01_142	142_401637	FAM01	M	Offspring	Colossoma macropomum	42526	1	ACACGAG-ATACGGT; ACACGAG-TACGTGT	3636546	92.07	17.819
F01_143	143_401670	FAM01	F	Offspring	Colossoma macropomum	42526	1	CGTATCA-AGTCA; CGTATCA-CATCTGT	178179	91.24	4.781	Removed from the analysis
F01_144	144_401638	FAM01	M	Offspring	Colossoma macropomum	42526	1	CACAGAC-CTGGT; CACAGAC-TAGCA	2232468	93.77	21.079
F01_145	145_401633	FAM01	M	Offspring	Colossoma macropomum	42526	1	TCAGA-AGTCA; TCAGA-CGATC	5755691	93.3	29.764
F01_146	146_401631	FAM01	M	Offspring	Colossoma macropomum	42526	1	ATCGA-CTGGT; ATCGA-TAGCA	4213338	91.66	22.488
F01_147	147_401634	FAM01	M	Offspring	Colossoma macropomum	42526	1	GTCAC-CGATC; GTCAC-ATACGGT	1175321	94.56	13.07
F01_148	148_401639	FAM01	M	Offspring	Colossoma macropomum	42526	1	CGATA-GCATA; CGATA-CTGGT	6328293	92.05	27.165
F01_149	149_401671	FAM01	F	Offspring	Colossoma macropomum	42526	1	CGATA-GAAGC; CGATA-TACGTGT	1741401	95.73	23.582
F01_150	150_401635	FAM01	M	Offspring	Colossoma macropomum	42526	1	CACAGAC-AGCTGTC; CACAGAC-CGATC	1622864	95.53	19.533
F01_151	151_401672	FAM01	F	Offspring	Colossoma macropomum	42526	1	CACAGAC-GCATA; CACAGAC-GTCAAGT	3230700	92.21	23.439
F01_152	152_401737	FAM01	M	Offspring	Colossoma macropomum	42526	1	AGAGT-AGTCA; AGAGT-CATCTGT	2101121	94.5	22.809
F01_153	153_401732	FAM01	M	Offspring	Colossoma macropomum	42526	1	ACTGCAC-GAAGC; ACTGCAC-AGTCA	2443064	93.65	19.236
F01_154	154_401640	FAM01	M	Offspring	Colossoma macropomum	42526	1	GCTAACA-GAGATGT; GCTAACA-TAGCA	4458263	93.94	31.425
F01_156	156_401738	FAM01	F	Offspring	Colossoma macropomum	42526	1	GCTAACA-GTCAAGT; GCTAACA-AGCTGTC	12738458	90.37	26.629
F01_157	157_401733	FAM01	M	Offspring	Colossoma macropomum	42526	1	TCAGA-CTGGT; TCAGA-AGCTGTC	4172793	94.65	28.232
F01_158	158_401673	FAM01	F	Offspring	Colossoma macropomum	42526	1	ATCGA-AGTCA; ATCGA-CATCTGT	1749036	94.35	20.757
F01_159	159_401674	FAM01	M	Offspring	Colossoma macropomum	42526	1	CGTATCA-CGATC; CGTATCA-GAAGC	2708243	92.97	20.853
F01_160	160_401731	FAM01	M	Offspring	Colossoma macropomum	42526	1	TCAGA-GAAGC; TCAGA-GAGATGT	2880696	92.22	22.118
F01_161	161_401675	FAM01	M	Offspring	Colossoma macropomum	42526	1	AGGACAC-AGCTGTC; AGGACAC-GAGATGT	3323215	90.87	19.502
F01_DAM	212-DAM_FAM01-2858	FAM01	F	Dam	Colossoma macropomum	42526	1	GACTA-CATCTGT; GACTA-GAAGC; AGAGT-AGAGT; AGAGT-TCGAGTC; AGAGT-ACTGC	8703111	93.83	42.555
F01_SIR	211-SIRE_FAM01-2388	FAM01	M	Sire	Colossoma macropomum	42526	1	AGGACAC-CTGGT; AGGACAC-ATACGGT; AGAGT-TCCTCAC; GCTAACA-AGAGT; GCTAACA-TCGAGTC	8962261	93.62	47.914
EM01_SIR	1	EMB01	M	Sire	Colossoma macropomum	42526	2	TCAGA-ATACGGT; TCAGA-CATCTGT; TCGAG-CTGGT; GTCAC-GAAGC; ATGCT-CTGGT; GACTA-GAAGC	43255395	91.96	30.348	Not Sire, not male, reasigned as female
EM01_DAM	2	EMB01	F	Dam	Colossoma macropomum	42526	2	TGCAACA-TAGCA; TGCAACA-CTGGT; TCTCTCA-GTCAAGT; GTACACA-ATACGGT; ACACGAG-GTCAAGT; AGGACAC-ATACGGT	7456174	96.35	61.699	Not Dam, not female, reasigned as male
EM01_059	3	EMB01	F	Offspring	Colossoma macropomum	42526	2	GATCG-AGCTGTC; GATCG-GTCAAGT	5759257	94.76	33.445
EM01_061	4	EMB01	F	Offspring	Colossoma macropomum	42526	2	CGTATCA-AGTCA; CGTATCA-GAAGC	5327326	93.61	26.71
EM01_133	5	EMB01	M	Offspring	Colossoma macropomum	42526	2	CATGA-TACGTGT; CATGA-ATACGGT	3713215	96.02	39.831
EM01_066	6	EMB01	M	Offspring	Colossoma macropomum	42526	2	CACAGAC-GCATA; CACAGAC-TAGCA	5487860	94.7	32.667
EM01_130	7	EMB01	F	Offspring	Colossoma macropomum	42526	2	ATCGA-GAGATGT; ATCGA-AGCTGTC	5341124	94.86	37.082
EM01_010	8	EMB01	F	Offspring	Colossoma macropomum	42526	2	ACTGCAC-CGATC; ACTGCAC-AGTCA	5974541	94.99	39.701
EM01_069	9	EMB01	M	Offspring	Colossoma macropomum	42526	2	TCGAG-CATCTGT; TCGAG-TACGTGT	7725629	94.93	38.827
EM01_080	10	EMB01	M	Offspring	Colossoma macropomum	42526	2	TCTCTCA-CTGGT; TCTCTCA-GCATA	5695671	95.14	36.32
EM01_045	11	EMB01	F	Offspring	Colossoma macropomum	42526	2	GTCAC-GTCAAGT; GTCAC-GAGATGT	3948388	95.29	35.465
EM01_019	12	EMB01		Offspring	Colossoma macropomum	42526	2	GTACACA-GAAGC; GTACACA-CGATC	5505512	95.57	39.373
EM01_004	13	EMB01		Offspring	Colossoma macropomum	42526	2	GCATT-ATACGGT; GCATT-CATCTGT	7507871	95.33	43.565
EM01_003	14	EMB01	M	Offspring	Colossoma macropomum	42526	2	CTCTTCA-TAGCA; CTCTTCA-CTGGT	6049993	94.82	36.189
EM01_071	15	EMB01	M	Offspring	Colossoma macropomum	42526	2	CGATA-AGCTGTC; CGATA-GTCAAGT	7121395	95.76	50.294
EM01_025	16	EMB01	M	Offspring	Colossoma macropomum	42526	2	CTAGGAC-AGTCA; CTAGGAC-GAAGC	5683960	95.13	38.929
EM01_016	17	EMB01	F	Offspring	Colossoma macropomum	42526	2	ACGTA-TACGTGT; ACGTA-ATACGGT	5007774	95.18	36.447
EM01_135	18	EMB01	F	Offspring	Colossoma macropomum	42526	2	CAGTCAC-GCATA; CAGTCAC-TAGCA	4929355	95.63	43.263
EM01_042	19	EMB01		Offspring	Colossoma macropomum	42526	2	AGAGT-GAGATGT; AGAGT-AGCTGTC	4927655	94.78	32.707
EM01_001	20	EMB01		Offspring	Colossoma macropomum	42526	2	GCTAACA-CGATC; GCTAACA-AGTCA	8838578	95.21	44.241
EM01_132	21	EMB01	F	Offspring	Colossoma macropomum	42526	2	ATGCT-CATCTGT; ATGCT-TACGTGT	8211906	94.09	35.554
EM01_024	22	EMB01	M	Offspring	Colossoma macropomum	42526	2	ACACGAG-CTGGT; ACACGAG-GCATA	5494397	95.28	39.18
EM01_044	23	EMB01	F	Offspring	Colossoma macropomum	42526	2	GACTA-GTCAAGT; GACTA-GAGATGT	5801739	94.95	37.038
EM01_047	24	EMB01	M	Offspring	Colossoma macropomum	42526	2	AGGACAC-GAAGC; AGGACAC-CGATC	5720587	95.38	41.911
EM01_007	25	EMB01	M	Offspring	Colossoma macropomum	42526	2	TCAGA-GAAGC; TCAGA-CTGGT	3783034	95.37	30.478
EM01_138	26	EMB01		Offspring	Colossoma macropomum	42526	2	TGCAACA-ATACGGT; TGCAACA-GTCAAGT	5891333	95.3	36.685
EM01_051	27	EMB01	F	Offspring	Colossoma macropomum	42526	2	GATCG-TAGCA; GATCG-GAAGC	5201921	94.42	31.981
EM01_058	28	EMB01	M	Offspring	Colossoma macropomum	42526	2	CGTATCA-AGCTGTC; CGTATCA-ATACGGT	5184607	95.3	36.723
EM01_126	29	EMB01	M	Offspring	Colossoma macropomum	42526	2	CATGA-AGTCA; CATGA-TAGCA	6231112	94.46	32.602
EM01_079	30	EMB01	F	Offspring	Colossoma macropomum	42526	2	CACAGAC-TACGTGT; CACAGAC-AGCTGTC	5807919	94.94	36.972
EM01_050	31	EMB01	M	Offspring	Colossoma macropomum	42526	2	ATCGA-GCATA; ATCGA-AGTCA	7579832	95.17	43.539
EM01_021	32	EMB01	F	Offspring	Colossoma macropomum	42526	2	ACTGCAC-GAGATGT; ACTGCAC-TACGTGT	7085782	94.42	35.583
EM01_067	33	EMB01		Offspring	Colossoma macropomum	42526	2	TCGAG-CGATC; TCGAG-GCATA	7110821	94.24	33.946
EM01_088	34	EMB01	M	Offspring	Colossoma macropomum	42526	2	TCTCTCA-CATCTGT; TCTCTCA-GAGATGT	3530784	96.15	36.367
EM01_038	35	EMB01	M	Offspring	Colossoma macropomum	42526	2	GTCAC-CTGGT; GTCAC-CGATC	4818453	94.25	28.394
EM01_062	36	EMB01	M	Offspring	Colossoma macropomum	42526	2	GTACACA-GTCAAGT; GTACACA-CATCTGT	6668004	94.63	35.617
EM01_027	37	EMB01	M	Offspring	Colossoma macropomum	42526	2	GCATT-GAAGC; GCATT-CTGGT	6820620	95.06	40.47
EM01_085	38	EMB01	M	Offspring	Colossoma macropomum	42526	2	CTCTTCA-ATACGGT; CTCTTCA-GTCAAGT	5106887	94.94	33.183
EM01_154	39	EMB01		Offspring	Colossoma macropomum	42526	2	CGATA-TAGCA; CGATA-GAAGC	6772142	95.08	39.553
EM01_031	40	EMB01	M	Offspring	Colossoma macropomum	42526	2	CTAGGAC-AGCTGTC; CTAGGAC-ATACGGT	5482202	95.34	39.691
EM01_009	41	EMB01	M	Offspring	Colossoma macropomum	42526	2	ACGTA-AGTCA; ACGTA-TAGCA	6975618	94.32	33.811
EM01_029	42	EMB01	M	Offspring	Colossoma macropomum	42526	2	CAGTCAC-TACGTGT; CAGTCAC-AGCTGTC	6141379	94.81	36.045
EM01_026	43	EMB01	F	Offspring	Colossoma macropomum	42526	2	AGAGT-GCATA; AGAGT-AGTCA	6486489	94.18	31.634
EM01_099	44	EMB01	M	Offspring	Colossoma macropomum	42526	2	GCTAACA-GAGATGT; GCTAACA-TACGTGT	7514231	94.73	36.893
EM01_089	45	EMB01		Offspring	Colossoma macropomum	42526	2	ATGCT-CGATC; ATGCT-GCATA	7643494	94.39	35.236
EM01_064	46	EMB01		Offspring	Colossoma macropomum	42526	2	ACACGAG-CATCTGT; ACACGAG-GAGATGT	7359480	94.76	38.51
EM01_098	47	EMB01	F	Offspring	Colossoma macropomum	42526	2	GACTA-CTGGT; GACTA-CGATC	6873196	95.22	40.57
EM01_125	48	EMB01		Offspring	Colossoma macropomum	42526	2	AGGACAC-GTCAAGT; AGGACAC-CATCTGT	6998078	94.3	34.314
EM01_002	49	EMB01	M	Offspring	Colossoma macropomum	42526	2	TCAGA-AGTCA; TCAGA-GTCAAGT	5536314	94.79	33.939
EM01_x59	50	EMB01		Offspring	Colossoma macropomum	42526	2	TGCAACA-TACGTGT; TGCAACA-GAAGC	3884079	93.65	25.812
EM01_131	51	EMB01		Offspring	Colossoma macropomum	42526	2	GATCG-GCATA; GATCG-ATACGGT	6501198	93.55	29.772
EM01_078	52	EMB01	M	Offspring	Colossoma macropomum	42526	2	CGTATCA-GAGATGT; CGTATCA-TAGCA	5427415	94.02	28.588
EM01_070	53	EMB01	M	Offspring	Colossoma macropomum	42526	2	CATGA-CGATC; CATGA-AGCTGTC	5908398	94.58	35.738
EM01_037	54	EMB01	F	Offspring	Colossoma macropomum	42526	2	CACAGAC-CATCTGT; CACAGAC-AGTCA	6191795	94.14	34.123
EM01_036	55	EMB01	F	Offspring	Colossoma macropomum	42526	2	ATCGA-CTGGT; ATCGA-TACGTGT	6619444	94.12	33.87
EM01_100	56	EMB01	M	Offspring	Colossoma macropomum	42526	2	ACTGCAC-GTCAAGT; ACTGCAC-GCATA	6271507	94.62	36.678
EM01_049	57	EMB01	M	Offspring	Colossoma macropomum	42526	2	TCGAG-GAAGC; TCGAG-GAGATGT	5224705	94.63	32.656
EM01_048	58	EMB01	M	Offspring	Colossoma macropomum	42526	2	TCTCTCA-ATACGGT; TCTCTCA-CGATC	5496164	94.09	29.684
EM01_034	59	EMB01	F	Offspring	Colossoma macropomum	42526	2	GTCAC-TAGCA; GTCAC-CATCTGT	5094396	94.59	32.682
EM01_136	60	EMB01		Offspring	Colossoma macropomum	42526	2	GTACACA-AGCTGTC; GTACACA-CTGGT	4731749	94.54	31.598
EM01_035	61	EMB01	M	Offspring	Colossoma macropomum	42526	2	GCATT-AGTCA; GCATT-GTCAAGT	7840169	94.26	35.618
EM01_023	62	EMB01	F	Offspring	Colossoma macropomum	42526	2	CTCTTCA-TACGTGT; CTCTTCA-GAAGC	6216615	94.07	31.145
EM01_074	63	EMB01	M	Offspring	Colossoma macropomum	42526	2	CGATA-GCATA; CGATA-ATACGGT	7519492	94.78	37.877
EM01_081	64	EMB01	F	Offspring	Colossoma macropomum	42526	2	CTAGGAC-GAGATGT; CTAGGAC-TAGCA	6554468	93.53	28.263
EM01_014	65	EMB01	F	Offspring	Colossoma macropomum	42526	2	ACGTA-CGATC; ACGTA-AGCTGTC	6361818	94.76	38.377
EM01_082	66	EMB01	M	Offspring	Colossoma macropomum	42526	2	CAGTCAC-CATCTGT; CAGTCAC-AGTCA	6968675	94.27	33.099
EM01_028	67	EMB01	F	Offspring	Colossoma macropomum	42526	2	AGAGT-CTGGT; AGAGT-TACGTGT	6040492	94.46	34.769
EM01_052	68	EMB01	F	Offspring	Colossoma macropomum	42526	2	GCTAACA-GTCAAGT; GCTAACA-GCATA	8130852	94.46	39.284
EM01_039	69	EMB01	M	Offspring	Colossoma macropomum	42526	2	ATGCT-GAAGC; ATGCT-GAGATGT	3345871	95.33	33.448
EM01_017	70	EMB01	M	Offspring	Colossoma macropomum	42526	2	ACACGAG-ATACGGT; ACACGAG-CGATC	4445281	96.31	48.481
EM01_137	71	EMB01		Offspring	Colossoma macropomum	42526	2	GACTA-TAGCA; GACTA-CATCTGT	5915925	95.12	37.625
EM01_043	72	EMB01	F	Offspring	Colossoma macropomum	42526	2	AGGACAC-AGCTGTC; AGGACAC-CTGGT	5403830	94.29	32.09
EM01_022	73	EMB01	F	Offspring	Colossoma macropomum	42526	2	TCAGA-TACGTGT; TCAGA-AGCTGTC	6252916	94.18	31.952
EM01_033	74	EMB01	F	Offspring	Colossoma macropomum	42526	2	TGCAACA-GCATA; TGCAACA-AGTCA	5837331	94.63	33.859
EM01_063	75	EMB01	F	Offspring	Colossoma macropomum	42526	2	GATCG-GAGATGT; GATCG-TACGTGT	5452753	94.29	33.048
EM01_068	76	EMB01	F	Offspring	Colossoma macropomum	42526	2	CGTATCA-CGATC; CGTATCA-GCATA	7401877	93.58	30.481
EM01_055	77	EMB01	F	Offspring	Colossoma macropomum	42526	2	CATGA-CATCTGT; CATGA-GAGATGT	6413478	94.43	33.437
EM01_046	78	EMB01	M	Offspring	Colossoma macropomum	42526	2	CACAGAC-CTGGT; CACAGAC-CGATC	5924380	93.98	31.008
EM01_084	79	EMB01	F	Offspring	Colossoma macropomum	42526	2	ATCGA-GTCAAGT; ATCGA-CATCTGT	7573190	94.24	35.33
EM01_086	80	EMB01	M	Offspring	Colossoma macropomum	42526	2	ACTGCAC-GAAGC; ACTGCAC-CTGGT	5817870	94.57	33.869
EM01_015	81	EMB01	F	Offspring	Colossoma macropomum	42526	2	TCGAG-ATACGGT; TCGAG-GTCAAGT	7352346	94.27	33.693
EM01_030	82	EMB01	F	Offspring	Colossoma macropomum	42526	2	TCTCTCA-TAGCA; TCTCTCA-GAAGC	5688112	94.05	30.36
EM01_013	83	EMB01	F	Offspring	Colossoma macropomum	42526	2	GTCAC-AGCTGTC; GTCAC-ATACGGT	4979826	94.42	31.19
EM01_032	84	EMB01	M	Offspring	Colossoma macropomum	42526	2	GTACACA-AGTCA; GTACACA-TAGCA	5767876	93.06	26.516
EM01_018	85	EMB01	M	Offspring	Colossoma macropomum	42526	2	GCATT-TACGTGT; GCATT-AGCTGTC	6448171	94.26	33.941
EM01_087	86	EMB01	F	Offspring	Colossoma macropomum	42526	2	CTCTTCA-GCATA; CTCTTCA-AGTCA	5784877	93.37	28.135
EM01_008	87	EMB01	M	Offspring	Colossoma macropomum	42526	2	CGATA-GAGATGT; CGATA-TACGTGT	6946746	93.69	31.172
EM01_053	88	EMB01	F	Offspring	Colossoma macropomum	42526	2	CTAGGAC-CGATC; CTAGGAC-GCATA	5287380	94.78	34.485
EM01_056	89	EMB01	M	Offspring	Colossoma macropomum	42526	2	ACGTA-CATCTGT; ACGTA-GAGATGT	5232230	93.91	29.65
EM01_076	90	EMB01		Offspring	Colossoma macropomum	42526	2	CAGTCAC-CTGGT; CAGTCAC-CGATC	5543149	94.35	33.331
EM01_006	91	EMB01	F	Offspring	Colossoma macropomum	42526	2	AGAGT-GTCAAGT; AGAGT-CATCTGT	4324251	94.23	27.96
EM01_129	92	EMB01	M	Offspring	Colossoma macropomum	42526	2	GCTAACA-GAAGC; GCTAACA-CTGGT	4955722	95.13	30.266
EM01_134	93	EMB01	F	Offspring	Colossoma macropomum	42526	2	ATGCT-ATACGGT; ATGCT-GTCAAGT	5265338	94.27	31.39
EM01_005	94	EMB01	F	Offspring	Colossoma macropomum	42526	2	ACACGAG-TAGCA; ACACGAG-GAAGC	6789444	93.77	31.999
EM01_011	95	EMB01	F	Offspring	Colossoma macropomum	42526	2	GACTA-AGCTGTC; GACTA-ATACGGT	5351408	93.43	28.012
EM01_040	96	EMB01	F	Offspring	Colossoma macropomum	42526	2	AGGACAC-AGTCA; AGGACAC-TAGCA	5104608	94.05	28.521
EM01_057	97	EMB01		Offspring	Colossoma macropomum	42526	2	TCAGA-TAGCA; GCATT-TAGCA	9439263	93.82	32.353
EM01_x29	98	EMB01		Offspring	Colossoma macropomum	42526	2	TGCAACA-AGCTGTC; CTCTTCA-AGCTGTC	5274872	95.98	47.067
EM01_072	99	EMB01		Offspring	Colossoma macropomum	42526	2	GATCG-AGTCA; CGATA-AGTCA	5608490	95.33	42.446
EM01_012	100	EMB01		Offspring	Colossoma macropomum	42526	2	CGTATCA-TACGTGT; CTAGGAC-TACGTGT	6299456	95.09	39.945
EM01_075	101	EMB01	M	Offspring	Colossoma macropomum	42526	2	CATGA-GCATA; ACGTA-GCATA	7532804	94.49	37.092
EM01_124	102	EMB01	M	Offspring	Colossoma macropomum	42526	2	CACAGAC-GAGATGT; CAGTCAC-GAGATGT	6533140	94.16	33.458
EM01_077	103	EMB01	M	Offspring	Colossoma macropomum	42526	2	ATCGA-CGATC; AGAGT-CGATC	5835106	95.59	44.885
EM01_073	104	EMB01	M	Offspring	Colossoma macropomum	42526	2	ACTGCAC-CATCTGT; GCTAACA-CATCTGT	8317286	95.37	49.577
