# Supplementary material for: A high-density linkage map and sex-linked markers for the Amazon Tambaqui Colossoma macropomum
Source: BMC Genomics. 2021 Oct 2;22:709. doi: 10.1186/s12864-021-08037-8 (PMC8487117; doi:10.1186/s12864-021-08037-8)
Supplement: Supplementary file 3 — Additional file 3: Supplementary Table S2 Genetic maps. Ordered markers: marker ID, linkage group and Position Average (cM), Scaffold, Scaffold position, and Marker sequence. [file 12864_2021_8037_MOESM3_ESM.csv]

## Supplementary Table S2 - Genetic maps. Ordered markers: marker ID	linkage group and Position Average (cM)	Scaffold	Scaffold position	and Marker sequence
MarkerID	Chr/LG	Sex-averaged_Position	Female_position	Male_position	Sex-association_LOD	Scaffold	Scaffold_position	Scaffold_orientation	Marker_sequence
Cma1787494	9	77.884	38.008	26.214	0.20851939	NW_023494791.1	37854921	+	CATG[AC]AGAGAGCTAAGCTGCATACATTCAGTCTTCCCGAGAGCCTTACGCCTTTGGATTCGTCTGAGTGTGAGCTAAAAGGTGGCAGGCTCAAATCTGATTGCGACTGTGTTAGCACAGCTTCTATCCAGTGTTGCG
Cma1867787	1	90.119	50.787	45.931	0.15400328	NW_023494792.1	4810651	+	CATG[AC]AGGCACGGGTACTCCAGGTGCAGGACTTGGATCCATTTCCTTAGAGTTGTGTTGCTAGCAGCCTATTAAAACCTTGAACCCCAGTTCTCTTATTCAGTAAGTCATCTTGAAACCTCTATGAAGGTAATCTTT
Cma3697943	13	54.304	28.216	40.131	1.06908778	NW_023494801.1	11822568	-	CATG[AC]CTGAATAACAGCATCAATTCTGACAGGTAAGGATTACATCAGATAGTTCTTGTCCCTTTTATTCCTCTTTTCCAAAAATTGGATGAACATTTCAGCCAGACTTTGTAGGTGCTTACTTCAGCATTTCACG
Cma2180111	4	94.868	13.197	16	0.12789054	NW_023494793.1	1760445	+	CATG[AG]AAAAGACTGAGCTTGATCTGAGATACAGTGAGAGACACTATAATCTTACTGTCTCCAATCCGTTTAAATACGATGCATAGCTTATTAACATTCATTTACAATTCAAGTAAGATGCGTCTCCAATTCATATC
Cma90135	16	24.632	70.843	43.242	1.01343763	NW_023494784.1	18685484	-	CATG[AG]AAATATATTATTACAGGAGTAGTGTTGCAACAGAACTGTACATTGTAACACTGTTACCTGAGAGTGAACAGGGACCCTGTGTATTACAGTGGATCTTTTTGGCTCTGCAGAACAGCCTCTCCAGCCTTCTTT
Cma3245125	19	87.78	77.123	73.173	0.99658902	NW_023494799.1	1150012	+	CATG[AG]AATACTGACACAATGACTAGAGCAGCTGCCGTGTTCAAATGACGCAGAAAAATAAAAATAGAAAAAAATGGAGACACGTGTTTTTCATTGGACAGTGACGATATGCTGTATGAGCTGTCAGCTGTAGGCTTG
Cma5401494	17	40.975	48.493	37.78	0.05976176	NW_023494810.1	24990173	+	CATG[AG]AGAGGGATTAAAGCGCTAGATCAGAAATCGAGTGCTGAAGCAGCCCTGCTCAACCGCAAATAACCAACACAGCACACTGGTAGCTGACTGGGCACCAAACGGACATAACCACTTGGATAACTTTGCTATTC
Cma3245713	19	87.567	74.701	70.194	0.14286419	NW_023494799.1	1290780	+	CATG[AG]CACTAAATAGAGCCATTCATTTTACTGAAGAACCCTTGAGGAACCATTTTAAGAGTAGTTTTTTGAGAATTAGCAGTGTCAGTTATTAAAATGCTGTGTTCAGTGATTCTGTCTGAAAATGCTGGCGAATTC
Cma3877867	10	69.319	45.562	41.132	0.14048224	NW_023494802.1	10239380	-	CATG[AG]CAGACCACTACAAAATTCAGAATGCAAGTTAAAATAGACAAATTGATTTTATGCTATTAAAGACAATATCAAGTGATTGAATGTGGTTGAGGTATCTCCATATGGAGAGAACTTGGAACTGTGGTTAATCT
Cma5417762	17	48.21	59.985	45.866	0.89099617	NW_023494810.1	28102955	+	CATG[AG]GAATTGGAACTGATGGGAACTGACAGTTTGGAAAAACTGAAAAGTGACAGGAGAGATGCACCTGAGTGAAAAGGCAGGAAGTGACCGGATCAGTGACACTGGAGGAAATGACAGGCCTGTCAACCCAAAACC
Cma2053103	1	63.52	63.554	74.869	0.7459024	NW_023494792.1	40094647	-	CATG[AG]GGAGTTGTGAAAGTTTTACTGTTTTACTGGCGTGCTGTCACTCATCTGTAAAGAAAACAGTGGATCTCCATCCTCCATCAGCACATTACAGTGACCTCTCTGTTTGGCCGTGGCCGTTCATTCGAGCTGAATTTTA
Cma715136	3	84.934	43.851	41.474	0.4139283	NW_023494787.1	16461014	-	CATG[AG]TAGAATGACAGAGAGGGAGAAAGAATGAATGAGAGAGGGAGAGAGAAAGAGAGATGGGGATGAAGTGTCTGTAGACTGAAACACACAGTTTTCCACTCTTTCCCCAGAGAGAGTGCATTACCAGCATTAGTGAG
Cma2117062	1	41.508	96.363	88.489	-	NW_023494792.1	52019968	+	CATG[AG]TATTATGTTCGTATAAATACTAAATGGCCTTTCCAAAGAAGTGAGACAAGTGGCTAGGACTGAGACCAACCCAAGACTGTGTTGCACAAATAATCTGTTGCTCGGCAACACTGAATCTCCTTTATCAGTTG
Cma2752124	6	75.093	93.33	85.91	0.01760026	NW_023494795.1	39072055	+	CATG[AG]TCCTAGACAGTAGCAATATGCGCTCAGAAAAGTGCCGTGTTCAGTGATTATTTCTGAAATGGCCTGGCAAATACTTGTGGCAGACTACTGTGAACATTGACAGAGAGGCTTTAGATAAAACTAATATAGGCT
Cma5427952	17	60.979	70.207	53.527	0.60333103	NW_023494810.1	30181712	-	CATG[AT]AAATTCAGATGGAAAAACCATCATTATCATCATTAATTTTATTATTATTATTGTTATTATTATTATTATTGTTGTAGTTGTTGTTGTTAACTGTGAATTAATCTGTCTGATAGCTCTTTAACTTTACTGACAGCGAGAG
Cma3893210	10	74	37.476	39.004	0.56619977	NW_023494802.1	13035843	+	CATG[AT]AGTATGTAAACATTGCAAGTTTTGAAACATACATTCATATATGGAAACTAACCAGCCTGTTTTTAAATCAATATGGTTGTAATGTCACAACAGTGTCAGCATATTTTCTCATTAAACTGATTATTTAGATAA
Cma2255146	4	54.86	57.049	43.664	0.07695535	NW_023494793.1	16580417	+	CATG[AT]CCTAGGACGCAAACCCAGCTTTCTGACAGTGGGCCCTACATTGCAACCCAAAATCCTCTGGTAATCTTCGGATTTCACGATGCCTTGCACACAGTCAAGGCACCCAGTGCCAGAGGCAGCAAAACAACCCCA
Cma3773899	13	61.326	30.344	43.962	0.30103894	NW_023494801.1	26060148	+	CATG[AT]GATACTACTGAAAAACTAGCAAAGAATAATTGTGAATAACTGTGAAAACTGCATATGAAGTAACACGAAAAAATTAAATAAACGCTGCAAAATAAATAAGTAAAAACTAAAAAAGTTTAAAATCTCAAAGTGT
Cma3817152	13	8.117	83.119	90.248	1.70590076	NW_023494801.1	35088811	-	CATG[AT]GCGTCGTGTCAGTGCTCCATAAACATTGTCCAACACTCTGAATGGAATGATTCAGAATTGAAATGGAAATGTATGTGTTGAGCTGAGCGATTGTTTCTGAACAAAAGCAGGATTACCGTGTGGTTAGAGCAC
Cma4066302	18	63.827	114.721	84.372	0.51595697	NW_023494803.1	5875731	-	CATG[AT]GCTCCTGTGGAGCTGCAGACCAATTAAATGCTGAACTAAGCCGGCTGATTCCTCTGATACAAATCACCATCACAGCAGCTCCATCTGCACTAAACGCACTGCACACCAACACCAGCGGCGCTCACACAGAACCGCT
Cma3895598	10	75.064	38.327	39.429	0.54942699	NW_023494802.1	13461983	-	CATG[AT]TCTGTATGGTGTAAAAGTGAAATACACTCTGCAGTTGTAGGGGAGCCTAAGATTCTTACATAATGCTGCTTTAACTCTTACCCTCACATCGCACGTTTGGATTCCCCCAGTGGAGCGCCTCGCACTCAGTAC
Cma1100651	15	94.416	4.844	14.483	1.37345424	NW_023494788.1	40834509	-	CATG[AT]TGGCTCGTTGTCGTAGAACCACTGTTGTAGAATCCATTCACATTCAACAGTTGGCAAGGTGTTCCTTTCATCAAATGCTGTTCCTTCCTTTCTCCTAACATACCTTTGGTAATTGTGGCCAAAGGGTTCCAT
Cma2154223	1	20.862	112.109	114.06	0.02380735	NW_023494792.1	59550291	+	CATG[CA]TTCTACTTTCCAAAATTAAAGTTCCCACAGGTTTACTTTTCATTTTAGCCATTTAGCTCCATTCATTGAGCACTTGCTCGCAGGCGCCCTCTAGTGTTTTGGAGTCATATTTTTGTTACTATGGGAGAAATTGGATGTGC
Cma2204624	4	64.861	43.004	31.323	0.56167715	NW_023494793.1	7060801	-	CATG[CG]AGAGGAAGTAAGGAGCTATTCGGTACCAAGGCTGGATATACCAATACTAAAGTCAAGGCACTCTTACTCCTATTGTACTGAAAAAGTGCCTTAATTTCCAAGGCAAATACATTCAGGAATGTTGAAAAAGGT
Cma1583529	20	95.38	4.844	29.913	0.7816486	NW_023494790.1	39299233	-	CATG[CG]AGGAGAACAGAGTCCTAGTTCATCTGGTGACAGAGTTACTGCGAAAAAATATGACATCATATTAATTTCCTTTCCTCTTCTGGCCACTAGGGGGCACTGTAGAAAGAGGCTGCGGTGCATATTTCAGTCGT
Cma3503649	12	46.682	49.5	40.866	0.10186442	NW_023494800.1	11972223	+	CATG[CG]ATAGATCAGTTCACTATAGCCCCTAATGGGAATAGTTTAAAGTCAGGTTAAATAGCATAGTCTTATCTCCCCTGGTTATGATTTTCTGTTTTGTTTGCTAGTAAAAGCCTGCATTTTTATACAGCAGCTG
Cma4088649	18	60.848	118.126	86.5	0.48089858	NW_023494803.1	10405729	-	CATG[CG]CAACCATAACTTCTCATTAAATTTTAATCATAATAAATATCATAATATCTCCTCTTCTACTCACAAACACAGATGTCGTATGGACTGAAAGTTTACGATTTGCTCCACCTGCTTCAAACAGCTATGGGTCAGA
Cma746110	3	77.912	52.363	48.284	0.36284282	NW_023494787.1	22036266	-	CATG[CG]CAGTAATGAAACACTCCATACTGACGAGACCGCAGCCAGCTTTAGTCTCTGTTTGTTGATATTCCATACTTGCCTGTCTATGTGGGAGTGAGAGCGGAAACATTTCAGTGACTAATTGTTTATTAAGGCCC
Cma1669758	9	58.096	64.82	38.555	0.60309798	NW_023494791.1	15870310	+	CATG[CG]GTAAATAATCAGTTACCATATATCAATTAACAGGTGTTAAAAGGTGCAGTACACCACTGTGCTCTGTTATATGTATACACTTGTTGGCCACTTTATTATTTACAGCTACCTTGTATTTGCTCATTTTCTATT
Cma5451349	17	74.81	82.978	62.039	0.60333103	NW_023494810.1	35440088	+	CATG[CG]TGGAGATGCTGTACTGTTGTGCTTCCTTGCAGGACATACTGAACCACCTGATCAACGATATCGAAGAGTTTGCTGACCAAGTGGTTGCCGTGGTGCCGAGAAAGGACAAGAAGAAGAAAAAGAAGAAAAAGC
Cma3051350	24	5.845	93.849	91.208	0.05694232	NW_023494797.1	21371537	-	CATG[CT]AAATGTTTCAGCTTTTTAATATCAAACCTAAAAGTGTGTGTATTGTTAAAATAAAACACTGATAAAATGAGCGTCAGTATTGGAGATCTTGCTTGTGAAACCTTCCACACTCATTCTCTCTCAATGAAAACACAAAGC
Cma5447847	17	73.107	84.254	62.89	0.96367937	NW_023494810.1	34583011	-	CATG[CT]AAGAAAATGACGCAGATCAGATTAAAAGATAAAAACCAGAGACGTAGAGTTTTAAACGCTAAGTTAAAGAGACGTTTCTGTATAAAAAAAAATAATAAATGAAAATAAATTGGACCAAAATAAAGTAGATGAGT
Cma1417806	20	35.358	67.041	79.316	0.12318478	NW_023494790.1	8148739	-	CATG[CT]ACACGCACTTATGCTTGCACACTTAAATGCTTCGGTGCAAAATAATGTGCTAAATAGGCCAGTCTCGTATCTCTATGCACATTTTTATTGCGCACACACATTGCTCTTCGGTCATAATCACACACTAACTGCGATG
Cma5095546	21	44.687	42.727	47.119	0.08654427	NW_023494808.1	18029506	+	CATG[CT]ACACTCTCAGAAATAAAGGTAATAAACTGTCACTGAGGCAGTACCCCTCTTGTCACTGGGGTGGTACTCTCAAGGGTACATCTCAGTACCTTTAGTCAGGGAACATAATTATACTATAATCCATTGAAATTACAT
Cma3222584	14	31.324	86.604	72.427	0.24528359	NW_023494798.1	32302914	+	CATG[CT]AGAACGGAGCGTTTCACACCAAACCACTCTGAATAATCTTGATTGAATTATGCAGAAATTCTGAAGAATTTAGCTGAAGAATTAATTAGTGAAGTATTCCCTTCTGAACACTTTCAAAAGCTACTTCCATC
Cma5293512	17	22.25	30.187	17.778	0.39577395	NW_023494810.1	4360871	-	CATG[CT]AGGTGAGGGAGCTATTTAGAGGCATTAAACTCTCCGGACGTCTGGTTCCTATCGCCCCCACTGTGAACAACTTTGATTCAGTAATTTCTCCAGAATAGACCATTTCGTTTCAGACCCGCTCCGAATGACTTT
Cma40349	16	62.507	24.453	16.003	0.402108	NW_023494784.1	9191931	-	CATG[CT]ATAGAAAAAAAGATGCATCGATAATCGTTTTATAATCGCATCGCAGCCTCTGAATCGTAATCGAATCGAATCGTGAGGTGCCTAAAGATTCCCACCCCTAGCAGGTTCTATTTGGGTGGTGGATCATTCT
Cma5672790	24	78.204	19.316	23.935	0.90712152	NW_023495303.1	1172388	-	CATG[CT]ATTTGTATGAGGTATACTCCATTTCTGTTGTTAGATCCGCTAAATCTTACACAATGCAACTTTAAAACAAGCAAAATTATCTGCCAGTTTAGTGAGATGAAAATAAGTTAAATAATTTTAAAATATGGTCC
Cma2363381	4	39.328	70.668	57.708	0.08115843	NW_023494793.1	36912307	+	CATG[CT]GGACATCTCCCAATCAGCTAGCCATTTTTTTGCAAGACAATGCAACCCTGGCACACTGCAAAACAGGTAAAACTCTTCCTTGAAGCTGATAACACTGAAATAATGAAATGGCCAACCCGGAATCCTGATCT
Cma5047945	21	30.857	33.79	28.395	0.28330292	NW_023494808.1	8615285	+	CATG[CT]GGTAAACTGAGAAGAACTTGGCTGGCTGGATGGTGTGGTTCGGTATTACTGGGCTCAGCCATTATTCAGAGAAGCAAAGGAAGTTGCAGTCCCGAATGTCCCTCTAGAACTTGATCCTGGCCCGGAGGTCA
Cma4110102	18	57.444	121.956	90.33	0.70151022	NW_023494803.1	15152561	+	CATG[CT]GGTATACAACATAGGCTACACACCATAAATAAAAAAAGAAAAGAGAAGATACGGAACCTGAATATATACAACCAGCCAGAAGAGATATAGGCTATTGTGCAAGAAGAGGGAGGATGATGACACAAGCTGACA
Cma3987774	10	34.636	88.121	66.24	0.20281988	NW_023494802.1	31630442	+	CATG[CT]TGAAATTTAGAACTGGATCTGAAGAAACTACATAACATCGCTGACCTAATTTCTCTGGAATGCTAATTTTATATGAGGTAAGAAAAACATCTTCTGATGGAAGTTTTTGTTAGATATCCATACAGTTCCAA
Cma4816613	25	52.819	62.374	44.86	0.09635924	NW_023494806.1	30397729	+	CATG[CT]TTAGGCAGTTTCACAGGATAATAAATGATGTGATTCTTCAATCTATTAAGGGTGCTCTCACTTCATAGCCAGGTGTTCATCTAACCGGCTGACTGAAGATCAGAAACAACATATACTTGACTCCTACAAAG
Cma460951	7	82.266	84.672	82.334	0.14837095	NW_023494786.1	1636821	-	CATG[CT]TTGATTCTTTTTTTCACGGAAACCTATGATATGACCAGGTGTGCACCAGGTAAGGTGGTGTGGAATAACCCAAATCAGAAACAGTGGAGTGGAGCTGGTTGTTAGACTAGCACTAGCTTAGCTGTCGGACTA
Cma1015011	15	82.926	16.335	26.826	0.54699006	NW_023494788.1	24316434	-	CATG[GA]ACATTCAGAGATTTAATGCAAGATTAAAGGGTTCTCTGCATTGTGAAACATTCTTCAGATTGATGGAGAATGTGCTGCAGATAGTTCTATATAGAGTCTTTTTGAAAAGGGTTCTATATAGCTCCAAAAAGA
Cma3277310	19	41.603	1.467	5.491	0.00870245	NW_023494799.1	7729397	-	CATG[GA]ATATATCTGCCAAAAGAAGGGTCTCAGTGTCATTTTATTATATCACAATAATGTTATTTTTGAGGGGTATGCAGCTCTTAGTCCAACCTTGATGTTTGAGCAGGGAAATCACCAAACTATACTGGACACCG
Cma580190	7	48.826	46.37	53.107	-	NW_023494786.1	23994946	+	CATG[GA]CAACTACTGAGCTTGGTTGCACAGTACCGTCATATCTTATTGTCAACTTTACTCACTTCAGTTTTTTGACTAACACGGTTTGTTTCCACCATTTTCCTCTGTTATACATTCATTAAATGTTTCAATGATAC
Cma2002302	1	112.25	23.965	21.662	0.30680112	NW_023494792.1	30161996	-	CATG[GA]CCTCGCCGTCCTGAATGTACTTCACTGTAACTTTTAACACACGGCTGTTGAAAGTTTCAGAATAGTTGTTATGCGCAACAAGAGAGATGGTTGTGAATTACCAAAATAATGAACACGATTGGAAAGGTTTGG
Cma3328118	19	61.605	49.163	43.37	0.43484844	NW_023494799.1	17260461	+	CATG[GA]GATAGATGAAAATAAAGATGAGTTGCCTGTGAATCAACTGTTGAATTGGGCATCTGCTTCAATGAAACAGACAATTAAAGAGAGTTGGTTTGGTAGCTTGAATTGAACTTCCCACAACTGTGTGTGTGTAAG
Cma2858419	22	48.904	48.225	51.097	-	NW_023494796.1	17330809	+	CATG[GA]TTGTATATTAGTTTGCACACTAACTGCACAACTAGTCAAACAATAGCAAATATAAATGTAAGCTTCAGAACAGTGTGATGTGATGGTTCTGTGAACTGCACCAGGAACCCGAGGCTCTTAGTTCGGCCCAGC
Cma504102	7	70.776	67.648	75.95	0.02616012	NW_023494786.1	10031955	-	CATG[GC]TTTCCTATGTTACTATGACACCTTCTATAGTGTTACTGAGGGTCTTCATCACAGAAATTCACTTTGTCTATGTTTTTTTTAAACAAAAGATTTTGATGTACTACGTTAATACTAAAGTTTCAAAACATACT
Cma1015005	15	82.5	16.76	36.741	0.09432169	NW_023494788.1	24315590	+	CATG[GT]AACATCACAGTTTTAAACTGTAAATCTGCAAAAAAAAAAGGCACCAAACATTGCTTTTTAAATGAATGAAAATATGTAACACAGCAATCCCTCTGCTCAGCTATCTCTGCAGAATGTGAGAACTTGGCTAAGCAT
Cma4828158	25	57.715	68.765	48.265	0.2502184	NW_023494806.1	32724330	+	CATG[GT]CTGTGCTTTGCCCTCCTCCTGACCCATATTTAGCAGCTCACTCAAAGAAAGAGTGCTGATCTAAGATCTGCTGCAGGAAATGTTCTTGTAATTGTATTTAGTCAAGATGCAAAAGCCCATTACTGATCCTA
Cma4703441	25	45.16	50.885	38.903	0.15180651	NW_023494806.1	8026205	-	CATG[GT]GGTCTGAGAGTAATGCAATTTCAATGCTCTGTATGTCCTGTACATATTGTAGTATTGACAATAAAGCTGACTTGACTTGACTTGACTTGACTTAGTTAAGATGGACAATAATTATGACAATAAGTATTTTAAAGGGAACA
Cma3543879	12	43.065	54.181	44.696	0.11053559	NW_023494800.1	19260053	+	CATG[GT]TTACTTTGCTTAAGGTGTGTCGTCGTATTAGCTATAATTCAACAAGAGACTGTGTTTTATAATAACATTTCAAAATATTCATCTCTTGTATGTGTGTTTATTCTGTTCTGCTGCTGGACTTTTTTCAGTGTTT
Cma1190416	2	39.462	40.075	36.151	0.69713184	NW_023494789.1	15649814	+	CATG[TA]ATATTTTGACCAATTCTGAGTCATTCTTCACAGCATTATGGGCAGATTTTTTTGCCTAATTTTTTTTAGCCTTTTTAACCTAAAGCTCACACTGTGTGGACTAAACACAAGACAAATAATCTTATTTGCTCT
Cma2359811	4	38.902	71.094	57.708	0.00264953	NW_023494793.1	36257009	+	CATG[TA]GTCCCATTTTCTCTGTATCTTTTAATCATTTTTTGAATTCCAGTTTTGGAAACTCCTGTTTTTTTTTACTCATTTTCTTTTGATAACTTGTTTGGTTGCTTTATACTGATTTAGTAATAATAAATATGAATAAC
Cma3868694	10	67.191	48.541	41.557	0.28353855	NW_023494802.1	8567660	+	CATG[TC]ACAAATACAAATAGGGCAAGTTATCGGTTTTAATGATCAACTGTATTTCCAACATTGGCTGCATAATAAGTCAATTTTCCCAATTATTTGCAAAAAGTACATCAGTCACTGTTATTACATTGTAGGGGTGCATT
Cma1013235	15	80.798	21.017	43.976	0.37578176	NW_023494788.1	23986774	-	CATG[TC]ACTGTCCTAGAAGCTAGAGCTCCAATTTAAACCTGCTTTAACACCATTCGAGGGGATAGCGAAGCGTCCACAAAGGACATTTCATTCCTGACATAAGCCAAGAGATATTATTACAGTATAATAGACTGGAAA
Cma1786300	9	77.884	38.008	25.788	0.26568897	NW_023494791.1	37625625	+	CATG[TC]ATGTAAATGCAAATGAGTGACAGCAACTCATTCTCATATTTTCCACCAGCTTTCCCTTCTAAAACCAAAGCATTCAGGCTTTTCAACCAGGTCAAAACAGCTAGATCACTATAGCTATTCAAATGCCTTCT
Cma1114886	2	2.223	103.794	95.756	0.55247406	NW_023494789.1	924549	+	CATG[TC]CTTAAAGTTGCTGCTGCAGCCGCTTTCAGAGGAACAGTTTTCTTTTCTCCCTCAAAAATGACCAGCAATTGAGAGAGCGAGTGCTCGGTGAGTGCTCACTGGTGCTGGTGGTTCCACCTTAAATGGTGCCTG
Cma4690730	25	40.684	28.671	28.688	0.45033574	NW_023494806.1	5384647	+	CATG[TC]GAGTTCTAAGGATCGTTGTTCAGTCCAGTTACCTTTAATGAAAACATAGCAAGCCAGCTGGATCACATCAGCCTCTTTAAAGCTGAAGAAACTGCAATGATGATGGTGGCTGCAAATATTTTGGGAATTAA
Cma160168	16	43.144	50.414	30.475	0.45192422	NW_023494784.1	31425152	+	CATG[TC]GATTATTTCATATTCATTATTCTTCACTCGTAGCCCACTGGAACAAGTGGAGAAATTCCGTCAACAAGTGTGGATTCTAAACTTCCGATTCATATCCAACTTGTGTTACTAAGTGGAAGAAAAAACAACTATT
Cma870184	3	37.058	94.508	84.461	0.13979632	NW_023494787.1	45539965	-	CATG[TC]GCAGAGCAGCTCTGAAATGTGGGCCTGTGTTAGTGTTTAGTCCGCTGGGGATCAGCGCGAGGGCTGAGCATTAGAGAGCGAGGCAGACTCGGGTTTCCCCTGCACGAGCTCAGCTCCATCCGCGCGCACAGCGGGTA
Cma5665834	21	75.972	72.523	80.754	0.04419785	NW_023495296.1	153734	-	CATG[TC]GGGTGCGTTTGAGCCGTGAGCCGTGGTCCTCCGGGGTCCTCTGGGGTCCGCGTAATCCAGCCTCTCTCAATTGATTTGCAATAGAGACGTTCACGGTTTCCTGTTGTGACACGGCACATACGTTAAAGTGCCTCAACCTG
Cma1688083	9	60.649	60.99	37.703	0.97771147	NW_023494791.1	19155956	+	CATG[TC]GTGCGTGTGTGTTGTTGAATGACTCTCATCGTGTGGCTCTAGAGCAAAGGTGCCCAGTCTTTTTGTCTTAGATGGCTGAAGTGCAATGTGTATGGTGGGCCAAGGGATGAAAAGACTAAACAAAATATGAGTA
Cma236901	8	36.067	6.574	25.305	0.43281654	NW_023494785.1	4137962	-	CATG[TC]TCAAAAGTTCAGACACCCTTTAACTTGTAAAATCTTGGAACTTAATGAACTTGTTAGGCTTTAATTGACTCATTGGGACCGATTAAGCAGGCCAGGAACTGGCATTAGGAGTTGTCAACTGATGAAAATTCCAGAGGAT
Cma1862361	1	97.779	38.012	37.417	0.2749018	NW_023494792.1	3811059	+	CATG[TC]TCCACCCACAAATGCATTCTTTCATAGCAACTGTTGCCAGGTTGGACAGGCAACAACAGCGCTGGTTCTTGCTATACTCTATATAAGCAGCTGCTGATGGCCCTCAAGCCACAAAGGCCGCCACAAGCACAT
Cma591142	7	45.421	41.688	51.405	0.54372418	NW_023494786.1	26008843	-	CATG[TG]TGGGTTCGAACAAATATTTCAAGTTTTACACCTCACTACACCAATTAGAGTCCTTGAGCAAGACTTATAACATTACATTCACCTGCCTTTGTCACATAATGGGGGCCTGGCCAACAGTACGTGACTGAG
Cma4372192	11	51.036	54.076	50.998	0.10483258	NW_023494804.1	22394862	+	CATGA[AG]AAGATTGTTCATATTCTGTCAAATGCAGTTGGAGAGGTATGGCAGAGCCAATGTTACAGACAATTACAGTTAGAAGTTTACAGGTATAAAATTAAAGGAATTTTATCAGCTTTTCAAAATTTCTGCATAA
Cma4098727	18	58.295	121.53	89.904	0.64123716	NW_023494803.1	12693624	+	CATGA[AG]TAGCTGGGGGGGGCTGCGACCGGCTGACAGGGGGGTGTTATGGGGAGGGCAAGTGTGGGGGGAGGGTATAGGAGCTCGGGCTCCCTTTTTTATGGGAGCACAGGTAGGTAGACAGAGAGAGAGAGAAGAAA
Cma5331842	17	35.656	42.11	30.119	0.02225514	NW_023494810.1	11755033	-	CATGA[AT]AAAAAGGGACTGGCACATTATGAATGCACTCAAGTAGTGTGTGAAGTATAATGAGTATGACGAATATTGTGTATTTAAAAAAAAAAAAAACATATATACTGTAATTGTTGCACTTAGATCCGTTTATGAAGA
Cma4967908	23	37.775	35.652	41.22	0.3520874	NW_023494807.1	25357412	-	CATGA[AT]GGCTCCTATGAGGCTGGCGAAAGTGAAACTTGGAAAGGTCTGGGAGCGACTGACGATTGTTGGCAGTCGTGATTGTTTACCTCTGGATGAGCGCACCACATAAAGCAATGGGAAGCACTGTTCTTTTGCATAT
Cma1868958	1	90.119	50.787	45.931	0.35746446	NW_023494792.1	5051053	+	CATGA[CT]ATAGATGCACTGTGTAGTTCTACAATTACAGACTGTAATCCATCTGTTTCTCTGCATACTTTATCCCTCTTTCACCCTGTTCTTCAGTGGTCAGGACACAGCAGTGCTGCTGTTTTTGTCTTTTTTCTTTTTNCCCC
Cma2174226	4	98.272	3.831	4.45	0.61221824	NW_023494793.1	146193	+	CATGA[CT]CTAGTGCTTAATTATAATAGATCACTGTAGTATTTCCCCTTAAAGCTCAAAATAAAGTCCTAAATCCTAAAAAACATCTACACACAGCTCTACAGGATTCATACGAGAATATTAAATTTTAAAACATATT
Cma2184540	4	92.953	5.959	5.301	0.76952758	NW_023494793.1	2798590	+	CATGA[CT]GAATGGATCAAAAGAAACGGCCCAAAATTGCTGGGAAAAAAGTCTGGTTCCATTGACTTACATTCAAAATAAAGTAGGTGTTTTCCTTTTCTTGTAAAGTTATCATTTTGGAGATACGAGGTTTTCGTCC
Cma4967041	23	37.988	34.801	40.794	0.05114597	NW_023494807.1	25194274	-	CATGA[CT]GCTAGCTTTACTTAGCTAATGAGCTGATCAACTTGTCAACCAACAAGAAATCTTTAGCAATAATTTTAGCTACTTGACAAAACCTGTTTGCTGTAGAAAAATGGAAAGACACTGGTAAGTTTTCATTTAT
Cma3467307	12	70.514	30.347	19.584	0.03043132	NW_023494800.1	4807978	+	CATGA[CT]GGCAGACACTGTCTGCTTAAGAGAAGCGAAAACGAAAAAAAAAGTCCAACTGTGATTCTCACTCCTTGAGTTCAGAGCTCAAAGCAGTGCTGTGAGCCAAGAGACGGCTGGCTGTGTAATAACAGTGATC
Cma1373741	2	94.157	8.573	13.587	0.56904305	NW_023494789.1	51034327	-	CATGA[CT]GTTCTACAGCTTTCTCAGTCAGCCTTTAAGAATCTTCTACTACTCTGCTCTTCATTCTGGACACAGCTAACATTTCTACAATCATATTTACAGCTTCCTAGAGTCCTAATATTGATCTGAAACCTGTAAAGT
Cma704130	3	89.402	36.616	39.346	0.12064976	NW_023494787.1	14405261	+	CATGA[CT]TTGTACCACATTTTTTACATTTCAGCTTTGTGAACAAGTTGCAACAGAAAATGCACCACCAAAAGTAGCAACGCCACACTGTACAGTAGATCAGTGAGCTTTTAAAATGTTTAGAACTCTAAAATTGGTGTAAATCTCT
Cma4630671	5	32.855	25.642	44.392	1.53460808	NW_023494805.1	35915199	+	CATGA[CT]TTGTTACTTGCATCTCAGTGACTTGTTCCTACCTGTGGCTCATAAAGTGGTTAGTGAATAGAGGTACCAGTGAGTGTATATTGCAATATATTCTGTTTTGATTCCAGGAATAGAGACACCATATTCCAACATACTGTAC
Cma2904401	22	34.165	28.076	38.756	0.4781518	NW_023494796.1	26083210	+	CATGA[GT]ATGCAGTTCCCTGCGGAGTGTTCTTTCAGAAATTGGTTGTGAGGACCTGCTTGTGAAGCCATTTTTATTCACAAGCCGTGAAGCACGTCGGCAGTCTCTGTTCATCAGTTTCGTCTTTTGGCCCAATTTT
Cma954874	15	43.256	61.989	61.85	0.73454489	NW_023494788.1	13123521	-	CATGA[GT]TGCAATTGTTGCAACCAGTGGCAGTGTCTTTTACAATGACATCAGGGGCAGTTTGCACAATAAGGTTTTTATTTCTATTCTTACCGCATTAATATATAGAACTTAATTTTTTTACCTTTACATATTTGTAT
Cma1332429	2	44.143	60.504	49.343	0.26079209	NW_023494789.1	42425437	-	CATGA[TC]ATACTTATGACATTGATATGTCAATATTTTGTGGCAGAGTTCAAGTAAAAAGTGTTCTTCAAAGTTTTCTCACACTTATTCACACTCATAGGTCCATATCGCCAAAGATCAGTCCATTTGTTGATGCACTGTTTGTATT
Cma4254601	18	4.237	176.053	141.411	0.09534509	NW_023494803.1	42364620	-	CATGA[TC]GTATAAAATGTGCTATAACTTTTGCACAGGCTACATTTTGTTTATTTTGTTTTGTCAGATTCATTAAATAAACAATAATTGTGCATTAAAATGTGCAGAAGTGTGTCTGTAGAGGACGTGTTGACTTACT
Cma3623450	12	19.228	75.465	73.641	0.85259423	NW_023494800.1	34409245	-	CATGA[TC]TCAATCAGAGAGCTAGTGCAGGAGATAGTAAGAGAAGCTGAGGAGATCATTAAAAGTAAACCAGTGGACAAAACAGGCTACAGTGATGCTTACACACAGGAGATTGTGAAATATGTGAAGATGAGAGTGT
Cma4181452	18	45.528	135.574	101.394	1.21280975	NW_023494803.1	28077650	+	CATGA[TC]TTGCCAGGTTGTCTAGACTTAAAGATTGCTTGAGATGGAATTGGGACAAATATGGATTTGAGAATAAGTATGGAACGAGCATAAATATAGGTAATAGGCAAGAAAAATGGAGAGGGGTGAAAACAGGGTAA
Cma3804868	13	22.161	68.223	72.798	0.06132825	NW_023494801.1	32253565	+	CATGAA[AC]ACGGGGACGTGTGGTCACCCTAAGACATATCAATACGTTTAAAGATCTTTTCAAGCTCCTCCATCCTTGTTCTACTGAGTGCCGATCTGAGTTGGATTTCTTGACTGCTGTATCTTTCGCTGGTTATTAT
Cma1153520	2	31.588	74.555	60.834	0.47712846	NW_023494789.1	8575478	+	CATGAA[AC]CTTTCACAGAATATAAGGAATATAAGTTCAAATGATGGAGAAAAAAGAAATTGGACAAAAATGGAGATTTTTTTTTTGGACAGTGATGATATTTAAGAACCAGTGTAAATATACAGCTACACTGATGGAT
Cma2745758	6	71.475	90.351	82.931	0.59267726	NW_023494795.1	37849233	-	CATGAA[AC]TTCTGAAATGCAGCAGCCTTTTTGTTAGCCTCTCAAAGGAACATTTAAAAAACAGACACAATCACTTTGATTACGGGGCACGACAATGGATATGCCCTTATAATCCTGCGTAATCTATCCACAGACGAGC
Cma598121	7	40.102	37.007	45.022	1.27661288	NW_023494786.1	27337605	+	CATGAA[AG]GCAGTTTAGACTGACAGCATTTTTATGTATTTCAGCGGTTATTCAAGTGTAGGGATTTGTCCCACCGGAGTACAGCTAAGCCCTAAAATCTGGATTAGCCTGAAGTATGCACACTCATCCTCACAAAGC
Cma4225560	18	32.751	155.625	112.895	0.41353062	NW_023494803.1	36159708	-	CATGAA[AG]TGAACTATATGTAACACTTCCATTCAGTCAGAGTACAGGCAGCATATACAGACTATACGTCATCATAAGATGCAATTTATCATAAGATTTATTTAATGTCCACACATTTCAGATTTCAGTTTTTATGTCCA
Cma4463572	5	93.713	99.697	91.249	0.59421837	NW_023494805.1	3361759	-	CATGAA[AG]TTCACACAAAATGTTAAGGCGAACAGGTAAATTCAAATTATGTCAAAAAGTGAAAAATGACAAAAATGGCGATACGGGTTTTGTTCCAACAGCAGCGATATGTAAAACCAATTTTTTAAAAATGTAAAA
Cma1199974	2	37.547	72.427	57.429	0.31424492	NW_023494789.1	17363517	-	CATGAA[AT]GTGTCTTGAAGAATGAATGACCTGTACTTATTGACTGTTTGACTGGAAAAGAAATAAAAGATGGTCTCTGAATTTTGCTTTAAATGAGAAGTGGAAGTGTGAAGAACCTTTTTACACATAATGTAAAGTTTCTATA
Cma3295335	19	66.712	55.547	48.903	0.59573568	NW_023494799.1	11223304	-	CATGAA[CG]AAGGAGAAAACCAGATAAAATATGTGGAAAAAAACAGGAGTTTCCAAAATGGGACAAAATTCTTGGAAGTTGCAGAGAAAATCAGTTGCCTTAACAACTGTGAAAGACCTGGTAGACCACCATTAACAG
Cma4413945	11	88.293	91.402	87.274	0.11487013	NW_023494804.1	30172130	-	CATGAA[CT]AAGAAAGAGGAAAGTCAAAAGACAGTAAGTGGAAAAACAGGAGTTTCAGAGTTCGAAAAGTGATGAAAAGATCTGTGAGAAGAACCGTGCTGGACCTGGTAGACACCAAAACTCTCACCAGATAAAGAG
Cma5478920	5	90.734	97.144	89.121	0.67601898	NW_023494847.1	91372	-	CATGAA[CT]AGTGTATGCTTTTCTAATGTGCTATAAAGAGTGTTTAATGTAATGAATCTTACATCATTAAGTGTTTGCTCTAAAACTAATATTCTCTATCGTTCCCCCTCTCAGGGGCGTAACACTGATCTCTTCAGACTGATGATG
Cma5744117	21	45.751	44.429	48.396	0.09856816	NW_023495461.1	259794	-	CATGAA[CT]GCAGCATATGGGAGCTGATACTGTGAACTGAAACAGTACTAAATTTGTAGGTTGACCCGACTAAGTGATGGTCGGTAGAACGTTTGTGAGTCACGTTTCAGTCAAGCTTGTCAGTCGTCATAGTAAAAGC
Cma4199337	18	44.677	147.107	107.362	0.36177459	NW_023494803.1	31267037	-	CATGAA[CT]GGGGGGCTAGGTATAGTTCAGGTTTCAGATCTAATGAGCTATTAAAAATGTAGCACTAAAAGTAAACAAGTGCTCACGTTCATTTGTTCGGAGCAGACAATGCTTCCAGCAAAACAGTTAATTGCTCACT
Cma1586917	20	94.316	5.695	30.338	0.48612652	NW_023494790.1	40003503	-	CATGAA[GT]TAGTGAGATTGACCCTCGCACGTCTTTTTTAATAGGATTTTTTAAAGCCATCATTTTGAAAACCTTGTTTGTCATTGACCCATATACAGTAAACCGTAATAACACAGAAGAGCACAGGTCTGGTGTCTG
Cma2457094	27	75.428	68.331	83.774	0.00735915	NW_023494794.1	10921080	-	CATGAA[TC]GTACCTCAGTGAAGAGAACCTAAACTGGATAAGCTGCTGTTGTTGACAATAACCCTACAGGACTGTGAGAGGAAGTGCATCTAACAGTCCTTTCATAATTTCATACTCAAGATGTGTTTACTCTGAGGTTT
Cma1939922	1	76.287	61.426	55.293	0.35350688	NW_023494792.1	18117030	-	CATGAAA[CG]GTGGCAAATTAGAGACCCTCTCAAGGGGCCTGTATCAGCGAATCAGTTTAAAATGTCCACACTTTTTTTTCATTATTCATTTTTTTTCTCTTGATAATGTATTGAAATTGTTAAACCCTTAGTGTATT
Cma3075510	14	92.207	21.056	20.353	0.04390436	NW_023494798.1	4516094	+	CATGAAAA[CT]GTTAGACGGCATATTGTAAAGTTTTCAAAGAGATCAAAAAAATCATTGGAAAAAACTACAAAAAATGTAAGCATTACAACAAGTTGGAATTTAGGGGTTAGAAAGCTCCCTATAAATTATGATTTTGT
Cma3428743	19	27.768	14.257	11.875	0.28938936	NW_023494799.1	37073297	+	CATGAAAAAAAGAGAAAAAATAGTCTGAAATAGCATTTTCCATT[CT]GTCTGCGGAGACTGCGCTCTGACATTTTGGATGATTGACAAATGGCGATATGATGAAGGCTGAGGCTTACAGACAGACCCTCAGAGATCTCT
Cma4025336	10	35.062	88.972	66.24	0.34592005	NW_023494802.1	39573114	+	CATGAAAAAACACAAAACTTAAG[AT]TTATTTTTTCCAAAGTATATTTTCTCTGAAATGGTAACTTTACAGGAAAAGCCAAAAACGTACTTCACATTTAATGAAAGTCAACTGAACCAGAATGTTTTCCAGTAGTAAC
Cma1158787	2	33.503	72.427	57.854	0.59275513	NW_023494789.1	9598703	+	CATGAAAAAACTGTCTCTTCAGGTGAACAGTACATA[AC]AGCTTTCATCTTTGAGAAAGAGGAGAAAATCAAGCTGCTTCAGATCTGAAAACATCCACTAGTGTTTCTGTCCATCCTTCCACTGTGAGAAGACAACTCA
Cma3251232	19	81.821	69.593	62.955	0.07671468	NW_023494799.1	2514350	-	CATGAAAAAAGTATATGAAGAAAGCTTCAGTTCCTGTTTTATCTCGGCTTTAGAGGCAGTAGAGAAGTAGAGAGGTGTGAATTGTTTTTCACAGCAGGGGGTTCTCACCCCTCCCCTTTCAATCCT[TC]ATTGCTCGCTAGCAGC
Cma5906260	13	67.497	22.258	34.172	0.40660039	NW_023495887.1	138476	-	CATGAAAAAATATAATTAAAAATGACACAAGCTATGAAACTCATTCAAACGGAAGTACTT[AG]AGTGTCGGCTCTGGGTTTTTGTAAGCCGTGTTCATTAGTTAGTGTCACTGTGTGTATCTTGCACAGTAATACACAG
Cma6043189	24	72.246	23.147	30.319	0.15201046	NW_023496051.1	1679777	-	CATGAAAAAATGTAAAATATGGGCTCTTTAAATGTACACAC[AG]CAGCCACAGACACAGATACAGACACACTCCCACACATATGCACACACAGAGACGCGCACGTACGTGACTAAGAACTAAATCCCTCACTGATGGTT
Cma2060150	1	51.083	63.554	76.997	0.06727877	NW_023494792.1	41470289	+	CATGAAAAAATTAAAGAAAAACTCAAATAGTAATTGTGGCAAATACAAA[CA]GTTTAGACACTTTTCCAATTGTAAAGTCTTAGAACTTACAAGGTCCAGAATAGTCATTAGGAATTTTCAGCTAATGACAATTCTTGA
Cma5565866	21	47.24	50.812	58.613	-	NW_023495171.1	7599	+	CATGAAAAAATTAT[AG]CTGAAGGAGAGACTTATTGTCAGAGATGAATATAGGACACTAAAGTAAAATCGATAAATAAAAATAAATCGGTAGCCAAGTTACCTTTACTGGGTTCCGTCCATATGTCTTCAGTAGAAGT
Cma5287578	17	16.492	19.087	13.095	0.24777257	NW_023494810.1	3152552	+	CATGAAAAACAGTATAAACACAAGA[TC]GTATCAACTTTGTTTTTTGTAAATACAGGCTCCCTCTGAAATCGATGCCCACAGCACAGTTCAAAAAGTTGGAAAAGTGGCAGTTTAATAATAGGACTGTTGTGGAATG
Cma633114	7	6.668	2.848	13.097	0.45303374	NW_023494786.1	35055823	-	CATGAAAAACAGTATGTAAATATCCAGGAATGTAGTGATTCTCAGGTCCAGTCCTGAACCCACTTCTGATTCTCTGGTTCTGCAGACAGATCTGGACAGACACTGAGAACCACTCAGCCAAAG[AG]ACCTCCCTCCTGT
Cma1710099	9	66.394	51.626	35.15	0.8101634	NW_023494791.1	23200078	+	CATGAAAAAGACTTCAAAAA[AG]ATGCCACATAAAAGAGTCAAGTTAGCGGCCCTGCAAGAGCTGCTGGATATCACTGGTTGCAAATCAGGAATGTACGGTTGGTTCTCATTAGCCTTTTTGCAAATTAGGAAAGAAA
Cma5701729	11	89.144	91.402	89.828	0.48709251	NW_023495353.1	296239	-	CATGAAAAAGATTGAGCTGCATAATTT[CT]CTCCAAACTTTTGATCCTTGTTGGAACCTGAAACTTTCTCGATTAATTGAAGTGCCCAGAGAATCTGGTGTGAGATGCTGACAGCACTTGATACGCTTCAGTGATTG
Cma2889209	22	36.095	32.393	40.458	1.17806103	NW_023494796.1	23097672	-	CATGAAAAAGGAAGAATAGTATTTGAATT[CA]TGAAACTTGGTGCACTGTTTCTATGTACTGTTTGTGCTATGTACCATATTACTGTATTTAACATAATGGAAAAAATCAAATATAAATTATGCCATAAATTTGCCAC
Cma227129	8	27.555	1.893	12.961	0.06303927	NW_023494785.1	1826661	+	CATGAAAAATAACATCACAGTAGGCTTTTCTGAGC[AG]TAGTGGGGATATCGGCAGTGCTTAAAAACACTTCCCAACTGCAGATTTGATTAGAATCAGAGTATCGTTAGTCCTGTTTGGTTGGATTTAGTGCAGCACAG
Cma880190	3	28.121	110.257	101.144	1.8490211	NW_023494787.1	47560517	-	CATGAAAAATATCGGATATCAGCATCGCTGCATCATTACC[AG]TATCAGTGCATCCCTAGACTAGTTATTGTCATTAATTCGCGAAATAGCGCGAGCTATGGTCCACGTCTGCTCGTGGAGCACGCCTACCAGCCCT
Cma3791032	13	51.538	36.728	46.515	0.32853334	NW_023494801.1	29549947	+	CATGAAAAATATCTCCTTTAGGACTTGATGGCAGCAACGCATCTCAAAAAAGTGATAATTATGAGAAAGTAAGTTAACAGACT[CT]GAAGTTATAATTATGATATCCTAAGTCATAATAATGATAAAATAAATTATAATTAT
Cma3829729	10	57.829	57.903	51.345	0.85772914	NW_023494802.1	1107904	-	CATGAAAAATCTTCTTCATTAAGAGTGTACTGCTGTATATGTTCTGTTCCTGCCCAACTCTGCTGATACTGTAATACCGTCAAATTTGGAGAATATCATTATAGTGAATTTTATCAATATTGCCTGTCATCAAA[CT]GA
Cma2702548	6	48.283	68.645	62.079	0.23586094	NW_023494795.1	29702109	+	CATGAAAAATGCAGGTCAAGCTTTACAATCTGAAATCTTGATCATACT[AG]AGATTATATGTCTGTATCTGCTCTCTAAATTTAGCTTATTTGATTTTACTCACTGATTCTCAGTTACACCACATAAACAATGATTAA
Cma1263267	2	59.463	40.501	36.577	0.36537644	NW_023494789.1	29510560	-	CATGAAAAATGTTTCTCCTCTTCTATTATTTCCCTCTCCTTTTTTCAGATCCTTCCTGGAGTGAGGGTGATAATAGTGAATCCAGAAACCAGGGGGCCGCTAGG[AG]GATTCTCATCTGGGAGAGGTGTGTATGTGTGCTGAGAAA
Cma3773904	13	61.326	30.344	43.962	0.39271927	NW_023494801.1	26060752	-	CATGAAAAATTAAACC[TC]GTGACGGATCAAGACAGATTGGCCCCCTTTCCGTTGCTTTACTGCGGGACGACTGATGGGTCACCCTTATACCCCAAAGCGACAACAGCCAGAGGCAGTTTTGGGATGCAGGCCGGCCC
Cma2401257	4	5.276	103.439	92.668	0.12881559	NW_023494793.1	45325681	-	CATGAAAAATTACAAAATTGTGTTAGTGGATTAGCTCGGGACCTGCTACTAGGCCCAGTCCT[AG]GTCCTGGAGATCTAGTCCCCTGCACAGCTGGGCTCCAAAAGAAATCTAACCCACCTGTTTCAGGTAATGAAGG
Cma6051007	24	73.949	21.444	25.637	0.20313182	NW_023496051.1	3306316	+	CATGAAAAATTTCTCCGAAGTGTTCGCAGATATGACG[TC]GCCAACCTCAGTTTCAGAAGCACGGCCCAGCAGCTAGCTAGCTAGATAGCTATAGGTTACGAACATAGCGTTAGTGCTGCGCGTTAAAGCTATCGGACTTC
Cma4366504	11	49.759	52.8	50.147	0.21999545	NW_023494804.1	21310569	-	CATGAAAACAAGATGAATTATTGTTACAATTGATACTTGTAGAGCTCAGAGCTAAAGCTAACAAAATATAATAAAATGTCACT[TC]AGACTGAGAAATAGGTGTGTAAGAGAAGCACCTGAACTATTAAAAGCACTCAA
Cma1381958	20	17.907	75.553	111.262	0.08685739	NW_023494790.1	77905	+	CATGAAAACACTCGGAATGAGTTTGTTTACATCTCAACCGCTGAAATT[TG]TTAGGCAAAATTGGGTGGAGGCAAATTTAGAACAAGTGACATTAACTACCTTTACCCCCGAGTCTAATTAGGACAGTGCAGATCAGAC
Cma1089399	15	34.532	60.712	58.445	0.15317789	NW_023494788.1	38518947	-	CATGAAAACAGTAAAATATTACATTTCTGATGTCTCATCAGATTGTTCATCATATTATGTACTTTAATTCTCCAGTTAGTATAATCATAACTTGGTCATACGGTGACGTCACACGAGATGGAA[CT]CTCTGAAGTGCG
Cma5670306	24	80.758	15.485	21.381	0.6148175	NW_023495303.1	551619	+	CATGAAAACAGTCAGAGTCTCTGTTTAACGTCCCTCTGTCTGTAATGAACGCAGTGAAAATGTGCTGATAGACGAATTCCAGTGATAAACGACACTTGGATGGATTTTAGATGGCGGTG[TC]GTTTGTTTTACAGCCC
Cma2153871	1	22.139	110.833	111.932	0.50444137	NW_023494792.1	59482563	-	CATGAAAACATATTTTTTAGGTTTATAATAATAT[AG]ATAATAAATATATATTTATAATACTAACAGCCACACAGACAGATGTATAGTGTACAGATGCGTTTGAACATTGTGTCCTATTATTAGTTTAATGCTTCAGTC
Cma1543477	20	61.963	37.196	61.868	0.18798221	NW_023494790.1	31036497	-	CATGAAAACCAACACATTGACAAACATCCACTTATTCAGCCTACTGCAGTTTAGCTCCACCCACTTAAACTAAAGTTATAAGGAGCGAATATAGAGTTTCAGCCTGGACTGAAAGAGAGGTTGGAAAATA[GA]TCATA
Cma1486478	20	54.729	43.579	70.805	0.9286343	NW_023494790.1	20720695	-	CATGAAAACCAGCACATTGGCATATATTTGTCTTTTCAGTCTACAGCAGTTCATCCCCACCTA[TC]TCACAGTGAAGTTATAAAGAGTGCTTCAGAACTGACCACTTACTGAATGAGGCACGATACAGAACAGTGGTC
Cma1414279	20	38.763	67.041	81.444	1.07846527	NW_023494790.1	7477830	-	CATGAAAACCATTTGTTTTGTGTTAGCTAGCAAGTTAGGTTAGCTAAGTAGATACAGTTAGCTTCTCC[AG]AGCTGCCCAATGCCAGTGCTGTATAAAGCTATTTGAACTGTGTTATTTAGACTACTGTTGTGGGGAGAAAACGA
Cma3277805	19	73.096	57.249	58.7	0.2866075	NW_023494799.1	7820142	-	CATGAAAACGCCACGCAGAAAAGACCCTGATCACCCAGCTGGGGAATCAAACCCAGACCCTTCTTGCTGTGAGGC[AG]ACAGTGCTACCCAGCACTACCCACAAAAACACTTCTGTATATACAAACCTAGGCATTAATCCACCTACA
Cma3101767	14	71.118	35.526	40.033	0.31808423	NW_023494798.1	9900221	+	CATGAAAACTAACATATGTCTGCTGTAGCTCAGTGTTTGAGCATTATGTTTCGCTACTATAACATTTCGTCATCGCTTCTGCAGTAGTTGTATGGAGCGGAAGTTAGTTTTACCCTGCTAACGCT[GT]AAACCCGAAG
Cma4510294	5	53.07	51.179	60.139	-	NW_023494805.1	13165174	+	CATGAAAACTCATAAGCAGAGAAAACGGAGAAAAATTTAGAAAC[CT]AAACCCCTGTAGCGGGGTCCAGCAGCACCATTTGTTGGACAAAATGTTTGTGATCCTGGTGCACCTGAGACTACAATATAGGAGCAATTA
Cma4564144	5	57.325	55.435	63.118	0.2721815	NW_023494805.1	23254985	+	CATGAAAACTG[CT]TCTAACAGCTACCCTAAAGCTGGCTGTACACTTAGAACTGTGAAACGGCTAAAAATCAAACTACCTTCGGACACGCTGTTGTAACCATACTTAAAAAGAACTTGGTGTATGTCTTTCTAACTCA
Cma894170	15	7.929	104.575	89.521	0.8549289	NW_023494788.1	1019483	+	CATGAAAACTGTGTGATCTGTGAACATCGAGAGAACACAG[GC]TTCCACTTTTCATCACAGACATCCAGAGAGATTTAACACTTCAGACTCAACGTACTTCAGTGATAAAATTACCACTTTATCAAGAGAACCATCAA
Cma1139309	2	28.822	77.534	64.239	0.09345928	NW_023494789.1	5937782	-	CATGAAAACTTAATTAATAATGCAGCCTTAAAAGTAACTAAATAATAAAAGAATAAAAACCATAAAAAACAAATT[CT]AGGGAATTTTCTATTTGGTACCAACTAATGTACGGGAACATCTGTTCTCCATAAAAACAG
Cma5099047	21	40.219	39.322	44.14	-	NW_023494808.1	18670853	+	CATGAAAAG[AT]ATGTGAACCTCTGCTTTGAGAAACTGCTATGACCCCCTTGAGCAGCAATGACTTCAACCAGACGGTTCCTGCACACCGACTTGGAGGAATCTTGGCCATTTCCTCCTTACAGAACTGCAACTTTG
Cma82108	16	24.632	70.843	42.816	1.01343763	NW_023494784.1	17240609	-	CATGAAAAGAAAAAAAGGCTTGCAAGAAAACGTCAACACACTCTAACTC[CG]AGTAAAGACCCTCTCCTGCACTTTCTGGGAGCTGCGGGTGTCTCCAGGCACTAATGCGTTTCTGGTGAGCGGAGATGAGATTTGAGA
Cma5926499	21	62.562	58.047	68.406	0.44085472	NW_023495922.1	1658395	+	CATGAAAAGAAACACCTGTAGATTTTTTCAGATCTGAAACAAGTTCTTGTTGAGAGTAAAACAAACTGTTGAATCAAATACAAACAAACTGTGAAT[CG]AAATACAAATAGACTTGATATTAAACTACTTCTGTTGAT
Cma2065246	1	49.593	63.554	79.125	0.05304039	NW_023494792.1	42466182	-	CATGAAAAGAATCTCCAAAGTACTATTAAACTTAAAAAATGAAAAATAATATTTGAAGATAATCATTTTTGATGTCTTTTTGGAAACATTGGGTGCATTGGATTAAAATAAAAAGCAGC[GT]CAGCACTAAAACTAGC
Cma123981	16	38.463	53.819	32.177	1.82909261	NW_023494784.1	24842662	+	CATGAAAAGACAAACAGTCTAGAAGAGGCGCAAACGAGGCCGAAAC[AG]TAATTGACAGAGGCACTCTTGGCAGGCAGAGTAACCTTATAAGACTGGAACTCAGAGGGCTTTGGCATTTTCAGCAATTCAATTCTTGA
Cma1188997	2	52.866	52.418	40.407	0.40219264	NW_023494789.1	15397956	+	CATGAAAAGACAGACAGTCCTGCTCAGTGGCAGAACCAATCAAAATCTTC[AG]TTTCAGCTGTCAAGGCCAGATATTTTGTGTTCAGTGAGAGGACTGCCAGAGTTTACTAACCCATTTGTTTATACTGCAGTACTGC
Cma4465563	5	86.05	94.59	87.418	0.19987994	NW_023494805.1	3971013	+	CATGAAAAGACCCTCCGTCAGCCCCTCCCCCTCCACCCCTCCCTCAGAGCCAG[CA]CAGACAGACAGACAGACAGAGAGATGCCTCGCTCTGATCTTCACTCTCTCTCTTTCTTTCTCTCTTCCTTTATCTTCCTCCTTTACTAG
Cma4544401	5	44.133	39.688	52.478	0.07966428	NW_023494805.1	19654085	-	CATGAAAAGCACTG[AG]AATGGGTGTTGTGTAGCACAGTTATATGACATCCTGGCAGGTATGTAATCTGGTGGTATAAATTCATTCATAATTTCTGTTGTGCAAATGCACTAGAGTTATCTAGCTTGTGTTGAACCCTCAG
Cma3851070	10	64.638	50.669	42.408	1.12000829	NW_023494802.1	5249464	+	CATGAAAAGGAATTCGTATTATGATGTTGTTATTAC[TC]ATACATCGAAAATACCAACTGAAATTGTATTGATTTCCAATATTTGTAAATATTAGGTCATAAATTTTAAAAGTATAAGTTGGATTTGCTTGGTCTTA
Cma5990164	21	11.678	6.262	18.181	0.18208013	NW_023496024.1	631051	-	CATGAAAAGGATATAAAAAAGGGGTGCTTCGTGATGATCTTTGCATTGTGGTTGTCCGGGAACCATCTTGCCACTTTAAGCTCAATAAAGGGAAGGGCTTTTCCTTCCTTCCAC[AG]AGAACTCAGCGGCTGAAGTCTTTTTATTCT
Cma3407496	19	45.221	32.139	28.475	1.16143537	NW_023494799.1	33073829	-	CATGAAAAGTCAAAATCTTAAAATGGTTTGCGCCTCACAGAAAGAGC[CT]GGAAGAATTTGGAAGGAGGACAGGACAGCTCCGGTGTACTACTAATCTAAATTATAGGACATCCAGGAAGATATTTAAATAATGCTTAATTAAACAG
Cma5012290	21	13.167	7.539	19.032	0.37922547	NW_023494808.1	734203	+	CATGAAAAGTTTAATTCTCACATTTTTTTCTTTATTAAAGAGTTTGATTTAGTTCGTCGTTAA[AC]CATCATTAATTTTATTTTTCCCCCTGAGGTCCATATATAACGTTTGTGTTGTTTTATGTATCTAAAACAGTC
Cma3585010	12	37.746	59.713	51.931	0.12640972	NW_023494800.1	26794941	-	CATGAAAAT[GT]ACAGAGAGCGGGAATAAAAAAATGATACTGCCTAAATCAGAACAAGTTAAATGACAATAATATATTTGATATTTATGAAAAAAATGTTGTCAGTAAGAATTTGTCTTGTTCTTCCAAAATTCTGACT
Cma3029319	24	36.287	62.729	61.387	0.3798226	NW_023494797.1	16189352	-	CATGAAAATAATAAACATAACAAAGGTGTCTCGTATTCAGTGAAG[GT]TATGAAAATGTTGGCTAGATCATCACAGGTTTGGTTCCTGTCACCTAACACACATACAGAACAAACACGATGGATTATTTTGATTTATTCTA
Cma1138879	2	26.695	78.811	65.09	0.52068661	NW_023494789.1	5849483	-	CATGAAAATACAAGTAT[AC]GTAGTATATTTTGGCCGTTTCATCCACCCCTGAAGCTTTACTGTGCACTGTAAAAACTTTTACACTTAAAAAAATAATCAGTACCTGGGTTGACTTGGAATTTTGAGTTCACTGAATG
Cma5957045	24	89.696	3.567	13.719	0.18852011	NW_023495965.1	1595795	-	CATGAAAATATTTTAATCACACTACCAACAGACAGCAGGCACTGCAAACACACTGTAAAAACAGTGTCCTTAGACGCTGGTAACACGCTAAATGTACTTTAATTACACTGTAAACACACTGGTAACACACTGT[AT]AC
Cma915161	15	37.937	67.947	64.829	0.25392506	NW_023494788.1	5512527	+	CATGAAAATGTCCAATTT[CT]TGTACATTAGAGCAACAGAATTAACCAAATTATGCTAGTATTTCCACAAAGTTCCACCCTCTGTAGATCTAGACCCATCACTGAAAGAACAGTTTACAATATCTTTGGCTAAAGAATT
Cma4953809	23	43.733	41.184	46.752	0.01162006	NW_023494807.1	22616282	+	CATGAAAATGTCTAGAATAAAAAAAAATGTACGCAATGCCACTGTTTTGTGAGAGCATTAAAAATGTGTGTGAATTTTAACTTTTGTTCTTG[GC]CATTCTTGCCAAGACTGCAGGGGTGTCCAATCTTATCCACACAG
Cma2785824	22	76.68	84.211	69.823	0.19294072	NW_023494796.1	1382763	-	CATGAAAATGTTTGATTTGGCCAGTGCTCTGGTCAGAAA[GT]TGTTGCAAGCCGTAGGCCTGTTATAGATACTATAGCTTTAAGAGCTTTCACACACTCCACCAAAACACAGTGGTAACGAATACTTCTCAACTGAAT
Cma530282	7	78.436	80.416	79.355	0.32400319	NW_023494786.1	14911382	-	CATGAAAATTCCTGAAAATACTTTGTAATGCATTTTGGAATGAAACCCTCCAAATATAGATAGAGGGTTCCTACTTTTACTTAAGTAATATTTCATCAA[CG]AGTCTTTGTGCACACATTGTATTTTGTCCACTGTTGTT
Cma2683126	6	45.729	64.39	58.248	0.07440787	NW_023494795.1	26000823	+	CATGAAAATTGCTTTTTAGTATTAACCAGGACATACAAAACAATGAACTC[AG]CAAGGGAGCTTCACCCTCACAGTGACTCCTCCTCACACACAAACGACCCACCCACACCCCAGACACAAAACAAAACAAATAGCACATATAC
Cma5146187	26	23.535	60.901	58.899	44.94910697	NW_023494809.1	6475107	+	CATGAAAATTTCGATATTTTCAATTTTCAAAT[CT]GCAAGAGCTGCAGTTTTATTTACATCCCACATTTTTTCAACACTGTCTTTGTTTATATGGGAAGTTTAACTTTATAACTACCGTTCTGGCGCACTACATTCAGA
Cma4609228	5	42.857	6.488	11.175	0.14858228	NW_023494805.1	31825391	+	CATGAAAATTTGAATGAGAAGCTGGTGAATAGCTGACTTCAGCTTCATATCACTGAAGAATTAGCGGTGGGC[GA]ATAATAAATAATTATCGTATCCCCCCCTCTTTGAAGGCATATGATGCCCTAAATGTAACTAAAGC
Cma849565	3	44.931	85.997	74.672	0.04871558	NW_023494787.1	41502414	+	CATGAAACAAAGCTCGCCTTGATTCAATTAGCTTCTGATTACCTCGCAACGACATCACGTGCCGTCTCCTGTTCAAAAGCTTTAAGAGGGGTGACC[CA]ACAATGTGTGTCTGGGAGATAAAAAAAACACACAATACCG
Cma3402806	19	47.987	36.395	30.603	0.57872257	NW_023494799.1	32121387	+	CATGAAACAATGTCTCAGGCAACAA[CG]CAAAGTATTTGTAGCAGCTTAATGTAATAACTATGCAGAGGGAGGTTTTAGAGACATTAAGCCAATCAGACGCTTGGTTCCTATCACCACCACTGTGAACAATTCTGCGA
Cma4045888	18	99.548	78.507	52.428	0.180911	NW_023494803.1	1623372	-	CATGAAACACA[GC]TAACGCTGCCGGCAAATAGAAAAGTACCGTGGATGCTTTACAGACCACGCTGTACTGTTTCTGGTATAAGTTCTGTTTGAACTTCTGAGCTATACGTAAGTTTTTATGTTACAATAATCAAAAT
Cma3325705	19	61.605	49.163	43.37	0.67213186	NW_023494799.1	16832947	+	CATGAAACACCGCAACTGTGCTGTCGCTCGCTTTGAGGTACGGTTCTCTGTAGTCGCAATTCTCCAAAACCTGATCTGAATTGTTAACCAGCTCC[CG]TTTCCGTAGAAAAGAACAACATTTGCATACAGATAACAGG
Cma2188670	4	83.161	27.257	21.96	0.02341097	NW_023494793.1	3793828	-	CATGAAACACGTCGGCAGCCCCTGTCTGTAGGTTTCGTCTTTTGGACACAATTCTGA[TC]GAGAATTTCCTGTAGACTGGGGTTTCTGCCACTGCTGGTCAACTCGTATGACCGTACACTTCAATACACCTGCAAATT
Cma1300513	2	37.547	38.373	32.747	0.2342983	NW_023494789.1	36309026	-	CATGAAACACGTCGGTGGTTCCAGTCTGTCAGTTTTGTCTATCGGCCACAATTCTGATG[CA]GAATTTCCTGTAGACTGGGATTTTTGCCACTGCTGGTCGACCCGTATGACCATACGCTTCAATCCACCTGAAAATT
Cma4446587	11	55.504	59.609	54.828	0.23477259	NW_023494804.1	36768079	+	CATGAAACAGTTGAAATATTATGTTAAGATTTCAGTTATATGGT[GA]TTGATTAAGCAGTAAAAAAAGCTGAATAAATGCTGTTGAAAAGTCTTGTATTGCACTAACCATCAAAGATTAAGACAGGATTGTAAATCAT
Cma235465	8	35.428	6.149	22.751	0.15717392	NW_023494785.1	3791665	-	CATGAAACATCAGTTAGTCACATTGTCACGTCGAACAACATATTTTCAAACAACTGATTTCACTGTAT[CA]AGCAGAATAAGGACTAAAAGAGAAGACATCTGGTTGAAAAGAAGACCAGCTGCACAGGAGTTATGTT
Cma1985680	1	112.037	26.093	25.499	0.53549615	NW_023494792.1	26987526	-	CATGAAACATTGCTAGAGACTAATGACCACATCTGAAGCATCTGTTCTGAAAC[AG]TCAACCCCCTGTACAGGACAGGACACAGCCCTGGACTAAAGTTAGCCTGACCTATTGGCCCCTTGATCTCCTCAATACAACAGTAG
Cma1655706	9	54.692	72.054	48.852	0.01970968	NW_023494791.1	13388366	-	CATGAAACCACTCTGAATGACTGTTAACAACTTAACAATGAATTTGCAGAAAATGCAAAAAATTGTTGGAATTCCCCTGTACTCTAATAACCAGGGATTTATT[GA]TTTTCAATTATCCATCAGATAATTGAACAAAGCAGTGAA
Cma924121	15	42.193	68.799	64.829	0.0259367	NW_023494788.1	7443469	+	CATGAAACCAGACTAGGGAGCAAAAGTGCACCCAGCTGAATAATTAGACCAATCCAGAGCTCACGCTGCATCCAGCCATTAGTTAACGGCATCGTTA[GA]CGGCGATTCCACAAGTCAAATGGAGCTGTTCTCCTGCT
Cma895755	15	8.141	105.001	89.521	0.00737841	NW_023494788.1	1463246	-	CATGAAACCGCAGTGGAAGAAAACGCTGAAGCTGCG[GA]AGAGCAACTCCGTCCAGCAGCCTGACATCCACCGCACCGGGGCCAAGTGTGTTCCTGGGGGCCCGGCGGACCCCCTGGGTCCCGGTTCAGAGTACCACAG
Cma1142790	2	27.971	77.534	64.664	0.55301355	NW_023494789.1	6587378	-	CATGAAACCGGAGC[AC]GGGATGTTACAGTGCAGCCTTATCACTTATTTATCCCTCCTAGCACATTATCAGCCCTCCGCTACCGTTTACTGTCGCTGCTGAGAACAACACATCCAGCCCTTTTCACCGACACCCAAC
Cma2185514	4	98.272	5.534	5.301	0.31309073	NW_023494793.1	3050009	+	CATGAAACCTACACCAGTTTAGTCCCGCCCATTCAGCCTACAGCAGTTTAGCCACGCCCAATCAGCCTGCAGTAGCTTAGCCCCGCCCA[TA]TCAGCCTACAGCGGTTTAGCCCTGCCTATTCAGCCTACAGCACTTT
Cma5906513	13	67.922	21.832	33.321	0.21346734	NW_023495887.1	189816	-	CATGAAACCTATCATATTTTCATAATTATGAAACTGACTTCTTGAAGATGACAATAGGATTCTTGTAATTAAGGTTATGTAG[GA]TTCAAATGTCACTTTATGTGTATAAAATTATAAATAATAAAGTCCAAATTTTC
Cma1976563	1	73.947	61.852	59.549	0.36891823	NW_023494792.1	25005204	+	CATGAAACCTGAGCCAA[CT]TCACTAGCTATATTCCCGAGGCGAGCCTGAGCTGAGGCTGGCTGAAATGAATCTTGAAGAATGGCCAGATAAAACACAGTTGTACACGCTGACCAAGTGTGAGGACTAATGGGCAGGGCTCA
Cma4826015	25	57.29	68.339	47.839	0.20166286	NW_023494806.1	32302130	+	CATGAAACCTGCTGGC[AG]GTCCCTGTCCATCAGATTTGTCTTTCGACCATAATTCTGATGAGAATTTCCTGTAGACTGGGATTTTTGCCACTGCTGGTAGACCCATATGACCTTTCGCTTCAATACACCTGCAAATT
Cma5681805	8	29.683	1.893	12.961	2.48039301	NW_023495319.1	26770	+	CATGAAACGAAGAACATTACAACAGCAGCTGGGAAAAGAAAACGCTGATGTTAAATTTGAC[TC]TTCGGCTTCCTTCTGCGTTGTTCAGTGAATGCGCTGCCCGAGGACCTGATCTGTCAAAGGGAACGTGAATTTGAG
Cma5828657	12	36.894	60.99	59.595	0.02335423	NW_023495697.1	191741	-	CATGAAACGGTGAAAGCGATC[AG]CTTATAGAATGAAAAATGCTTAATACTGATACTGATGAATACCCAATCAAAAGTAATACAATATGGAATTAATATATTAATATAATCCATAAAATAAAAATATAATATACTATTATTAT
Cma1613738	9	35.521	89.507	60.346	1.42455385	NW_023494791.1	5493287	+	CATGAAACGTCTGCAGTTTACAGT[TG]ATGGGCGACCCAACGTTCTTCTCCTCCTTCAGCGGTCAATGGTTGCTTAGCAACAATACCGTACTCTAAAGGAACTACATTTCTTGGCGGAAAACTTGTTTTTGTTGGTTATCAATAA
Cma256973	8	55.671	28.465	47.023	0.37052689	NW_023494785.1	8349776	-	CATGAAACGTGTGCCTTTTTGGGCCCTCACCTC[TC]AGAAAAAAGCATAAGCTTTTAATCGTCCCACCACCAAAGGCACTGAACCTCACAGGCACAGATACACATACGTCAGCCGTCTTAAAGCCGCCCCATTTCCTTCCTCC
Cma4813398	25	75.806	85.798	67.427	0.97381537	NW_023494806.1	29527545	+	CATGAAACTAAAATCTATCACACAAAAATAAAACAAAACCTGTGGATGTTATCAGTTAACACC[AT]TTTTTAGGCCATACAAAATGTTGCTATCAGTGCGGCCCTGGCAACCACCTAGAAAACTGATGTTAGAAGGTGT
Cma247591	8	44.578	11.255	44.469	0.17918137	NW_023494785.1	6501976	+	CATGAAACTACCTCTTTAACTCGCTCTCTCTCATAACTCACTGAATTTCACTGAAATTCGCCGTTTATCTCTTGGTGTC[TC]GTGGTGATTTCTCAGGGTGATAGTAGTTCTGTTGCGTCTTATTAAAGGGAAATTCCA
Cma4178199	18	45.741	135.574	101.394	0.92545526	NW_023494803.1	27487858	-	CATGAAACTCGTGTCCAGGACTCAGGTACATCATATAGAGATTGACATTA[TA]TATAGACAGTCCACCTGTTGTGTACATACACATCAGACTTACATTAATTACTAACCATATTGTACTCAAAAATAGAGAATTCAGACTA
Cma3200671	14	47.283	66.594	65.192	0.51447121	NW_023494798.1	27941171	-	CATGAAACTCTCAGTGGGATGAAGCTGGTTTATTGAAAGCCTTCTGAATGTGAGGCTGAAGGTGTACACCATCAGCAACAGA[GA]CACCGGCCCTGGTGTCTGGACTAGTCTAATCTACTGGTCTTAGAGACTATTCAGCACA
Cma445208	8	35.003	1.893	11.258	0.51716956	NW_023494785.1	43946898	+	CATGAAACTGCG[GT]TCTTGGTATAGTAATCTGTGGCATCGATGCATTATGTGGCCCCAGTATATTAATTGGTGGCCACGCCTTATTAAAAATTAATAGATGTCACCTCCGCATAAACATTATCCGCTCTGATCTCGT
Cma3653804	13	78.987	14.171	22.252	0.26424729	NW_023494801.1	3138802	+	CATGAAACTGTAAGTTCAGCAGATGAGCGTGAGGAACTAAAGTGTGGACCCTCATACGGAGCTAAA[CG]GGGCTTAAAACCCACCCACGGCGGGACTCTCGTTCGCAGGACTAAGTTTTCGATGAGCTCAAATAACAAA
Cma4739420	25	48.564	55.566	43.158	0.21762557	NW_023494806.1	14783333	+	CATGAAACTGTCAAGCAATGGAAAGAGCAAGTTCTAATGAAAATTCTAAAGAAAAAAATCTTAAAAAATGGAGATACCTTTTTTTGG[AG]CAGTGATGATTTAGACTATGAATGGGTCTTTTTCATATATTTCAAAAT
Cma3092907	14	76.65	29.993	40.033	0.69295111	NW_023494798.1	8131121	+	CATGAAACTGTTAT[AG]AAAATTCTGTCTGATGCTAGCAACATTGTTTTTGTTAGTTCTGGGGTAACATTTTATTGTGGTGAAGAAGTAAATGCAGGGCATTATAAAGCAAATTTGTCCCCAGAGAAAATGTACATATTAT
Cma865987	3	42.378	93.232	82.759	0.11838998	NW_023494787.1	44717990	+	CATGAAACTTCA[CG]CCTTAGGAAAAAAAACAAACAAACAAATTGTTTGTATAATACAATTCCTGCAAGTCTTAATTGTGAGGCAAGTCTCAAATCTCTACTAGAGACTTGTGAACATTTCTGGTATAGAACTTTTACATCA
Cma4098799	18	58.295	121.53	89.904	0.83840473	NW_023494803.1	12706030	+	CATGAAACTTTCATCTCTC[GA]TTTCCTCTGTTTCTCAGACGGGGGCGCTAGAAGGTCAGATGTTCAGGAAGACGGGTAATCTGGTCTCCCTCAGTGAGCAGTAGCTGGTGGACTGCTCCTGGGTGTTTGGGAACAAG
Cma2121147	1	43.848	92.533	88.063	0.18610978	NW_023494792.1	52748589	+	CATGAAACTTTCCACAGTG[GA]ATCTGAATCTGGTGGAATTAAAGGCGAATTCCACTGATTTTTAAAGGTTTCTCCACAATTCAGTCGTTGAAATGTAAACATAGTCAGAGTCATTTGATGTGAACTGGTTCATTGTAGTGA
Cma1349628	2	46.271	59.227	47.215	0.01420644	NW_023494789.1	45798453	-	CATGAAAGAAACAATTTAACCCCTGGGTATAGCATCATTCCAGTGGGATCTGTGTAAAGTGA[CA]TCTGGTGCCAGTCACCATTAGCATCAGCAAAAGATTTGACTGGCAGCAGAAAAGCTGTGGTGATTTGACTCACTACAA
Cma6000012	27	66.917	54.287	70.155	0.49046644	NW_023496039.1	555480	+	CATGAAAGAACTTAGTGACCCCAGTTTGGACCATTGTATATATACAATGCAAAGGGCAGCAGGCATTTTCAAATTATGTGAAAAACTGCAAAACGACAGCAGCGATTTATATATATATGTACGTACACA[CT]ATATATA
Cma3362951	19	56.924	45.758	36.987	1.08833156	NW_023494799.1	24228257	-	CATGAAAGAAGGAAGTGATTCTCAGTTTCTATCTCTCCCGATGGGCAGTGGGTACAGATCCTGTCTGCTC[CT]GTCCAGCCTGCTTTTTCTGTGCCTCCCTGTTTCAATGGCCAGTTTATGGTCACTCAGTCTGTACT
Cma5398593	17	42.465	48.068	36.929	-	NW_023494810.1	24470870	-	CATGAAAGACATATAGGAAATGAAAAGATAAGAGAA[CT]AAAAGAAGTAATCTAAATTAAAATAAGTAAAATAAATACATAAAGAGTAAGTAATCCAAAATAATTTGAGTAAAATAGAAAAACTAAATTTAGGGTAGT
Cma3477255	12	58.384	40.137	33.206	1.52211824	NW_023494800.1	6969329	-	CATGAAAGACTGCATAATTCAGGATAAAGAGGTTAAACTAACAATACAGCAGGACAAACGCACTGAATAACA[CG]AGCAATGCTTTAAGGTCACATTCAAACTGTTCTAGACTTAACAAAACTGCAGAGCCTCCTTAT
Cma3779180	13	53.453	34.174	45.664	0.13106417	NW_023494801.1	27097177	-	CATGAAAGAGGTGGTTCAGTATTTCTGCTGCATTAGTAGTTGTTTTTGATGCTCTGCAGACT[GC]TTTGTAGCCTCTGCCTTTTTGAAAAGCTTGTTTGGATTGCTATGTGTTCTTTGATTAGTAAACAGTAGTTTCTAT
Cma1404493	20	35.358	67.892	98.067	0.37275052	NW_023494790.1	5509628	-	CATGAAAGAGTTCTTCGGATTGATGGAAATAATGCATCAATGTGCTATAGAC[AG]GTTCTATATAGAACCTTTTTTGAAAATGGTTCTATATAGCACAAAAAAAGGGTTCCTCTATTGTTACGATGTCAAGCTTGTAAC
Cma649492	3	119.42	10.175	10.831	1.16737863	NW_023494787.1	3042929	+	CATGAAAGATATGACCGAATCATTGAGTGTTGGGATGAAACAATGAGTCATCAAAAATAATGCAGGCCAATCGTTTAACATCAACAGTTCACTAATATGTTTACAAACTGTAAC[AG]GACACTACAGATGCAAAGTAACTA
Cma1844104	9	5.517	1.996	5.781	-	NW_023494791.1	49089699	+	CATGAAAGCAGCTGACTGAAGATCTGAATATGAAGACACAAAGCAGGCGAAGGCTATA[AC]GATGATTTCAAAGCGCTGGTTCGCAATTTCCACTGTCCAGAATGTCATTGAGAAGTTGCAGTAAAGGGAAACTGTGGA
Cma4840868	23	89.486	94.456	84.206	0.24039039	NW_023494807.1	608041	-	CATGAAAGCAGGTTTTGTCCTAATAGTGTGTATTTCAT[AT]CAAACCAGTGCAGTGACTTGGATTAAGGTGTTCTACTCAATAAGTTGGATGGCTGAAGGGACAAATTTGGAACTGTTGTTAACAGCTTAAGTTGTCCC
Cma3917917	10	88.682	21.728	24.959	0.25925372	NW_023494802.1	17721535	-	CATGAAAGCG[TC]CCTGAGAAATGAATACACTGAGTTATGTACTATTAGTTTTCCCATTCTTCTTGTACGTTTAGTCACTTTTAGCTTTGTGTAAGCAAAAAGATATACTCCCCTCGTTATTTAAGTCTTACATCTATA
Cma2441047	27	76.067	64.075	79.944	0.74165586	NW_023494794.1	7165692	-	CATGAAAGCGCATTAAATTTTTTTTAACACTTCTAGGCGCGTTCAAACTGCTTTATAACGCTATAACGTTTGTGCTGGCATCAGACTAACAA[AT]ATATATATATATATACATAACACACAATCACAAAAGAAATTTTGATACGATC
Cma1864568	1	90.119	46.95	45.931	0.32392279	NW_023494792.1	4214810	-	CATGAAAGCTGGTGTTGCCTTGGTAACGCTGCTTGACCCTTGTCTGTGATTGGCTAAGGCTTCCCCTATTTGGTTCAAAGAACTCAGAATGCGTTTCGTAGC[AT]GGTCAGTGACTATGACGCTTGTCCTGCCCGAAGC
Cma684237	3	49.186	83.868	74.672	0.08729512	NW_023494787.1	10281169	-	CATGAAAGGAAATAACTCTTCACCCACCAGTAGGTGGCTGGAGTCTGTATTTTTAATCAAAACAGAAAACTATGTCCCAATATTGCAGTAAGGACAAGAAAATCCTTGTAGGTAAGTTTGTCCACTTGGTGGG[TA]ATC
Cma3493009	12	51.576	46.521	38.739	0.31681251	NW_023494800.1	10016275	-	CATGAAAGGGGAGCATTAGTCACGGATTATATAATTCAAATGAAAATGTTTTGTATTAGGTAACATTTGTAATAGAAAATAAGCAAATAGGCAGTGAGGGGAAAGCACTAACGCAGCAGTTTTTTGTG[AG]AGTGGC
Cma1867499	1	90.119	50.787	45.931	0.18273299	NW_023494792.1	4757251	+	CATGAAAGGGGTCCTTCCGTTTGGAAAGCGTCTTATCTTTGCGGAGTATCTTGCCGGACGTCTAAATATTCTGACTTC[CT]AGCGCTGGTTAAACATAATTGCACTCTGTTCCTCCTTTTGTACTGCCGAGTATAAAA
Cma5651178	16	27.398	68.289	41.965	0.04047481	NW_023495280.1	1586665	-	CATGAAAGGT[AC]TGTTCAAGGTTAGTCCAGTCCAAATAGAAACAGGCTTAAAAGGATACTCTGGCCAAAAAGAAAAATCCAAGCATCATTACATCAGTGATGCCTACTCACCTCCTGTGGCTGTGCCTCAGTGGTCT
Cma871379	3	35.994	100.892	89.996	0.59618671	NW_023494787.1	45768288	+	CATGAAAGGTAATTTTGTTCTGTGTCGT[CG]TGTTGGTTTTTCTGCAGTAGCTTCCTCCTTTTTCAAACAATAAGACTGAACTTTAAGAATGAGATGACATTTCTGCTCTATTGTGTCTTTTACAATAGGTCTAATAAA
Cma1145422	2	29.886	75.832	62.962	0.41737026	NW_023494789.1	7082127	+	CATGAAAGGTT[CT]GCTGGTGTGGTTTTAGAATATTGCAATGTACATTATAATCACAGAACGAACCAACATCATTGCAATTGATATTTTGTCCATATTCTGTAGCACTGGTTCATTGGCTCATAGATGCTTGGATGCTC
Cma5679580	5	67.113	68.202	69.076	0.19473532	NW_023495312.1	435720	-	CATGAAAGTAAA[CT]GTTTAAACAAATGTATTTCTCTTTTTTTGGTTTGCTTGGTGAAGTGATGCAGTAGTGCATTGTTTACGACAAATGAGCTGTACTACTGAAGGCTGAATTCTGTCTTTACTTTTATCCATTTTC
Cma3234834	14	7.019	103.224	98.313	0.38936996	NW_023494798.1	35174206	+	CATGAAAGTAAC[AG]TCAGTGAAGCTGGAATTAATAAACAAATAACTGAACACAATTCAGCCTTGGTCATTTTTCTGTTTCCATCTCCATCATCACCATTCCCAACAATCAACTCCTTCTTATCGCGCCGATAATGAGGC
Cma2596330	6	31.26	53.324	44.201	0.20705319	NW_023494795.1	9790690	+	CATGAAAGTAAGCAAAGCACATATAATTTCTGAATCAACAAATAAACCTCTGTCTGCTCACTAGAGACTGGAGTCATTGAGTGAGAAGTCAACTTTCTAAAAGAGAGACTCAGGTTA[CT]GCTAAGTCAGTTAAAACA
Cma5638307	1	70.33	62.277	66.784	0.52452015	NW_023495274.1	352361	-	CATGAAAGTAAGTGAAATAAAGTGCTCTCAAAGTCTAAAGGTCTAAAAATAGTTTGCCTAATATTTCATCATTTTTATAGGTTCATCATTCTAAAATTGGAATTATGGATTATA[TG]GTGTGTGTGTTTTAAGAAATATAATA
Cma962254	15	45.384	60.712	58.445	0.07208049	NW_023494788.1	14460828	-	CATGAAAGTACAGTATCTTTACTCAGGTGCTTTACACCACACTAAGCTAATGTGGCATATGCAGGAACTTGGCTGTCATCATACGTCTAATCAGAGGCTGTCAGGATGCTGCTTCAGCACAAGGC[AT]GCAGCAGAGG
Cma2185028	4	97.208	5.959	5.301	0.74878022	NW_023494793.1	2927137	+	CATGAAAGTTATGTGTTTATTCTTTTATGATCTTACGATCAGACTGCTTACGATAAGCTCAGTTCTGCCACCAAAGCAGAAGCAATAC[GA]TCAATGCAGAATGCGCTTCATATCTCCTACGCAATTTACTAATGCTTTTAGC
Cma4788	16	79.251	2.318	2.879	0.21757181	NW_023494784.1	1194560	+	CATGAAAGTTTGATCAGC[AG]GTCATTTCCCGGCGCACGAGGACACCCTGCAGCACCTGGCGGCTCTGCGGCTGCAGTATCTCCACGGCGATGTGGCGCGGGTGTGCTGGAACCTGGAGCAGGTCTACCCCACCGGAC
Cma777843	3	63.868	52.788	48.284	0.07567894	NW_023494787.1	27744522	+	CATGAAATAAAATCTTCTTCCATCAATGTAAAAAGTTAAGAATAGTCTTATGC[CT]TCAGAGATACAAGCTTGCCTCCTGACAGCAAAGATATGCTTTGGATTGAGGGACCCCAAAGAGAGTCCAAATGACTTACTAAC
Cma578425	7	46.911	42.114	51.405	0.06267784	NW_023494786.1	23679229	+	CATGAAATAACTGTAAATACATTCTCTGATGCCTGAGAGATTGTTTTATGATAGCTTTATTTTTTTCTAATTTACCACTGACTTACCATTACATAACGTCAATACCATTATTGACATTATGTATAAAACAC[AG]TAGG
Cma3866751	10	66.34	48.541	41.557	0.89298313	NW_023494802.1	8199237	+	CATGAAATAACTTTTTTCGAAATATTAATCAAAT[CT]TAAACATCTGTCTGATGCTGAAAGTCTTATTTTAGTTTATTTTTAACTTTATTTATTTATTGTTTTTGAAATTGTGCATCCCTAAAAATAATGCAACTAGA
Cma453095	8	113.339	80.402	96.78	0.09384378	NW_023494785.1	45805418	-	CATGAAATAAGCAAAATTATCT[TC]CATTACTTCTCAAAACAAGTAAAGTGGTCAGAAACAGGATGGTCTTATAATGATCTCATACCCGTCTCCTAATGATAAGTGTAGCCCTGCTGACTGTGTGAGACGCTGTCAGT
Cma1667299	9	56.819	67.373	38.555	1.25250748	NW_023494791.1	15449352	-	CATGAAATAATAAATACTCACGTTGAATAAACACTGCGACCAAATCCC[CA]CTGAGAAAAAAAGTCGTACAGCATATAGTCGTTTTGTAAAACACTTTCATAAGACATTTAACTGAAAAAAAGTTAAAGCAAGTCTTTA
Cma5324853	17	34.38	40.833	28.843	0.16157629	NW_023494810.1	10391897	-	CATGAAATAATATAGTGTAAAAATGTCCACATTTACACAGAAT[TC]GTGTGTAGAATCAGAAAAAAAGGTATTTTTCTGTCTGAAATCTGAAAATGAGCAGAAACACTTGTTCTGTCAAAGCTAGCAAAAATCCCAGAGATGTTA
Cma3638211	12	0	95.946	89.394	0.25719987	NW_023494800.1	37628029	-	CATGAAATAATGATGTTTGCAGCATAAGATGTCAAATGGATTCACATATTAA[GT]GCAAAAATAGTTAAAATAAGTATTAACAATTTATAATATGTATTTCATTGCATATATCCCAAGGTAAAGTGTAGTTATGGTGGGCT
Cma5115398	21	44.9	42.727	47.119	0.21556459	NW_023494808.1	21668702	+	CATGAAATACAACAACAAAGTTTCAGTGTAGTTAGCAAATAATTCATAATAGTTAAGAAATAAGAAGTCTTAATATTAAT[TC]ACTGAATAATAGCCTGCTGATTAGGGTGTTAATAACTGCTGTTACTGGGGGGATCT
Cma3211224	14	46.219	72.981	67.745	0.61574805	NW_023494798.1	29968938	+	CATGAAATACAGTATTTTGTCTATAATGGCTACTGTTCCCATAAGAGAATGTATGGATG[TC]AGTGCTTAACCTCTTTTCACAGTGGCCATAAAATGCAGTTTCCACCTGTTTTGGTGCTCCCAAGTAACATTTATGGA
Cma1151447	2	30.95	74.555	61.685	0.0702156	NW_023494789.1	8201076	+	CATGAAATAGAGCTAGAA[AG]TACAATAGAGTAACAGAATAAAGATAAATGTCATTGCAAGTTGGCAGACTGTGGCCTGTAATATCATTTTCTATCTTTATCTCAGACTCAGTTGGCTCTTTGTCATTACTCCACCTCTATGGAT
Cma4668525	5	6.468	6.488	9.899	0.92465271	NW_023494805.1	44095557	-	CATGAAATAGCATTCAGCTACAGAGAATTACCATTTGAACAAAGCTTTTACAACTGCATACAGACCAAAAGATCATTCTGTGTGTTCACT[CT]GTGTATGTGTGTGTAGAGTCAGTAAGTCAGTAACTTACTATAGTTTCTTCAG
Cma1136353	2	23.716	80.087	66.366	1.17716353	NW_023494789.1	5349714	+	CATGAAATAGTTCTATATTGAGCTCAGGGTTCTGAATAGAACCATTCCCTTTACTTAAGAACCCTTGAAGAATC[GA]TCTTTTTTAACCCCATTACACAGCCAGGCCCCGCTGGCAGGCCCAAAGCTTTATTACACACTTCTA
Cma4691102	25	25.576	25.691	27.411	0.25081943	NW_023494806.1	5464915	-	CATGAAATATCAGCTGTGTAGATTTTAGCTTTTTGTTTGTCAT[CT]ACTACAACCACAAATAAAATAAAATCAAGTCGCTATGCTCAAATATGCTGGTTAATGTGCTTTAGAAATGTATTTAAAAACATTTCTACAGTGTTT
Cma5741883	3	0	133.537	124.357	-	NW_023495456.1	3079792	+	CATGAAATATGATGTTTGTTCAATCAGCTCAGT[CT]AACAAATCCAGCATTACTGACAATATTAACCAGTGAAAAGTAATGTAAATAATAACATTGATGACGTTATTTCATTCTCATTCACAGCCAATCAAAACGTTC
Cma4695689	25	28.13	29.096	29.114	0.03767741	NW_023494806.1	6462780	+	CATGAAATATGGCCTGTGCAAAA[GA]TGAATGGCACATTTTGTATTTGATGCTTTATTTTTTCAAATATGTTAAAGACAGAAAATAAGTACAGATTGTGCACTAAAGTTTGCAGAAAAATCATATCAAATTTGTTCCCTGTA
Cma2691410	6	43.602	66.092	59.95	0.51828198	NW_023494795.1	27605523	+	CATGAAATCAATGGCTTAAATA[CT]AGAACCAATCCACTGTGCAAGTGCAACTTCTTGGATGTTCTACAAAGCAGTGTAGATCAGTACATATGAATGCAAACCTATAATGTGTTTAAAACACCACTGCTTGTTGTTTA
Cma1397638	20	30.251	69.594	103.602	0.01090747	NW_023494790.1	3914287	+	CATGAAATCAGCCGTCAGACAGAGACGAGCAGTGACAGGTTCAGGTCCCTTCACATTCTCCCTCTCTCTCTCCCTCTCTGTCTCTCTCTCTC[CT]CTGTCGCTTACTCACTCCCCTGGGCAGGATTTGGGAATGCCTATTTTC
Cma3562227	12	40.937	57.585	50.229	0.4924589	NW_023494800.1	22603226	+	CATGAAATCATACACCGGCTCAAACACACCTTCCTTCTACTTCAGGATTTTCAAAAGTAAAAGTCCTCCAGCACTA[AC]CCGTGTTCCGCGCACACAAGAGCTTCTTCATTCACGTATCCTTCCGCCGAGCACGAAGAAGA
Cma4140479	18	54.465	126.211	92.883	0.28335654	NW_023494803.1	20688149	+	CATGAAATCATCCTGTAGCACGAGTGTGATTTTTATCAGGGTTTTAGCTCTCGTCCAGCTGCAG[TC]GGGCCGGGCCGGGCCTGGGCTAGAGGGGAGCGGAGCGGGCCGAGCTTTATTGCCTTTTACACACCCTGTAAATCA
Cma1207224	2	48.611	57.525	42.96	0.12729075	NW_023494789.1	18676626	+	CATGAAATCC[AG]AACCAATTGGAGAGCTTGCTTGGCTTGATCTACCTAGACCGCTAAGAAAAAGAACAGTTCTAACTGATAGTATAGATTTTCCGCTATGTTATTATTTTTGCATCCCAAACCACATACTAGCACACTA
Cma1387820	20	19.822	75.553	111.262	0.25145422	NW_023494790.1	1453117	-	CATGAAATCGAATGGGAGTCAAAGGTGACGTCCTCCAAA[AT]GTGTCTAAGCAGTAATACAGATGATAGAGCTTCATTTGCTGCACTAAGAGACGGCTTCCCAGAAACAATCCAGCTTAGCTTTGGATTAGTTTTAATG
Cma453636	8	111.637	82.529	97.5	0.44010067	NW_023494785.1	45937970	-	CATGAAATCGTTCTAC[AG]TAGAACCACTGCCTTCACTAAAGAACCCTTGAAGAGCCGTCTTTTTGAAGAGTATTTTTGAGCACTCACTGTTTGTCCTCATACTCTAGGTGTCTTCTCTGCCCGGGAGCACGCGTTTAT
Cma31064	16	75.7	14.237	8.768	0.69803857	NW_023494784.1	7105985	-	CATGAAATCTAATATTTCTCCTGTTGAGATTGTTGTAAGCTTGATTTAAGGTTATTTATCTAATTTCTAGACATTTTTACTTGTTTTAAGTAATTCATCAAGTAAAAGTATCACACTATA[AT]TGGCAGATAATTGTGCTTG
Cma4366466	11	49.759	52.8	50.147	0.50789937	NW_023494804.1	21306581	+	CATGAAATCTCAAATTTCACTATAATTCAGATCATTTTGTTAAAATACACTGAATGCACAAATGTAACTGGATGAACTATTTATAACTGTGAAGTGGTCAATAAAATCAAA[AC]AAATAAGCCTTTTTGACATTTTGACATTT
Cma3887687	10	71.872	41.732	39.855	0.6787542	NW_023494802.1	12030946	-	CATGAAATCTGTGTTTGAATGGATTAGGTAAATTTTATTTGGCCAAATGGAAAGAACAGTGAATGTGAAAAGTGCTGTTCATAACAAGAAGTTCTTCTT[AG]TCTTTCAGAGTTGACAAGACATTCTCCAAAGCTAGAAGC
Cma2847200	22	67.307	35.99	45.139	0.2764592	NW_023494796.1	15089966	+	CATGAAATG[CG]TTCATAGAACCATTGTCTTTACTAAAGAACCCCAGAAGGACCATCTTTTTTAAGCGTGTAGAGCTGAATCTCTAGTGGCTCCCTGTCCCCTCAGACAACACAGTCCCCCAAGTGGACCAGAGGTCTC
Cma4596698	5	63.921	66.926	67.8	0.42031847	NW_023494805.1	29311805	+	CATGAAATGAATACACACAATGCACAAACATATTAGTGATTGTATGTGTACATCTGAGACACATACACACTCAGTTTTTCAAATAACTAGGAAATGGGGTCATACAGTATTGTGCAAGAGTCAGAGAC[CT]ACACTTAATTCA
Cma2735646	6	67.858	86.52	80.804	0.03756181	NW_023494795.1	35940563	+	CATGAAATGAATGCAATA[TC]ACAATGATGGCCTTCAGAACTTCAGCCCTAATTGCTTGTCAGCAAAAAACATACTCTGAATGTACAACATTTCTTGGTTTATCATAACTTGAAATATTTATTGAAAGTTTCTGTACT
Cma896121	15	8.992	99.891	88.244	2.53288758	NW_023494788.1	1556768	-	CATGAAATGATTTCAGTGTACTGGT[GT]TTCTTCACACATTTTATTTGAACAATACTGGGATAATATAACATCAACAATGGAAACAATCAGAAATGTTGAAGTTCTTCTACCATCCTATTCCCAAACAATTAAATTAG
Cma443847	8	105.466	74.868	91.023	0.13830522	NW_023494785.1	43550552	-	CATGAAATGCAGCCTACGTTCGGAGTGATTT[TC]AAGGACGCATTAGATGCATCCTTACAGGCATTTGGTTACCCACAGTTCTCTGCGAAAAAATCAGCACCACAAATAGGGCGGAAAACGAAGCCGTTGGTGCGGAG
Cma3340480	19	61.393	49.163	42.945	0.4747797	NW_023494799.1	19649752	-	CATGAAATGCAGTTCTGAGTGTTGTGGAGCTCCATCAGCTGAACTGAGTAATAATTTTATGCTTCAGAAACATTGATGTTGAAGAT[AG]GAAGTAAGTTTTATTTACAAAATCAGAAGCTGGATGTTGGTCTTTGTAGGTG
Cma3626407	12	18.59	75.465	73.641	0.02320641	NW_023494800.1	35029799	-	CATGAAATGCATCATTGATGGAGAAGGTGCTGTGGAACCTTTCTGAA[AC]AGAGTTCTACATAGCACCAAAAAGGGTTCCTCTATTGTAACAAGCCTGACATTGAAACAATGAAGAACACTTTTTGGGGCTACGTAGAA
Cma5147927	26	16.726	58.773	55.92	47.52855763	NW_023494809.1	6883010	-	CATGAAATGCCTAGGACTATTAGACAAACCCTGAGGCATCCTATTGCACTCACGAAGA[AC]CTAATGGGGTAGTAAAAGCTGTGTACTTCTTGTATTCTTCACTTATAGGGATATTATAAAAGCCCAATGTCAAGTCC
Cma4661344	5	5.47	7.764	15.856	0.32225667	NW_023494805.1	42319095	+	CATGAAATGCTGACGTGCACGGAATAAACAGTGGAA[TG]TGCAGATGACCTGCGTCTGCTGGCATTAGATAGCAAGAACTGTGCTGCATTTGGTGCCTTTGCTAACAGAGCTAGCCAACGTTTCTGCAGTGCAGGGCTTTCAC
Cma4040378	18	94.688	82.338	56.26	0.18719022	NW_023494803.1	503970	-	CATGAAATGGATCCATATGAAAATCATTGCTCTATATAGAACCATTTCCTT[CT]TCTGGAACCCTTAAAGAACCATCTTTTTAAGTGTGTAGTTACAGAAAACCTCTACACGAGCATTATCAGTCCTCATCTCTCACTG
Cma2707541	6	49.346	69.922	63.355	0.096045	NW_023494795.1	30647914	-	CATGAAATGGCTCCTTAAATTTAACTTAGC[CT]TTCTAAAATACCTTGAAAAATTGAATAAAACAACTTAAAATGTCTTCTAGTGACTAGTTTCTATTATTTCAAACTACACTGTGTTACCATTGAACAAGCAGTTCTTTGAAC
Cma5926201	21	62.775	58.898	68.406	0.71847963	NW_023495922.1	1594294	+	CATGAAATGGTAAAATGTCTCAACATCAACAATGATGTTCTATTGTGAATAAA[GA]TATGGGTCTATGAGATTTGCAAGTCACTGCATTCTGTTTTTCATATACTTATTTACATTTTACAACTTTTTTTGGAATTGAGG
Cma5268133	26	71.47	3.126	3.406	1.001446	NW_023494809.1	30589711	-	CATGAAATGGTTCTCCAGATTGATGGAGAATG[CT]GTTGTATATGGTTCTGTATAGCACCAAAAAGGATACTTCTGTTGTTACAATGTCAAGTTGTATACAATAGAACCCTTTTCAAAAAGGTTCTATACAGAACATTC
Cma5257699	26	56.983	15.045	18.874	0.16806838	NW_023494809.1	28271997	-	CATGAAATGGTTCTTCACATTGAAGGAGAATGTGCTGTAGATTATCCTGTATAGAACCTTTTTTGAAAAAAGCTTCTATGTAGCACCAAAACCGGTTTGTCTATTGTTAAAAGGTTGATATTCT[AC]GTAATAGAAGA
Cma2661661	6	73.603	66.092	59.95	0.73668853	NW_023494795.1	22061520	+	CATGAAATGTATATGCAGCTGTGAGAAAAACTGAAGTGTGGACCCACATA[AC]AGGGTTTAAGGGGTTAATCTCAGTCAGGCTGTGCTGGCAACTCTTCACTCAGACCAGGGGTACAAAGGCTGCCGAGCACACTCGCA
Cma3822107	13	7.479	89.084	91.524	1.23339043	NW_023494801.1	36358098	-	CATGAAATGTGCTATATAAATAAACTAAAGGAGCCAGTTCAACACTGAAGCAA[CT]ACATTTTCAGCTGTTAGTTGTTTTGCCCGGCTGCTCCTGAAAGAGATTCAGCTTAAGTCTAAGTAATTATTTCCTTAAAGGG
Cma3947692	10	54.424	62.16	52.622	0.0686703	NW_023494802.1	24007834	+	CATGAAATGTGGCCTTTACTTGCTGCATAATTAATTAGTTAATTATTTATTTATACAGCACCTTTAGGATATTAAAATCCAGCTCAAAG[AT]TTAAGCACATATAAAAACAAAATCATAAAAGATCGGTAAACTAAAAA
Cma4686169	25	21.959	20.157	25.284	0.2583559	NW_023494806.1	4353094	+	CATGAAATGTGGTGGCCTGGGCAAA[CA]GTTCTGGCACATTTAATATTTTATGTTCATTTTTGTCCAAATAAATTGCCATATTTAAGTGTGTTCTCTGTAAAGGATGTGTTCAGTTATTTTCACTTAGAAAATTAACAAAATA
Cma3626513	12	18.59	75.465	73.641	0.39285199	NW_023494800.1	35054390	-	CATGAAATGTTATAAATTACACAATTGTTCAATAACTACTGTAAATTATTTAGTAACTACTAGCAATTATTTGGCATCTATTAGTAAATATGCAAAAAATTCTCTGCT[AC]TAACATTCAATAATTAATTATTCAGGA
Cma696654	3	101.12	34.488	34.24	0.43623505	NW_023494787.1	12917396	-	CATGAAATGTTCACACAAAGTGCAGCCGATGTTTTGTTATGTAAAAAAGCAGATTATTATATTTTTTTTATTATTTAAAAAAAGAAAAACAA[AC]AACACTTACAATGTTTAGTTGAAGTAATAGCGATATATAGTACA
Cma5120060	26	17.79	58.773	57.197	10.22423639	NW_023494809.1	1126795	-	CATGAAATGTTCTTACAGCAGTGATTATTTTAGTAATCGAATCATTTTGGAGGAAAAAAACGTCCAGGGACAAATGTTTCCCCCTCGGTATGCTGTTTACTCTTTACTGAG[AC]ATAATAAAGTGCGAAGGCACAGTAC
Cma862104	3	43.441	89.827	79.779	0.34735437	NW_023494787.1	43942220	-	CATGAAATGTTTCTCCACTGGTCAAGCCATCTCCTAGTGTTTATGGTAATAATAGTCCTTCAAGTAATCTGAACATTGTAGAATACATTTAAATGTCTGTAAGCAAAGGACCTCACA[AG]TGTACAAAATCTGCAAAA
Cma2029934	1	69.266	62.277	67.209	0.13602696	NW_023494792.1	35718321	-	CATGAAATT[AT]ATACACAGTGTAAAGGGCAACAGGCATTTTCAAACTATGTCAAAAACTGAAAAACGGCAACAATGGAGATACGAGGTTTTGTTCCGACAGCAGATATAAATGGCCTATAAGGGCCATCTTAGATTTGC
Cma3212125	14	40.686	75.534	68.596	0.13008691	NW_023494798.1	30145223	+	CATGAAATTAACACACAATGTAAAGAGCAACAGGCATTTTCAGATTATGACAAAAACTGAACAACAACAAAAATCTAGATG[CT]GAGGTTTTGTTCCAGCAGCAGCGAAATATATATGTATATAATCTTTACGTTAGA
Cma3427207	19	28.619	14.682	12.3	0.85593541	NW_023494799.1	36775207	-	CATGAAATTAACACACAATGTAAAGGGTAACAGGTATTTTCAAATTATGTCAAAAA[CT]TGAAAAACGACAAAAATGGAGATACAAGGTTTTCTTCCGATATTTACAAATAATTGATCAAACAGAATATTTTTTTATTA
Cma1788757	9	77.671	38.008	26.639	0.06600031	NW_023494791.1	38099830	+	CATGAAATTAGATGTTTT[AC]ATTTTCAATATTAGAAAATAGTAAAGCCACTCAAAACAACCAATGTTTCTTTTTCCTACTTTTATGAACCCAGAAACGTATCTGTGGGGAAGCTACAGCTACTAGCTAATCACTCAT
Cma831569	3	60.038	46.831	44.879	0.65611581	NW_023494787.1	37966996	+	CATGAAATTATTAATATATTACAGCCCTCAAGTGTGAGACCTGAGCCCATATTCCTAAAGCCTCTCAGT[AG]CTAAACTATGATCTGCACCTAACAGTAAGGTCTTTGTAAATAGAGAGGAATCTGATCCTAGATCA
Cma1398738	20	31.953	67.041	97.642	0.40674761	NW_023494790.1	4207024	+	CATGAAATTC[TC]TAAAAATTAGAGTCGTATAATTTCTTCTGTTACTGTTAAGCTTCACCTGTCTGTGAAGCACTGTTGAGCTGCCACCGCTGTGAAAAGTGCTCTAAAATTATTAGTAATTACAAATTAAGGCCTTC
Cma4143850	18	53.188	126.637	93.734	0.87384586	NW_023494803.1	21283310	+	CATGAAATTCAAATAAGAAGCTGACGAGCTTAATATATGTGTATGAGTTTATTATTTAA[GA]AGCTTTGGCAGTTTTGGTAGCCACTTTTATTAGTTTTTATAAAATATCACGCACTGAAATGTTCTGAACTCTATAG
Cma5641485	24	75.864	19.316	24.36	0.5379902	NW_023495275.1	694136	-	CATGAAATTCACACACAATATAAAGAGCAACAGGCATTTTCAAATTATGTCAAAAACTGAAAAACAGCAGCAAAAATCTGGTCTAGTCTGTAAATCTCTAAATTTAAAAAGCAAGATCTGTTGTTCATCT[GT]CATAA
Cma4747523	25	48.989	55.991	43.584	0.47456165	NW_023494806.1	16293179	+	CATGAAATTCATCCTGGTCTGTGCTTTTTTCAGCAGATTTATTAGCTAAATTAACCTATGTAGATAATTTATACTACAGTTAGTTTTGACGGCATATTCTGATTGGTTGAGAAATGTTCTTGC[CT]AATGTATCATTTG
Cma3934214	10	101.027	0.851	5.763	0.21506178	NW_023494802.1	21265126	-	CATGAAATTCATTCACTAGGAACATAAACATTTATATCGAATATTTTTCTAAGTAACTGATTTTAATCAGTCAATCATTACAGCCCTAATCCTAATGAAGCCAAATATACACGCAGTAGGAA[CG]TGATCTAGATCAG
Cma4198535	18	45.954	129.616	97.564	0.77528207	NW_023494803.1	31129694	+	CATGAAATTCTGACATTTCTTAGAAATTTCAAAACTTCTATTTCTC[TA]TTCAAAAAAAGAAGGGGAAAGGAAAAGAGAACTAAGTTCTCTTTGAACAGGAGTTTCAAAAACTGGAGTCCAAAAAATTGGTAAAAGACA
Cma2352472	4	34.008	73.647	59.836	0.49356438	NW_023494793.1	34835619	+	CATGAAATTGCAGTCAGAAGTCTATCATAAATGCAAAAAGCCTTCCAGTAAGACTG[TC]TTTTATGTGCCCACCAATATCAAAATCAAACCTATGCCTTTGTTGTGGGGGTCCTGACCAGTGAAGAACAGGGTAAAAG
Cma2349676	4	33.157	77.053	61.964	0.523912	NW_023494793.1	34323138	+	CATGAAATTGTCACACAATGTAAAGGACAGCTGGTGTGTTGAAATGA[CT]GTAGAAAACTAAAAAAATCAACAAAAATTGAGATTTTTGGTTTTCTTTGGACAGCAACGATTTGAAAAAAAGTGGGGAATATTCAGTCTTCCAC
Cma5662838	16	3.141	108.851	73.462	0.94488439	NW_023495290.1	389298	-	CATGAAATTGTGACACAATGTAAAGCTG[TC]TGAGTTCACATTATGCAAAAAACTAAAATTATCAAAGAATGGAGAAACTTGTTTTTCTTTTGGACAGCGACGATAAACAAAAAAATAAAATGGTTTATTTTGGGCATT
Cma5007189	23	5.006	3.306	5.039	0.29754387	NW_023494807.1	33700814	+	CATGAAATTTAAATTAAATTTATATTTATATTGCTGAAATGAAAATTCAATGCCTTCAAAGCGC[GA]TTTCAAATGCAATTAAGTTGCAGGTACCTTCATAGCAACACTGCCTTTTAGAGGTGGACGTCTGGTTCCTA
Cma4076059	18	63.188	115.998	86.074	0.01110092	NW_023494803.1	7838615	+	CATGAAATTTACAAACAATGTAAAGGACAACAGGCGTCTTTAAATTATATCAAAAACTGAAAAACGTCAAAAATGGAGATGG[GT]TTTCTTGCGACAACAGCGATAAATATCTATCTATATATATATATATATGCTTGTTTTAAT
Cma1385946	20	20.248	75.127	108.709	0.21485724	NW_023494790.1	1022398	-	CATGAAATTTACACAATGTAAAGAACAACAGG[AC]GATTTCAGATTATGCCAATAACCGAAAAACGACAAAAATGGGGATACGAGGTTTTCTTCCTACAGCACCGATATGGACATTTTTGTACTGGACTTCCGTGAG
Cma470106	7	80.776	82.97	81.908	0.07874981	NW_023494786.1	3336638	-	CATGAAATTTACACACAACGTATAGGACAACAGGCACTTTCACATTATGTCAAAAACTAAGAAATGAGATAC[AG]AGGTTTTCTTCTGACAGCAGCTATATATACATTTTATATATAATGCTGGAAACCCCGCCCATAG
Cma4656320	5	15.831	13.723	24.801	0.08374319	NW_023494805.1	41186934	+	CATGAAATTTACACACAATATAAATGACAAC[GA]AGCATTTTCAAATAATGTCAAAAACTGAAAAATAGATACGAGGTTTTGTTCCGACAGCAGCGAGATATACACTGCGGTGAGTTCCCAAAGTCTACTGTTTTTTTT
Cma3035329	24	30.115	69.543	66.494	1.43407017	NW_023494797.1	17512181	-	CATGAAATTTACACACAATGTAAAGAGCAACAG[TG]CAATTTACAATAATGTCAAACTGAAAAATGGAGATACAAGGTTTTGTTCTGAGAGCAGGGATATGTAAACTACATCTGGGTGTCCCGTGCTGTGCTTCATC
Cma5296503	17	23.101	34.022	18.629	0.29943464	NW_023494810.1	4986270	+	CATGAAATTTACACACAATGTAAAGGAAAACAGGCATTTTAAAATTA[AT]ATCAAAAACTGGAAAACTACAAAGATGGAGAGACGAGGTTTTGTTCCAACAGCAGCGATATGTTTTAGATGGGGCGGAAATCCCCACGTAA
Cma5033521	21	28.517	33.79	23.713	0.63942287	NW_023494808.1	5388516	-	CATGAAATTTACACACAATGTAAAGGGCAACAGGCATTTTCAAATTATGCCAAAAGATGGAGATAC[AG]AAGTTTTGTTCTGAGAGTAGCAATATGTATTTTACTCGCCCGTAAAAACACAGATGTTTTATTCTGCCA
Cma2243072	4	60.18	50.239	37.706	0.20511402	NW_023494793.1	14303815	-	CATGAAATTTACACACAATGTAAAGGGCACTAGGTATTATATGA[AG]GTTTTCTTCCGACAACAGCAAAATGTAAAATTACAGATAGAACATTTATGATTTTACTATATTAGCATCTTGGAGAAAAGCATCGTTTAA
Cma2977816	24	52.245	46.557	46.492	0.09152318	NW_023494797.1	6301575	-	CATGAAATTTACACACAATGTAAAGGGCCACAGGCACTTGCAAATTATGTCAAAAACTGAAAAACAAAGAAATTGAGATACGAGGTTTTCTTC[TC]AACAGCAGCGATATATTTGTTTTACATCATTGAAAAACTGTT
Cma5731144	3	15.779	123.454	109.656	0.10926229	NW_023495456.1	633908	-	CATGAAATTTACACACAATGTATGTATATATGTTCAATGTATGTATATATAGCAGCAATGTATGTATATATGTTCAAGAGACGTGTACCTGTTTACTCTGACAAAGACTCTTATTCTGAAGGGCAG[CG]ATTCGCCCAC
Cma5448102	17	74.81	85.105	63.315	0.82375184	NW_023494810.1	34632369	+	CATGAAATTTAGACACAATGTAAAGAACAACAGGCATTTTCAAATATGTCAAAAACTGAAAAACAGCAAAAATGGAG[AG]TAACAAGGTTTTGATCCGAAAGCAGCAAAATATATAATTTAAAACTGAAATTGAATGTAATGT
Cma4264735	11	5.497	2.979	12.268	0.40262583	NW_023494804.1	1026206	+	CATGAAATTTATTACAGTGTAAGAGAAGGCATTTCTCTCTCTCT[CA]TATATATATATATATACATATATATACACACACAGGGGTTATAGAATAAGGAAAATAAAATAGTTCTTAACCGTGTATTGGGTGAAGTTGCTGGGTGCCA
Cma1261729	2	59.463	43.054	37.002	0.23503612	NW_023494789.1	29232920	+	CATGAAATTTCAAATTTCTTCGTGATTCAGTGAGACTTGATTTGATTATTTCAGTGTGATTCTAAATTATATCTAAAAATATGACTGAGAAACAGATG[AG]AATATAGACAATGAAAATAAAACAGGATGTTTTTTTCACA
Cma2394893	4	7.191	101.737	92.242	0.2162288	NW_023494793.1	43655138	-	CATGAAATTTGGAAAAAATGTAATGAGCAGATGATGTTCTGACACTGATGATA[CT]GTAAATGAGCTCTGTTCGGATTGGATCAGTGTGAGTGGGTGGAGCTGAACTGCTGTAGGCTGAACAGGCTAGTGTATGTAAA
Cma5431671	17	63.958	70.207	53.527	0.00478619	NW_023494810.1	30943641	+	CATGAAATTTTAATATTCTACAGACACTACTGAACC[AT]CTGCGTTCAGTACACTGGGCTGAATGCAAAACACAGACTGCAGAAACAGAGCTAGAAACAGAGAAATGATGCTGAAAGATTCACTACAACGTATCTTGT
Cma4561328	5	56.9	55.435	62.267	0.39222104	NW_023494805.1	22740390	-	CATGAAATTTTAGCTGGCACTTAATTTCCGCATATAGATAATTGTGATTAA[AC]AGTTTAATTAAATTGGTCAATCATCTGTAGTTTGTAATAGATGTTTCCAGCCTAGTAGAATCTCCAAAACACTGTATATCCAT
Cma763271	3	76.423	54.065	49.986	0.24092932	NW_023494787.1	25127314	+	CATGAAATTTTCACACAATATAGAGGACAGGATGATGTAGAAAAATAAAAATTGATAAAAAAAAT[GT]GAGAATTTTTTTGGACAGTGACAATATATGAAAAAATATGCAGCAATACAAAGTGTATTTACATTTTTAGC
Cma1536671	20	60.261	39.324	64.422	0.15821033	NW_023494790.1	29797711	-	CATGAAATTTTTAGTAGAAAGACAAATCACAGATGCAACTCGCAAGAAAGATTCCTC[AG]GTTAAGTCAATAAATATACGGACATCGACAAGGTATTGTTATTCTAGCTGCGCTCAAAATGCATACGTTCAGCTTTAA
Cma1979720	1	117.57	20.135	15.278	0.05433381	NW_023494792.1	25662753	+	CATGAAC[CT]GACCCAAGCGTGACCTAGGCAGTGTGCCTGTGTGGAGGTGGGGCAGAAGGTGAATGTCAGTGACAGACCTGAAGAACCTGAGGGCAGATTTACAGACTGAACACTAGAGCCTGTTTTCTTTCTGCCTTCCA
Cma2578349	6	15.058	30.912	32.707	0.02753722	NW_023494795.1	6011051	+	CATGAAC[CT]TTCATAGAAACCACTTTCTTTCCACGGTGTCCCCATAATTCACTCTTATTTATTTTTATATTTCAGTTGCAGTGTTAATATGACCCATCTGAAAGTCCAGGATTGCTTTTTAGGAGCACACGGAGCCA
Cma175468	16	45.697	45.733	28.348	2.35219028	NW_023494784.1	34162262	-	CATGAACAAAACAACAGCG[TC]TTTACTCTGGAGGGCTCTCACCCCAGGGAATGACCAGCATCCTGCTGTCTCCTCCCAAACAGCCAAGAACTCCAACACAGAGCCTTCAGATCTAGAGAAAAAAGACAAATAAATAA
Cma1528963	20	5.227	78.106	112.964	-	NW_023494790.1	28400166	+	CATGAACAAAACTCACATTCCTTATATAGGTTACTAAAATTCAGTCTCACAAGTTACAATTCTGCCTGTCCTTGGAAAGCCTGGTGCAGTTTTCCGTTAAATGTGTCTGA[AG]AACCACATACTATGACAGGAAACA
Cma85695	16	28.462	67.013	41.114	0.06284123	NW_023494784.1	17887925	-	CATGAACAAACCAGCACGGCACAGGAGCTTCGCCACCCAGCAGAGTCTTTGCCACCCAGCGGAGTCTTCCTTGCCTTCGCCACCTTCGGCCACTGAGAAAGAGAGGAAGGGAAAGAGGTGGTTAGAC[AG]ATATGAA
Cma2375064	4	27.412	85.989	68.348	0.20135184	NW_023494793.1	39272218	+	CATGAACAAACTTATGAACAAAATTTCAGGTTTCAAGATTCTACTGTTTTTAGCTTATGCTAACGTACATCATACAACAAAGTTAAAAACAGT[AG]GTAGCATCCACACTGAAGCCTGCACTTTGTTCTGTCTCTATT
Cma4068064	18	39.136	129.191	95.862	0.6365661	NW_023494803.1	6233504	+	CATGAACAAATGTACAAATATATACGTTTTTGGCCTAA[GA]AACTATCGTAAAACTTTGGCATTAAACATTAAACTCATCAGACGTCTGATTCCTGTCACCACCGCTGTGAACAGACTGGTGGAATTCCCTTTTAAAA
Cma3414350	19	40.326	27.457	20.812	0.48500013	NW_023494799.1	34361358	-	CATGAACAAATTACATTTAT[AG]CAACAGAGTTCCATAGAAACCCATTCATTTTTGACTCTCTCTGGACTGCCCTCTAGTGTCTGACCAACCCAGAATATGCTGAGTGGCAGTTTTCCACACTACACATCTCTCTGTTT
Cma1840885	9	107.368	2.422	5.781	0.26094128	NW_023494791.1	48335960	+	CATGAACAACATATATGTATAGTTCATATGTGTGTCTATACATACATTTATTGCTGTGGTGTGTCTCCTCCAGGTTAGCGGTGACAAGGATTTCGTGCTGAAGGCCGCTGGAGCCT[TC]GGGCAGGGGCGCGGATCAGCGGAG
Cma4731637	25	47.5	55.14	41.456	0.2917384	NW_023494806.1	13317110	+	CATGAACAAGAATTGATGGAGTTTCTGCTTTTTTAGTGAGTAAGTATTCTAAAGGTATTCTTCTAAGAAGATAAGTAAC[CT]GTATTCTATACACTGCCTTTACAAAATGTAAGTTGGACTGAATACAGCTACTGAATG
Cma33358	16	69.742	15.089	11.747	0.74567916	NW_023494784.1	7611201	+	CATGAACAAGCTATTAAGAAGCCTAAAGACCCAAACAGAAGACTGGAATAACATTAAAAAAATATGGAA[AG]AACACTATCCATATGGTCGCCAGGAAGCGGCATCCACTTGATGGCACATAATAATAATAATAATAGT
Cma123676	16	36.974	53.819	33.029	1.85685618	NW_023494784.1	24793609	+	CATGAACAATTATTCCAAAGAATAATAAAAAC[CT]GAGATGTCTTTTTTGTCTGGCTTTAGTAACTAGTACTGCTCCCTTTGACAGAAATAACTTTTTGTAGACGTTTCCTGTAACTGTCTACTAGTTTCTGACATCTA
Cma3893705	10	72.936	37.051	37.727	0.15200547	NW_023494802.1	13129153	-	CATGAACAATTTTGCTCGGCAGTGTGGACATTTGGAGGTTTATGTAATAACTGA[CG]TTCAAGTTTTAATGATTTGATTATTGAGTTCTAGTGCTTTTGTAATAAGTCCATTCTGATGCTGACATTTGATCTTTTTCA
Cma5294326	17	22.25	30.187	17.778	0.12580628	NW_023494810.1	4539234	-	CATGAACACAACCCAAGACTTTTTAAAGCAGAGAAGTGGAATGTTCTGCAATGGTCAATCAATCACCTGACCTCAGTCCAACAGAGCAAGGATTTCACTCACTGAAGGCAGAACCGGAGGGAAAAC[AG]TCCCAAGAA
Cma5000585	23	8.623	7.136	9.294	0.42968489	NW_023494807.1	32194722	+	CATGAACACAACTCTAGACGAAGTTCTGCTTTCTGCTCTTTCGG[AC]GCTGTAGTGACTGAGCTGCTGAACGAGACCATCTGGATGAGGTCTAGTGGTGGCTGTTATGATTGGTATGTTAAGCGCATCAAAAGACTGTAA
Cma3021105	24	42.458	56.771	56.28	0.34122139	NW_023494797.1	14456997	-	CATGAACACAACTGTCTAAGATTTCACGTTCGAATCTCAGCTACACCCCAACCAAACATCACTATTTATC[AT]GTGTGCTATCGGTGATATTTTCCTGGTTTTGTATTGTACCATCGCTTACCACAGACAATCATTTT
Cma1089250	15	34.532	62.84	61.85	0.00476019	NW_023494788.1	38485851	+	CATGAACACACACCCACATACAGACAG[CT]TTCAATCTCTTTAACCGTCACTTTCTCTCAGATGTTAGTAGATTTAGAGTGAACTGAAGCTGGACTGCACAACTCTGTAGGACTGGTCACTTCACTTCTTTAGACAGTG
Cma5514241	21	75.759	72.097	80.754	0.79041288	NW_023494911.1	85305	+	CATGAACACACGACCACAAACAGAGTCCACTAAACACAGCTAACAACAACTGGACACTCACACACACTGGGTTACACTGCTGTAGGC[TA]GAATGGGCGGGGCTAAACTGCAGTTCAGTTACTGTAAATGTACTATAT
Cma5930207	1	117.782	18.007	14.002	0.62980937	NW_023495928.1	26524	-	CATGAACACAGGCGTTGATATTGCCTG[AG]TCAGGAAAAATGCAGAGCCTGTGACCTATGAGCTTTGACCTTGGAATTTGTTCTTGAATTTTTTCTTTTTCTTTTAAAAAACACCAGATCAGTGGTATTTTTACAAATT
Cma2377796	4	28.476	83.862	67.497	0.32830558	NW_023494793.1	39824221	-	CATGAACACAGTTGTATGTTTGAACACTC[TC]TGCTCAAATGACGTTTTGTTGATTTTCTAAGGGAAAATAAGTTAACACATCCTCTACATAGAACACACTTAAATGGCATTCGCCTGCAAATTTTAGTGCACAATTT
Cma4264869	11	5.497	2.979	12.268	0.21109233	NW_023494804.1	1061883	+	CATGAACACGCTGATTCATCAAAACATTCATCAAAACACCCACAGAGCTGTGATTGGTGTCAGC[AC]CACTATGATTCATTACTGAGCTCATTTGCATATGACTTTGGTGATATCAGTACTAAGACTAGCGTGTGTGT
Cma4049003	18	100.186	78.507	51.151	0.5101059	NW_023494803.1	2232097	-	CATGAACACGGCACAAATTAACTCATTAACTGAGTTTTCCTGGTTACTTTACTAAATCCATCAAACAGG[CT]GCCAGTTCCTGTTTACAGCACCCCCAAACTTCTCTAATGGTTATCTAATAGGAGATGGTGGCAAACTCTT
Cma4705899	25	37.705	41.014	36.775	0.22681606	NW_023494806.1	8492468	-	CATGAACACTC[CA]AAGAACCCTTTGCGTGATGCATCATTAAAGCGTTCTACAGATCAATGGAAAATGTGTGGTAGATGGTACTATATAGAACTTTTTTGAAAAGGGTTCAATATAGCACCAAAAAGGGTTCTTCTATTG
Cma384555	8	79.08	50.181	66.175	0.01970968	NW_023494785.1	31698506	+	CATGAACACTGTGATGTATATTGCTTATCGCCAAAAGGATGAAAATTTTATACACCTATACATTTTTAACCAAA[CT]TGCTCAGCCCTACAGTGTCAGAAACTGCACAAGTGAGTCTGCTCGAGATTACTCAACATTCG
Cma4705723	25	40.684	50.459	38.477	0.08173522	NW_023494806.1	8461771	-	CATGAACACTGTGTTCTACCATCTAACTGATTATGTAGGGCACAAATACACAGTTCAGCATTTTCTGGCTCTAATATGTCATTGGAATATTTCCCATTCAACCTTAATGTGCAGCAATAAGAC[CT]GTCCCATTTAA
Cma4598447	5	65.836	67.351	67.8	0.45420479	NW_023494805.1	29668395	+	CATGAACAGACTTATTAGACTACCACTTGTTTTCACTGTCAGTGACTGTTGAAATGACTGTGCCAGGGATATTCAGCCTTGATTAAACTTCCTTTAAA[AG]GTTTTGAAGAAAACCTGTCAGTTCTTTAAGAAAATTT
Cma4410733	11	89.144	91.402	85.998	0.07604889	NW_023494804.1	29491882	+	CATGAACAGAGACTTAAACTGTGGTTGCTGTACTCATTACAGGAGGCAAATAAAACTGTGTGATGGTGTCCATCACTGACCAG[CT]GTGGACGAACACCCGATAGAAGGGTTACATATAGGTAGAAAGCATTTAAATC
Cma3905267	10	77.191	32.795	36.876	0.48252711	NW_023494802.1	15244009	+	CATGAACAGCGAGGGCACAGGGATTATTCAGAATGAGGCCTCC[GA]TCCTGGAAAATAGCAGTGGAGGTTACTGAGAATTTACCTGAACCAGGGCTGAACACTGTGCTTCTATTTGTGCAGATTTTCCCCTGTTTGAGT
Cma4482736	5	75.837	81.823	73.332	0.98962329	NW_023494805.1	7877299	+	CATGAACAGCTTAGCTGCAAACAGCTTAATTATGATCTCTATATAATTATT[AC]TTAATCAGTCATTTGGCAAAACAGTAAAGCAGAAAACAAAAACAAGCACAAGCAAACAGTAAAGTGCTCTTGTACTGTGTTAACGTG
Cma4809339	25	48.138	50.459	38.477	0.00202837	NW_023494806.1	28472496	+	CATGAACAGGAAGATCATCAACATCACTGATGTGGTCAGTGCAGCTGAACCGTCACTGGTTTAACAGTCGCTGTGGTCCCTCAC[CT]GTTGCGGGTCCTGTGTAGGCTTTGTTTAGGTGGTGTTCACCATCCCTGCTGTGAG
Cma2138829	1	34.273	104.023	96.149	0.82765661	NW_023494792.1	56432945	-	CATGAACAGTAATAATTAAATGATAAAATTCCAACACTGAAGCCTCTGTGTTTCGAGTCTGTGTCATCATTTCTTTTCTGCCTATAGACAGTGGATCTCGCT[CT]GACTCACTGTTATGTCTTTTTGAATGTATGTTT
Cma645364	3	121.122	4.213	7.426	0.19317944	NW_023494787.1	2080625	-	CATGAACAGTCCAGTGTTTGTGTCTTTTCGTCCACTGTAGCTCTGCTCCGTATGTGCGGTTTGCAGTTTCCTGTGGAGGTTCTTTCAGAAAT[CT]GGTTGTGAAGAACCTGCATAGACTTCTAGAAGCAATTCTTGCCT
Cma459383	7	85.67	89.355	85.313	0.10564228	NW_023494786.1	1271393	-	CATGAACAGTCCAGTTTTTGCGTCTCTTCGTCCACTGTAACCGGGCAGCTTTGTGAGCAGAAGTGAGCAAAGGCCTCTTGCTGCCACTCTGCTCCTGGTGTGCAGTTCCCTGC[GA]GAGAGTTCTTTCAGAAACTGGTTGTGAAGAA
Cma2641184	6	42.963	64.39	57.823	0.90790459	NW_023494795.1	18402765	-	CATGAACAGTTAATTTGTTTCTCCATATTCTTCTCTTCCCAACATTCTGATACAAGTGGATGTTTGTCACATCTGTCGATAAAA[AT]GTTGCAGAATTCCAAAAAATAAAAATGATTTTTTAGGAAAAAAAAGGTTTT
Cma1922239	1	79.266	58.873	51.889	0.92262265	NW_023494792.1	14929611	+	CATGAACAGTTTTCCCCACCATA[GA]CTTGTTTTCTGCATTAGAGCTCTAGCCTGACAACTCGGACTACTGTTGTTTCTTTGAAATGATGGCGTGCAGCTGTCATTTTGAATAATTTTTTCTGCTGCTGAATGTAAAG
Cma1593648	9	14.03	112.917	88.918	0.25979045	NW_023494791.1	1320911	-	CATGAACATAAACACTGTGGTTCTTCAGTACAAACACAGAGTT[AG]ACCACTCACGCTAACATTTATGCTGTTTTGTTGAAAAAAGTTGAGATTGTTTACACAAAATGAAGAAAATTATTTTAAGCACCGCAAAAGAA
Cma1094125	15	90.586	7.823	17.888	0.37914145	NW_023494788.1	39544467	+	CATGAACATACACATCTATTATATATCAGAATGTAGAAACACAGTCCAGTGTGTTCATATCTGCC[GA]CAGAAACTCCAAAAATCACTAACCACAGCAGCAGGCTGGGAGGCGGGAGCAGCCTGAGGAGCAACCAGTC
Cma3030593	24	35.649	62.729	61.812	0.4819456	NW_023494797.1	16478572	-	CATGAACATCAGAATCTTCGTAAAAAAACTGCGTAAGTGGGGTTTAAGAAGAAAT[TG]TCTTCTTAAGAACGGTTGGTGTACGAGGCGCATTAATCTCTTCAGATATCTGATTCCTTTCAGCACTGCTACCCTTAAGTT
Cma1584649	20	95.38	5.269	29.913	0.04372114	NW_023494790.1	39539131	-	CATGAACATCCGCAGAATTATGATTATTAGTTCTGCTTTATTGGGTTCATATCACTTCAAAAATAAACAAA[CT]GAACTGTGGCCCAAACTTTTGCACACAACTGTTGGTCATAAGTTGGTAGCTGGTACCTTTGAGGACGA
Cma2993419	24	50.756	51.238	49.471	0.33069354	NW_023494797.1	9177352	-	CATGAACATTATAAGTTGATCTCAGGAGGAGAAATACAATACAAGAAAAGCATAGGATATGGGCCCTTTAAGTCTCCACGCTACACGGTTTTTACTCAAATGTTATAATCATTCATAGATCCTTT[CT]ACTATTATGG
Cma2445816	27	76.067	62.373	79.519	0.67599612	NW_023494794.1	8190681	-	CATGAACATTCTGACTCATCAGACCCCAATAGACATTTCCACTGTGCATCAGACCATTTCTTTCAGATTGTTTATGGTAATAATGGA[CT]GTCCTGTTCTCTGGGCCAAAGAAGAACAGGACCATCCAGATTGTCATAC
Cma4662948	5	10.298	7.764	14.58	0.40767021	NW_023494805.1	42688147	-	CATGAACATTGAA[TC]AGTTGGGCGGAAGGCAGGATACACCCTGGACAGGTCGCCAGTCTATATATATATGTATATAAAATATGTGTGTGTATGACGATCATATCAATATAAAAGTCAGCAGAATCATCAGAACTCTACAGACCA
Cma3481821	12	54.554	43.542	35.759	0.1023064	NW_023494800.1	7913446	+	CATGAACATTTATAT[AG]TCTTGTCCTTTAACTTGTTCCTTTTGAGCTGGTTGAGTCAAACTGTTGCAAGGTAGAGTAGGTCTCTTCTTGAAAGACAAGGGCATCTCCTAATGCAGTGGTCACTATCTCTGGTCCTGG
Cma3614344	12	22.42	74.189	68.96	0.90801069	NW_023494800.1	32588228	+	CATGAACATTTGACTGTGCAGTGTTTTATTCCACACCCAGAATGTGAAGATGAGATCA[AT]AACAGCTCTAACTACAACACGACCCTTTAAGTATCGACACAAACTCTGACCAAAAAACATTTTTGACCAGAAGAATT
Cma93170	16	24.632	70.843	42.816	0.66590489	NW_023494784.1	19248489	-	CATGAACATTTTATTTTATTGTTCTAAAAAGATACATAAGATTGGAGACGAGAGGGT[AT]TAGAGAATCAGTACTATTTAATATATATAATAGTAATGGAAAATGGTACAATGTCCTTATGGTACAATTAAATCCTTAACTA
Cma1627928	9	44.46	82.269	55.239	0.38325202	NW_023494791.1	8202621	-	CATGAACCAAATTCGCACACAA[CG]AAGAACTTACTTGTTTTCGGCGTTTAGTTGCCAGTACATTGAGTGTGAGCTTAGCCAGTGTGATCTTCAGTGCGTTTTGAACCTAGGCGACAGGCACTGTTGCCGTGGACGGT
Cma3562232	12	40.724	55.883	48.527	0.23231825	NW_023494800.1	22603985	-	CATGAACCAAGAGGATTATCTTGTGCTAGCAGTGGACCATCGGGCTTTAA[CA]GTCTTCAGGAGAAAGATTCACTCCACTAACTCAAGTATCGCCAGTAATACCGAACTTTAAGAACCAAGATAGTGACCATAGTACGTAGGTT
Cma5956366	24	89.27	7.398	14.57	0.41060193	NW_023495965.1	1387832	+	CATGAACCACTTCTTTCTTTCACTTTCGCTGCTCGAGAATGCACTAATACTAAAATATGGCGGTTTGGCTGTAACACGGC[AG]CTGCAGACGTGATTTAACACCGCTGAAGCTGTTAGGATGTTAGTAAAGAGGTGAGT
Cma2002848	1	112.25	23.965	21.662	0.01196836	NW_023494792.1	30282082	+	CATGAACCAGACTAACAACCACCTGGAAGACCTGTAGACACCAACACTGTCCCCATCAGATAAACAG[CT]ACTTAAAGCTTTCATCTTTGAGAGAGGGGAGAAAATCAAGCTGCTTCAGATCTGAAAACATCCACAGGTG
Cma5425298	17	58.638	68.079	51.399	0.02289866	NW_023494810.1	29662907	+	CATGAACCATTATTTCACTGTGTGCAGTTATG[AG]GAGTGAGGAATTGACGTGAGACTACATAGAGGAAGATGTAGCATAAGAAGTAAATCAATGTCTCAAATGCCTAATGTGTGTCTCACCTAGCCAGACCCTTGAG
Cma4210882	18	45.954	129.616	97.564	0.58725528	NW_023494803.1	33411224	-	CATGAACCCAAAGTCAGCTGACAAGCAACCGAGTAAAAACCTTACAGCCAGCTATGTTA[CG]CCATAATTTGCCACAAATGCATACTGTAGGTGGATATATTCACTCTGTGTTAAAGATTCTGAATAAAGTCTAATCT
Cma4087288	18	61.061	118.977	86.925	0.56150686	NW_023494803.1	10119402	-	CATGAACCCACACCAGCAGGAGT[TC]CGCAGATGTGCAGGTTTGCAGTTATGTAGATATTGTGATATAAACTGAGTCTGTTCTGCAGTTTCTCGTTAGGTTAAATGAAAAACAGACTCTAAATGTAGGTATTGTGATAT
Cma3299619	19	47.987	28.308	22.94	0.32752345	NW_023494799.1	12003080	+	CATGAACCCCTGTCATTGCTGCCATTACTGCCCCTCTGAATGCTTTTCCTTTCCCTCTCTCCATCCATCACAAATAATCTTGAGTAGAGGACTAGACTAAATTC[GA]AAATCACGCCAGACACAACAAATTGAACCCAAAG
Cma3902620	10	75.702	35.774	36.876	0.51630589	NW_023494802.1	14733562	-	CATGAACCCTACACATAGCCAATATATGTACTATACCAGGGGTGTCCAAACGTTTTTCCAGATCAGACAATATCAAAATACTTGAGGAACAAAATATTATTTACAAATGATT[AC]AAAATAGCAAATTTTTGAAATAC
Cma1326622	2	74.996	24.325	24.661	0.44615034	NW_023494789.1	41260262	-	CATGAACCCTGCAATGAGGGGCCACAATATACTTTTAATATGGGTGAAAGAACTCTTAGTAGCCTAACCT[CT]AATGGATATAGTCCAGATTAATCTCATCGTATTGTAACTGTCCAGAAGATGGAAAAAACATCCTTAAAT
Cma3814241	13	14.287	78.013	83.013	0.68618064	NW_023494801.1	34360249	-	CATGAACCTGACGAATTTTTTAGAACCTTTCTCAAGAACATATTTAACATCTGAAGATACTGGTGAATGAGGCCCA[CA]TGTTCTCAACAGAACCATCTTTTTTAAGTGTGTATAATAATAAGAAGCTGGATAGTTTTGT
Cma4067428	18	65.103	113.445	83.946	0.49940227	NW_023494803.1	6107018	+	CATGAACCTTTTTCAAGGATATTTGAAGCT[TA]GTATGGAATATATATATGTGATGATTCAAGCTTTGTTATCTGGCAGTCTGATGGAAGAATCTGTGTTTGGTGGATGCCGGGGGAATGCTACCAACCAGAATACATACT
Cma4080187	18	63.188	115.147	85.648	0.76925841	NW_023494803.1	8625891	+	CATGAACGAACAAGTTAAAAGGGTCTGGATGGATCAGATTTTGGTTTCTAAACTTGAAATGTATCTCTGAAAGGTCTAATGAGACTCTAA[CT]GAGTTTAATTCCGGTCCAGAAGCTCTGATTGGGTGAAGGCAGAAA
Cma2170878	1	4.894	133.942	127.252	0.96029684	NW_023494792.1	63147993	+	CATGAACGATCTGGTTCTGGTGAACGGCTCTTCGGTAAGAAGGAAGGCAGGAGGAGTCGTACTTTTTAGCTGTTCTTTTTATCGTTGTGCCCAAATTTCACCGCCAGCCCTGAATCCACTCCACCC[CT]CCACTGAAC
Cma3146300	14	66.012	41.058	43.012	0.45123702	NW_023494798.1	18000878	+	CATGAACGCTCTTCGTTCATAAAACCATCCAAAGGTTATAAGTAGATCTCAGAGGGAAATATAAAAAGCAGAAAAATGTATGATATGGACC[AC]TTTAAAAGTACTTCAGACAATGATGGAGCTAACAATGATAGTGAA
Cma3436867	19	26.704	12.129	10.172	0.12910729	NW_023494799.1	38677196	-	CATGAACGCTTCTAAACAAATAGATCAGAAATTGTTACATTTTTCTTGACCAATAACGTTACCATTTCAGAGTTACGAAGTTTGTACTTAATGGTGAACTGCATTGATTTTTCTACATTTCTG[GT]AATATTAAACCATTC
Cma3223525	14	31.324	94.709	77.108	1.23734859	NW_023494798.1	32525562	+	CATGAACGGCTCTGTGGTCAGAAACCACAGAGACCACTGATGAAGAACTAGAGGAAGGCCAGCACAAACTGTGCATCAGCAGGTGG[TG]CAATAGTCTCTAACTGTACACCTGCAAAGGAGGAGCTACAAGAAAGGGGT
Cma4530859	5	49.665	47.774	55.457	0.147584	NW_023494805.1	17109703	+	CATGAACGTTGTGCCCTGATCAGTCAGAATCTCTTTCGGGATCCTAACTCGGGGAGATCACTTTGCGAGAGCAGGGAAAGGGTTTGGGGGCCAGAGCTTCCTTCTTTCTGGGAGCAGGAAT[GA]GGGAGAGAGAGAGAA
Cma1401478	20	35.358	67.041	86.126	0.4751816	NW_023494790.1	4846091	-	CATGAACT[AG]GTACAAAAAGATAAAAAGTACAAAAATCTGCTTTCAGTTATTAAAATAAATGCCTCACTCTGCTTTTATTCTTATATTCAAATATTTAAAATATTTGTGTGAAAATGTGACAGTTGCAGCCCTATGAATA
Cma4046913	18	98.55	72.536	3.129	0.76658732	NW_023494803.1	1830967	+	CATGAACTACCAAGGTGAAAAAGGTCAGGTTGACTTTAAAAACAGAACCATACCCCTAGGGCAGTGGTCACCAAACCTCCTCCTGGAGATCCAGAGAGTTTAGGGCACA[CG]CTGCATCTAAAATGCTGCCTCTCCTT
Cma1845209	9	107.793	1.571	5.781	0.93210896	NW_023494791.1	49343916	+	CATGAACTACTCAAAGAAATGCAACCTGAAGCTTTCAGAATGACTCACAGTCCCCGACCTGAACAGCACTGAAAATCTGTGCTTAGACCTTAAACACGCTGTGCACGCAAGAATATCGCAGAGCTAGAC[AT]CGTTCCGTGAAAAA
Cma4851412	23	77.353	77.361	76.546	0.42061705	NW_023494807.1	2808313	+	CATGAACTATGTTAATTAAATAGCTAAGTTTTATGGCTTATAGCTGTTGCATCTGTTACACATTAGTAATGAAATCTAATCATTTTTCACTTCAAACT[CG]AATGAAATGTAATAACTGTTAACCACAATTCTGAAGT
Cma5844899	21	35.964	34.216	39.034	0.4338267	NW_023495761.1	1061848	+	CATGAACTATTCAGTTACTTTTGTAATCTATAAAGTACCTTACATTAGTTTGGAAACTCACTTAATTGAC[TC]GAAAAAGCAAAACAATGTTAATAAGAATTAGTAATCTATACAGTACGTTGCCTGTTACCTAAGAC
Cma5905231	13	67.922	21.832	33.321	0.51127475	NW_023495881.1	37518	+	CATGAACTCAAGCACAGATGTGATGTAGCTTTACA[TG]TCAATGGACTTTGTTCTTATGTAAAGTATTTTCTTCTAGTTCATATAGAACTAATCATTTTTCTATGACCTTTATTTGATGTTGGCAGTAGATCGTGTCAAT
Cma2063045	1	70.33	62.703	67.635	0.04144706	NW_023494792.1	42051459	-	CATGAACTCACTTGAGCAATCGCTGTTGTCTCTGGCATTTCCATAGCAACAACTAAGAGG[AG]CCGATCAGTTGTGTCCCAGCAAGCACAACTTTTTGACGAATGTCAGAAGCGTTAGTTTGTTCTCTGCTTTGTTACGT
Cma2022930	1	95.651	35.884	36.566	0.06197945	NW_023494792.1	34234727	-	CATGAACTCTCAAAACTGAGAGTTCTCCAGAATCATATACTGAGCATTTAAAAATACATCAGTGATTCCAAAGATTAGTGACTTGACAAAGTCAAATTTAAAAAAAA[TA]TTAATTTAACTCCATAATTCAAGTGAAAA
Cma4589743	5	62.432	2.085	0	0.04529488	NW_023494805.1	28015245	+	CATGAACTGAAATCCCCACAAAAATGGTTCAATGACAGCAGAGTCAAGCTTTTGCCAAGGCCAT[AC]CCAATCCCCTGACCTTAACCACATTAAGCCCTTTAATGGCCAGGGCCTACCAGTGGGCTCAAAGTTTTATTACA
Cma3448075	12	87.421	11.613	1.702	0.65726671	NW_023494800.1	282956	+	CATGAACTGAACTGAACCACCAACAAC[AG]ACCTGGTACACCGGCATTATATGGGCATTATATAACTGACATTATAGATGATGGATATAGTCCTCAACATCGGTGAACTATGTCAGTAAAACTGATGAGCAGTATCACGGCCTGTCAG
Cma5619867	14	69.203	41.058	43.012	0.08903235	NW_023495267.1	2118462	+	CATGAACTGACTTGTGGCAGAGGTGACATCC[AT]ATGACAGAGCCATTTTAAAAGTCACTGAGCTCTTCAGCGCGACTGCCAACATTTGTACAACTGTTAGCAATGGGTGTGGCTAAAACACCTGAACTCAGTAATTA
Cma894833	15	7.929	101.168	89.095	0.23114592	NW_023494788.1	1231401	-	CATGAACTGATTCATTAGAACACCCTCACTC[AG]AGCGGTGATTGGTCAGGATGATCACAGCACACAGTAACAGACACTGTGATTGGTTAGAGGGCTCATTTGTATATCACAGCCTTCTATTGTTGCAAAGGCTGATT
Cma4286198	11	29.758	31.094	30.571	0.59067261	NW_023494804.1	5769518	+	CATGAACTGCATAAACTGTCAGAAACAGTAATAAAATTCTATAAAACGGAAAAATAATTTTTGTTTTTGAGATCAAGATTCAATGTGATTAACATATATTCTAC[AT]GAGTTCTAATTATGTCCTGATCAGAATTGGTTT
Cma2317221	4	58.477	50.239	37.706	0.11002228	NW_023494793.1	28206565	-	CATGAACTGCTTAACATTCGGACCCTAAAGACACATATTGATCTGTTGATTCCAAAATGCTTATCAAAATAAACAAGATCTCATCATAGATTCACCAACTCAATCATCTCAACCATCAAAATCTG[CT]ATCAAGACTGTGA
Cma3899469	10	75.702	35.348	36.876	0.06857127	NW_023494802.1	14158742	+	CATGAACTGGAAATGCCATCTTTTTGGTGGGTGAGGTCTGCTGAAGTCTAATGCAAATGCAGTTTAGATAGATATTGCACAGTGATATATGTGAAGTGAAACTCGCTGCATTTTAATTTACCCTGGAGAA[GA]CTAATC
Cma2768473	6	107.043	124.406	121.483	0.35805982	NW_023494795.1	42525767	+	CATGAACTGGCTGAGTTTGAGTTAATGAGCTAAAATTGTCACCACCGAAACAGTCACTACTGAAACATTTGGTAAAGTTTGAGTCGTGATTGTTTTTGTAGTGACAAAA[AT]GGAACATTCAATCATTTATTTTAATAA
Cma520948	7	61.166	61.264	62.895	0.0443627	NW_023494786.1	13201475	-	CATGAACTGTGAGCTTTTTGTATAACAAAAACATCTCTGTGAGCACAGAAATGCAGGCATACTTATTAGGGTTGCCAAGAAGGTTTAACGTAGTTGT[GA]ATTCTGTTACTGATTTGATTTTCTCAACTCTGGGAAAC
Cma2987623	24	50.968	50.387	49.045	0.52106588	NW_023494797.1	8121502	+	CATGAACTGTTTTAGGCAGATTCTCAAACGGCTCCCTTCTCCCTACAAAGTGCAGTACATAGGTACTGTTACCGTTATCG[CT]CAATGTTACTGTAGCCTAAATATAAATATTGTTGTCCTCTATGAGTTTTGATGGC
Cma3128634	14	65.16	48.293	44.714	0.14919459	NW_023494798.1	14839196	+	CATGAACTTACATTAATAGGTAAGAAGGTTTTTACCATCTTCTGTAAAGTTTCCATTTTACAGATACTTGTTTTAATTTTTTTGACAGTGATATGTAAATGATC[AT]CTGTTCTGATTGGCTGCCTCACTCAAAAAGC
Cma3745286	13	50.9	38.004	46.515	0.59945286	NW_023494801.1	20670985	+	CATGAACTTAGGTTCCTGGGGCTTTAAAGGCTGCCAAGACTGTAAACATTTCTGTCATCACTTCAAGAAAGTGGAATATCACTATTGTCCCTCTTACAAATAAAGTATGTACCACAATTTGTCAG[AG]GGAAAAACAC
Cma3095018	14	74.097	34.249	40.033	0.32857517	NW_023494798.1	8528938	-	CATGAACTTCGGAATTTATTAGTATTTGCTTTAATGACATAATGCACTTGACTCCACAACTTATTCCACAAGCTTGTGATAAGTAAATCAAAACCACCTGAGAGTTGTCTGAACGTGTGCTT[GA]ATTAGAAGGGATAA
Cma3557209	12	42.214	55.883	47.675	0.0261472	NW_023494800.1	21685650	-	CATGAACTTGGGTAGGTTGAGTTTTCAAAAATGAAAACTAAAAAGGGTGACATATTT[CT]TAGAACTCAGGTCAAGATTTCCTAAATTACCTCTAAAAGGTTTGGAATCACTTGTCATATTAATATTTGTTGTTATTT
Cma3813243	13	11.096	80.566	85.992	0.04616215	NW_023494801.1	34132991	+	CATGAACTTTTGAGAAGGTTGTCTTTGGTTTAATGAAAGATTATTCTCGGCTTTAA[CT]GTGGGTTTAACTACAAAACAATAAGATAAATGTTTTTCCATTTTATTGCTAAAAAATCTCTGTTTTTTTGCTCTCTATATCT
Cma4360711	11	53.163	38.331	34.401	0.69944234	NW_023494804.1	20215353	+	CATGAAG[CT]CTATTAATATCTGTTACATTTTACAGCCAGAAAATATGCAATAACTTTTACACAAGCCACTTTTTTATGTGTTTTTTAAGTTAAATTCGGAAAATAAACGGTAATTCTGCAGTAAAAAATGTGTTCTCT
Cma4891293	23	55.436	53.952	56.965	0.29743584	NW_023494807.1	10626952	-	CATGAAG[GC]TATTTTAATAGTCAATATTTTGGAAAAGCTAAAGTTTGCCAAAGGGAAACTGGGCCAATCATTCATTCGTATGTTCTGAATAAAAAGCAAATAAAAGGTTGGAAATACTATGAGGAACATATTTTACT
Cma4453370	5	100.735	106.082	101.469	0.7959115	NW_023494805.1	1053296	+	CATGAAGAAAAACTGCTTGGACCCAGAGTTCCTTATACGG[AG]CATTTCGCTGACCACAGAGTGACGATAACGACCTCAGAGGTCTGTATGTAGTATATATTAATAATCACAATGCTGATACTCGGTCACTCTCAGAATGA
Cma1001726	15	79.947	20.166	37.592	0.28650677	NW_023494788.1	21813280	+	CATGAAGAAAAGGTTTTGCCTAAATAATGATTTGACAGATTTCATTTTCTAAACTAGTGTTAAAAGCACAAAGCACAAGGAGCTTGTTAGCTTTTAGAACCCCCCCCA[AC]AACACACACACACACACACTTTCACAGTACAGAATG
Cma202547	16	20.802	73.396	49.201	0.00759721	NW_023494784.1	39411616	+	CATGAAGAAACTTTGAAGCAACTTGAGACAAGTTGCACAACATATGAAGAAAAATTCCTGCAGTTATT[TC]GTTTCTTTTGTTTCAATAACTCCCCATAACGGCTTTAACGAGCGTCTGACACAATACACAATACGCCTCTTAAAGA
Cma2662265	6	43.602	66.092	58.248	0.46207958	NW_023494795.1	22166701	-	CATGAAGAACAGAAATAATCGCAGAGCATCTGGGAAATCCTTCCAGGAGGGAATGTTTCTCATTCACAATTCTCA[CT]TGGAATTCCCACAAATAGATTTTTAATGGCCCCTTTTGAATATGACCTTTTTATTACAGAT
Cma1542591	20	59.836	39.749	64.847	0.30222482	NW_023494790.1	30877577	-	CATGAAGAACAGACACAACAGAGAAAAATATTTTGAAACATCACAGCCTTTACACAGAATCACAGGCCAAAGGAGCACAGATGTGCCATCAGGTTAGATTT[GA]AAAGTACTAGGAACTGAGTAAGAGAGGGCCTGACAGAGAGC
Cma2207445	4	48.051	61.305	47.494	-	NW_023494793.1	7591827	+	CATGAAGAACATACGTGGATGGAAAGAAAATATCGATAATAGAGATGTTAAGAGATC[GA]ACGAGTGAGTAAAAAGGGGGTAATGGCCACTTTACAAGGGGATAGTTTTTGTCATTTTGTCAATTTTTTAAACAAGGT
Cma1197878	2	52.015	56.674	42.534	0.14965714	NW_023494789.1	16981005	-	CATGAAGAACATTGGGCTAAACTGACAAA[AG]TATTTTATTATAGTGCAGGTTCATTGCTGGATGGTACTATAGCTTGATTGACCACCACATTGTATCTGTCCAAAGAAATACAGGTTTAGTCTCCTTTAAGCAGTTT
Cma1414209	20	38.763	67.041	81.444	0.93174362	NW_023494790.1	7467673	-	CATGAAGAACCATCTTTTTTAAGAGTGTAGTTTCAGCTGTGTATCTGC[GT]TATATGCACCACTACACTGTTGCTTTCACTCCCAATAAGAATCAGGAAAATTATGTTCCATCAGCCTCTTGAGAGCAATTAGAAACA
Cma2702074	6	48.283	68.22	62.079	0.54713439	NW_023494795.1	29612081	+	CATGAAGAAGACTGTTGAAGCTGAATATACCCATATAGCTGTTTTGTCCTAACAAAACCTTTCCTT[AT]TACACTGTGATGTCAACCCATCAGGAAAACATAAACTACCATCAGTGACTATGGAACACCACCAGGAACCA
Cma3661426	13	66.646	23.534	35.023	0.26638566	NW_023494801.1	4762440	-	CATGAAGAAGATTTATAGGCAGAAATGGACATTTGACCATCTATGAAGTGTTACAAAGCAGTTCAGTTCAGAACTCTTTCACTAATGGAATAAATGTGAATAAAAAAATGAGGAAT[GA]GTTTGTTTGTAAATTTCTTACTG
Cma5956394	24	90.972	2.716	12.442	0.68574715	NW_023495965.1	1393342	+	CATGAAGAAGCTCATTAACACAAGAGGAACAAAAACAAAACAAG[CG]CCGATAAACAACACAGTGTATTTACACACACAGTGCACAGTGGGCAAAGTTGGTACAGAGGGTGCAGTGGGCAGAGAGGGTGCAGTGGGCAGAGAGGGT
Cma2913469	22	33.02	23.758	37.479	0.15091113	NW_023494796.1	27925140	-	CATGAAGAATAAACGTTATAAACTAATATAACCAACTTCAGTCGTGACTAA[CA]TGTTCATATAACCTTAGTCTTCAAAGCTCACTGATTTAAGCTGCTGTCAACATTAGAAACGCAGTCAGGGTTCATTAAAGCCAGCT
Cma4772645	25	67.293	78.984	58.489	0.31776239	NW_023494806.1	21252042	+	CATGAAGAATCAGAT[TC]ATCTCCAGAGCATTCTATGGATGTGCGTGAGGCTCCTACTGAACAGACTCTGTAAACTAAACTGTTTGGCTGAATTACAATCAGTTAAGCTCTAAAGCTGTTTCTGTTGGTAAAGCTTTAA
Cma875539	3	15.567	94.508	85.737	0.12046517	NW_023494787.1	46597688	-	CATGAAGAATCGTCCAAA[TA]AGATAGAGAAGTTTCATTAGTTTGTTGTGTTTGTGGAATACTTTACAGACAGCTGCCCCAGCGGAGTGTTTGGGAGTCAAATTAGTCGTTTCCAAGGTAACAGGATCCGCTGTGGGC
Cma1908392	1	80.968	56.319	50.612	0.09635924	NW_023494792.1	12407297	+	CATGAAGACACGGTATTGTCTGTCAAAAAATAAGGTCCAATTAGAGAAAGTGGCTCTCAGAGTGTCTGTGCTGAGACAAAAATCCTCTTCAGAAAGCTGTTA[CG]TTGATCTGACAGAGATTCTAGGAGTGACCAAGTT
Cma4495603	5	68.389	70.756	69.502	0.08455162	NW_023494805.1	10375344	+	CATGAAGACAGTCTGCCCTTGATAGTAGAACTAGAACTAGGCTAGAACTTCGCTCAGGGTCAGCGTGTCCTGAGATTTAACACAATAAATTAATATGATTC[GT]GAATGGTTGAGGCTAATTTTTAAGGGGAATTCTA
Cma3369066	19	55.86	44.482	36.135	0.65591145	NW_023494799.1	25387655	-	CATGAAGACCTGTAATATTGTTATATATGGTTATATATTAAATATATGTTTATT[CT]ATTATTAATCTGACCACCGACTACTATAAGGCTATAGCTAAATCGCACAGTGGAATATGCCTATTTTGTGCTGAATGGGAC
Cma3047480	24	21.599	80.62	80.976	1.31190059	NW_023494797.1	20346018	-	CATGAAGACGG[GC]TTGTTATGACCTGTCTAGGGGTTTTGCAGTAATATAAAGAAGACAAAAGAAAACCAGTCTGGCTACAGAATTTAGAGAACTAACTTACCTACATTAAAATAATGCAATGAAAATATACTAACT
Cma211556	16	15.908	93.217	57.714	0.64771056	NW_023494784.1	41208055	-	CATGAAGACTTCTAAATTGGTTGTTTTTGCAGCTTATTTTCAATATTTGCAGCTAATTTACAATATATACTGGTATTATC[AG]AGTGGTATTATTTCAGAAAATAAAGGAAAATTTGATTTTTTTTATGATATGGGCCCT
Cma3673541	13	41.963	52.474	49.068	0.03747847	NW_023494801.1	7162515	+	CATGAAGAGAAAAGTGGA[AG]GAAAAGGTGGAAAGAAAAAGCGAGAGAGAGAGAGAGAGAGCGCACTGAGGGGGAGCAGACAGTGTGTGTGCAGACACAGAGGAGAGCAGAAGCGACAGAACAAGCGGACAAGTGCACGGGATGG
Cma4305717	11	51.461	56.63	52.275	0.52146554	NW_023494804.1	9658842	-	CATGAAGAGAACAGTCAGGCTCACTGTAAACCACACC[AG]AAAAGCCATCCTTGCCAAGCGATCCTTGAATTCGGCCAACACGAATGCTGAATGCTGAATCATTATACCAAACAATAACTTTAAAATAAGTTATTACC
Cma643416	3	122.399	4.213	5.298	0.88599017	NW_023494787.1	1579820	-	CATGAAGAGAAGCGTGAAGGTAGTTAATCATCAGACGGACACCCTGATCACCTCCTAGATACACCTGCAACAGAAACACA[AC]ACAGGTTTATTACATTAATTAATAGTAGAATAATTTGTTACAACATTAATTAGTAACAGA
Cma5010909	21	12.954	7.539	19.032	0.14421102	NW_023494808.1	372220	-	CATGAAGAGCTGGAGACAAGAACAGGTAACAGAACACACCCACAATTAATTGTAGCGATGATGTAAGCAATTTCAAATCTAAGTATGAAAAATCTTATGAATGTTTAAATGTCTTATTTGTTTGTTTTCTTTTT[CA]TA
Cma2445113	27	76.279	63.224	79.944	0.25918264	NW_023494794.1	8038116	+	CATGAAGAGCTTAAAAAACACCTGTAAAGGCTAAA[AC]CATATTATGGAACCTCATTGATTGATAAAAGAAGAAAGCTGAGGACAGTATGCAAAAGAAATCTAGAACTTTCCACAGTGTGAAGAGGAGAAAAGTGAACG
Cma642339	3	123.25	4.213	3.596	0.00051377	NW_023494787.1	1257650	+	CATGAAGAGGAGAATCAGACAA[TC]GATGGACTGTTGAGCAACTAAAATCTTTTATCAAGCAAGAATGGGCAAAAATTTCACCTGCAAAACTGCAACATTTAGTATCCTCAATTCCCAAAGTATTGAAAAGTGTAATT
Cma2508435	27	36.872	22.112	47.6	1.16136446	NW_023494794.1	21562920	-	CATGAAGAGTCCAATTTTTGAGTCTCTTT[AG]CCCACTTTGCAACTTTATGAGCAGAAGTGAGCAAAGGCTTCTTGTGTGCCACTCCACTCCATATGTTCAGGGTATGGAGTTCCCTGCGGAGTGTTCTTTCAGAAATTGGTTGTGA
Cma3819152	13	4.712	82.694	89.822	0.8121055	NW_023494801.1	35667175	-	CATGAAGATACAAATGTGTTAATTATTAGCCCAGCTTAGTGATTCTGAAAGCATAATCAACCGCAA[AG]TGCAATAAAATAATCTATTTATTCTTTAAAAAAATAAAAAGTAGATAAAATAAACAAATAAACAAACTTG
Cma1707070	9	67.032	51.626	35.15	0.3104286	NW_023494791.1	22665091	+	CATGAAGATCACAAATTTCACCACGATCGAATTTGATAAATGAGATTTGACAAACTATTTATATAGTAGTGGAATATAGAAAATAAAAACAACATTGCAAAACATTTTGAGTTTGAAAATATATAATATATA[GA]AAG
Cma2657971	6	43.389	64.815	58.248	0.32843813	NW_023494795.1	21383010	-	CATGAAGATCATTTTTAGAAATTACAGAACGTTACACAAATACATCCACCTCATCTAAGGGAACCGAATGCACTGGGACATTTGACTT[CT]GTACAAGACGGTAACTGATGGAGGCTTTGTTACGGGTGATGTGACAAT
Cma5445860	17	72.469	83.403	62.464	0.78731737	NW_023494810.1	34065476	-	CATGAAGATCCAAGGCCTTGTGTGTTTATTGTTGTGTATATTCATTGTCTGGTGTGTTTATTGTTTATGCTGCACTC[TA]CTTCACTCTGTTGTGTATCTGCACTCTGTGTAGTTCTGTGTAATGTGCTGCTGTTGAG
Cma4615799	5	36.473	29.898	47.371	1.58668213	NW_023494805.1	33099332	+	CATGAAGATGAATATTAGATCAGAAGTGCCAGTCAGAGGTGCTTTGTGAATATCAGGGAGCGTCTCTGCGAAGCA[TC]CTTTTGTTCCGAAGAAAGTAAAGAAACTTAGAAAATATACAACTAAGAAAGTATAATTTC
Cma4248400	18	12.536	171.372	132.9	0.35041681	NW_023494803.1	40826953	-	CATGAAGATGTTAAAGGT[AT]GGGGCTCCGTCTAAGCGTTGGCCCTATCAACAGGGGGATCGCGAGTTCGATCCCTGGTGATGCTACAGTCCGTAGCCGGGAGTCCAAGAGAGCACAATTGGCCTCGCTCTCTCTGGG
Cma5488037	8	73.331	50.181	61.492	0.32399962	NW_023494875.1	655161	+	CATGAAGCAAAAGCTGTTGCAAACATTCATTGTTTCATTTGTCTCTAAAAGACAACGCTGCTTGTTGAAGGGATAACTGGCACAAATCATTTTCTTGGAAGGCATAA[AC]ATAAATAAAAAAGAATATAAACAAAAGG
Cma4354157	11	39.333	43.863	37.38	0.31702703	NW_023494804.1	18953065	-	CATGAAGCAAATGGTTCTATTAAAACAACAT[CT]CTTTACTTGCAATAGACTACGAGAAACTCAGTCTGAAATATGTCCTAAATAAAATGAACAAACAGACATCATCTTTATGCAACAAATGCCAAAAGGAAAGATGTA
Cma511765	7	63.081	65.094	75.95	0.03218175	NW_023494786.1	11462570	-	CATGAAGCACTGCATTTAATTAAGCTGCGTGGAAAAAGTTACAAAAG[AC]GTGCTTTCTCCCCCTCTAAGCACCAATAATCCTGGCAAATCCACCCCTGGAGACAAACAGCAGCGAACGGTTTGACAATTTTCGCAAACA
Cma3509401	12	49.022	49.5	40.866	0.28335654	NW_023494800.1	13036738	-	CATGAAGCACTTGACGTTTCTCCTGCCCACTCCAAGTCACACAATTACAATGATTAGGAAGAGAAGAGAAGCGATGTTTTCCTGAAACCTATCGTG[AT]CAATGCCGGCTGAGGAGAATTTTCAAGTGGCATTTCTCATTAT
Cma4650400	5	17.959	13.723	25.227	0.03110915	NW_023494805.1	39929174	+	CATGAAGCAGGCTAAAGAATTACCTTTGCCTGAATTTGCATTTGAGTGTCTATTTTACTCCTAGCAGACAGCATAGC[AG]TCATAATAGGTTTATTTTCAGGGCCCTGCTTAATATTTGATTTTCAGGGGGTCCAAAA
Cma5210131	26	42.49	53.666	37.18	7.89396727	NW_023494809.1	19029147	-	CATGAAGCAGTTTTAAATGTTGTGCTGCAGAAGCTTCTGAAATGACAGAGAAACCTGTATAA[CG]AAAGATAATGAAGTTATAACAAGTTTTCAAAGAGTTAATTTGGATTGCAAATTCAACACCCACCATTTAGGAA
Cma4140132	18	55.741	126.211	92.457	0.14420721	NW_023494803.1	20624085	-	CATGAAGCCAGCGCTGCAGTAGATCTGTACACCATTAACATTCCTGCATTGTCACATTCATCCCTCAGGTCAGTGGAAATCAGCCTGTGACA[TA]CTAAACTTATTTCACCTTTTCTGCTCCAGATGCTGCTGCAGAGGG
Cma5215825	26	44.192	50.687	31.218	2.22517935	NW_023494809.1	20100051	+	CATGAAGCCCTGCGGCGCTTCGGCTGGGCCGAATGATGTAGTTGTGGTTCACGGATTACGGACTGCAATCGGGAGAGCCAAAAGAGGCTCGTTCAAGGTGCAGTTGGCTGCCTGTCTGTCTGTCTGCCTG[CT]CTGTCTGT
Cma4691346	25	28.342	28.671	28.688	0.43643242	NW_023494806.1	5517075	+	CATGAAGCCTGAGGAAAAATACCAGTCAGGCTAAAAACACGACAGCAGTTGGCAAGAAAAAGG[AG]AGACAATACGAATAGTGGTGGTCTCTAACAGTGCCATCCATCAGCCACGTCCGATAGCCGCGCAAAAAGAGA
Cma6025615	21	13.167	7.539	19.032	0.28223491	NW_023496048.1	145118	+	CATGAAGCCTGTTTCTGATCGTTTGGTCAGACACATTCACACCAGTGGCCTGCTGGAGTTAATTTTGTAGGGCTCTGGCAGTGCTCTTCCTGTTCCTCCTTGCACAAAGGAGCAGACA[CT]CGGTCCTGCTGAGGGGTT
Cma882319	3	25.355	113.662	102.421	0.48756203	NW_023494787.1	48022042	-	CATGAAGCCTTAATTGGTTTGTTA[AG]GACTGGTTAATTAAGAACTGTCATTAGGACTTGTTAGCTTATGACTTTAGAGAGTAATAAATTCTCTGTCTGACCTTAACTCCCAACAACCATAGGCTCCTTTAAGCAGCTG
Cma2412064	27	61.385	53.01	61.218	0.51514433	NW_023494794.1	1730478	+	CATGAAGCCTTTTCTGAAGGTCTAGAAGGCTGTTAGGGTTCCCCACTGGGCCAG[CG]CAATGGCCACCCTGTTTCTGTAGTCCTGGAATTGCACTGTCTAGCACAAAACAAAAGGAACAAGTTTTGACACAAAATATG
Cma4267670	11	6.348	3.405	13.545	0.37151543	NW_023494804.1	1753796	+	CATGAAGCGACAGCACGGCTC[GA]CTGAGTGAGAGTCCCTCACGTGAAGCCGGAGTGTGTGTGGGTGATTACAGCCGGGCGGTCAGTCCACAGCCCACCGTGCGGGACCACCAGCCCCAGCTGAAGAAGCCCCGCGTGGG
Cma3712053	13	46.644	45.665	47.366	0.22632207	NW_023494801.1	14471759	+	CATGAAGCGTACAGCATAATTGAAGTTCACTT[CT]CAGTGCCACTTAAAGTGTGGTGCTGTACTATGTGAAAAGCAATGTTCGATACAGATAGAGATACAGATAGATATAGATATAAGATAATCTTCTTGTATAAGGAAGGGG
Cma4187583	18	45.528	135.148	101.394	0.59800616	NW_023494803.1	29156765	-	CATGAAGCGTCCAGCACCTGATCAGGTACGCCGGCGGCTGCTGAACCCACAGGGGAAAAAGCAC[AG]GTCCAAACCAGACGTCTAACCTCAGCACCTCGAAGAGCTGGCAGCAGCAAGAGACAGATGTGGACGTTGGGAG
Cma3160069	14	57.075	56.806	51.098	0.06625307	NW_023494798.1	20431277	+	CATGAAGCTCCCAGCACACAGTTTTTGTGCTGATGTTGATGCCAGAGGAGGTATGGAACTCTGCAGTTATTAAGTCAGCAGAGCGTTGGTGACTTTTATGTGTTCCC[TC]GCTCTGTAACTTTACGTGGCCTGCCACGT
Cma4096961	18	59.359	120.679	89.053	0.13965816	NW_023494803.1	12273606	+	CATGAAGCTGAAGTCAGCTTCTCATCTGCCAGCTTTTTGTT[AC]GAATTTTCCTGTTACACCTTAAATGGTGCCTGACGCAGCAGAATGTAACTGCTGCATCATTTCAGGTGTAATGTGAAAATTCAAACAAGAAGTT
Cma4097691	18	58.72	120.679	89.053	0.69786505	NW_023494803.1	12461477	+	CATGAAGCTGAAGTCAGCTTCTCATCTGCCAGCTTTTTGTTCGAATTTTCCTGTTACACCTTAAATGGTGCCTGAAACAGCAGAATGTAACTGCTGCATCATTTAAGGTGTAATGGGAAAATTCAAACAAGAC[GA]TT
Cma3240981	14	4.304	104.926	100.471	0.28934505	NW_023494798.1	36743487	+	CATGAAGCTGAATGTGACATCCTGTTCACCAGCTGCTCGTTATAAAGCGTAATAAACGGGGCAGCGGTTACGCTCTGCCGCCTGAAGCTGCTGCACTCTTAAAGATGGAACTGAAAATTTTAATCCGAGGCTGC[TC]GAACAGGA
Cma2595409	6	30.835	53.324	42.499	0.83005209	NW_023494795.1	9550511	-	CATGAAGCTGAGCATC[CG]TTCAAGTTGACTGATTTCACATATTAGATTCAGCAAATATTAAACTATCTGAGCTGAAGATGTTTCAGTTACAGTCGCTTTGCCTTAAATCTCAGAAAAAAATTATGTCTATGGTAGGTTT
Cma4099505	18	57.869	121.53	90.33	0.22053735	NW_023494803.1	12841615	-	CATGAAGCTGCTTAAGAAAATGCCAAGAGTGCGTAAAGGAAGATCTAAAAGAGAAGCTAATGTGCATATAGATTTGTTTCAGCACATTTTGGTGATTGTGTAGGTCTTTATGTGTTATTTA[GA]TAGTTCAGATCTTCAT
Cma231664	8	31.598	5.298	17.217	1.36997447	NW_023494785.1	2896924	-	CATGAAGCTTCTCTGTTGTTTGCTGTGAGTGGTAAAGAGCACTGAAAACACTGAGCTGCCAAAAAAGGAAAAAGAGAGTAAGAAAGTTAGAGAGTGTAATCTTATCGATAACCCTGACCCCGGCT[CG]TGATCCTGACC
Cma758207	3	76.21	52.788	49.135	0.19003708	NW_023494787.1	24238868	-	CATGAAGCTTTAGCCAGCTCAGAGGGATTATGAACGAGTGGACTGGGAGAACAGGCTGCTCTCTTCACTGACCTTGCCTTCATCCACACAAAGGCAGTTGAGCAAGCATCCGG[CT]CTGCGTTCGGTCGGGTTTAATA
Cma1825114	9	103.039	8.806	8.76	0.18047107	NW_023494791.1	45006444	+	CATGAAGGAATTTGAGTACGACTGTATTTACACCCACCAGCCACTTCATTAAAATCATTTCCATTTTCCTTC[AT]TTAAAATTCGTACCAGAGACACACCCCAACACGCCACCAGTGTCAGTGTCACTGCAGTGTTGAGAATG
Cma512997	7	56.485	54.03	61.193	0.19193406	NW_023494786.1	11681245	-	CATGAAGGACAAACAAAGAC[CT]AGAGAAAAAGAGAGAGAATGAAGGGGAGAGAGAGAAAAAGAGAAAAAAGAGAGAGGGACAAAAAAGAGTGTATGGAGAGAGATGGAAGGAAAGAGGAAGAACAAGAAAGAATTCTTAA
Cma3111695	14	69.629	40.633	43.012	0.2558839	NW_023494798.1	11766772	-	CATGAAGGACAAAGTAGATCAATATTTCAACAGTGAACACAGCAATGAGTGACTAGCAAAGAGGAAACACTGCTCTCCCACAAGCCATTAGTCATAAATCGGTAGCTT[TC]ATTGGTCTGCAGCACTTATTTCCAAAAT
Cma1144430	2	29.035	77.109	63.387	0.35910007	NW_023494789.1	6901388	+	CATGAAGGACAGAGATTGAGAGTTTTATAAACGGTCATATGACAAAAGTGCTTTTCTGAAGGACTCAATACAAAGGAGTCTTTCAAGCAGTCTTTCTCCTGTTTTTAAAAATCTTCTCTTCACTGA[GA]CACTGTCTTCA
Cma4454566	5	101.373	106.508	102.32	0.37152585	NW_023494805.1	1287991	-	CATGAAGGAGCAAATAAAAATAAAAAGGGTTACATACAGATATGGTGTTGTAGAATCTTGTAATATGAAAAACCAAGGTAAATCAGGAAAG[CT]ATTGTAGATCTTTTTTCTGAATGGTTTATAAAAGTTAAATACTTA
Cma4456159	5	101.373	106.508	102.32	0.42005552	NW_023494805.1	1623858	+	CATGAAGGAGGAGCAATCATCTGATTTA[CT]TGATACATCTCCAAGCTTTTTACTCCCTTTGAAGGACAAAAAGTGAGAGTTTCTAAGTGTCCTTTGTCGTATATCTGTTGAAACTGTTGAAATAATATGCCCATCTCT
Cma3935917	10	111.48	1.277	7.202	0.22926173	NW_023494802.1	21628077	-	CATGAAGGAT[AG]GTTTAAAACAGCAACTGACCACTCAGGAGCAAAAATCAGCCTTCAAACTTGAAAGAAATAATGATTTGACATTTATCCCGATATGTATCGATATCAAACGATATGAATTTTGTTTATCGTTATAA
Cma2456469	27	77.556	64.075	79.944	0.07089449	NW_023494794.1	10756286	-	CATGAAGGCCGCAATCTGCAGTGTCACTGTTTAGGAGTAGCTGCGGCTCTTTTTGGCTAGGTT[AG]ATTAGTTGGACTTGGGGTTGATGAAGATTGTGACCTGTAACTGGGGTTCTGTATGAGCTTCAAATGTTCTTA
Cma2167182	1	3.404	133.091	125.976	0.26112871	NW_023494792.1	62299415	-	CATGAAGGCCTTGCTAG[GC]TGGTGAGTTCGATCAGGTGTGTTTAATGAGGAGGAACGCTAAACTCTGCTGAGCTGTGTCCTGGAAGGAACTCGGTTTGACACCTCTGCTCGCGTGGAGTATAGACAATAAAAACAATA
Cma4476932	5	81.794	87.781	76.737	-	NW_023494805.1	6637549	-	CATGAAGGCTGCCGAAATAAATAAAGATGCAGCGAAGATCATTTTATAATCAGCACCC[CT]GGCACCCTACCTGGAGTCAAATCGTGAGGTGTGTAGAGGTTCCCACCTCTGTAACACATAGCCACACAAACAGTAAAA
Cma4104101	18	57.869	121.956	90.33	0.00975352	NW_023494803.1	13902004	-	CATGAAGGCTGCCGAACTACGGGTCACTCATAGGGTCAAAAAGAACCTGCGTTAACGGCATTCATTTTTTAAACTGCGTTAAAGTGAGATGC[GA]TTAATGCATCATTATTGCGTTAACTTCGGCAGCCCTACTTTTA
Cma4889693	23	55.648	54.377	56.965	0.01267111	NW_023494807.1	10316867	+	CATGAAGGCTTTATATGGCACTAGTGTTTCCGGGCCTTAGAAACACAGCGGCCTTCTCTA[CT]GACTTTCCTTTATCTCTGCTTGAGCGCCCAAACCTTTGGGCATCAGAGACGTGGTCAGCAGTGGATGCCGGATACCT
Cma4941464	23	46.499	44.164	49.305	1.03979502	NW_023494807.1	20263518	+	CATGAAGGCTTTTAAAAGTAC[CT]GGTATCGGTATGTGGATACTACTCTTGGTATTACTTGGCATTGGAAATTCGGTGAGTGTCCCAGCACCCAGCGCTCTGTGTCTGAGGTGGCCGGAAGGGCGGCCTTTCTTTAAAC
Cma619354	7	16.243	7.529	25.016	1.03519574	NW_023494786.1	31802021	-	CATGAAGGGCTTATGTACGTGTCGTGTATCTTT[GA]TGAACTCTGCTGTACTGTAAGATGTTCTCAGGTTTTTTTTTGTTTTCTTTTGATGGTGATAATATCCTTTATCTCCAGTCTCACTGTTGGTGTTCCTGTCTCTGC
Cma3005602	24	48.628	49.962	48.62	-	NW_023494797.1	11486366	+	CATGAAGGGTAA[AG]AGAAAATTGTAAAAAAAATTTTTTGGTTATACATTTGCTTAAACTGGGATTTTTTTTTAAGATTTCTGCATAAATCAGTTGGTGAGACAGAATCTGATTTAGAGTGGTTTGATGTGAAATGCT
Cma5325806	17	35.018	40.833	28.843	0.09819046	NW_023494810.1	10581035	-	CATGAAGGGTGTCCTAAGGCAAAATAGTCCCCACAGAAAAC[GT]TTTTTCAGATTTATCACCACAATCATCAACATTCCATATAAAAACTCAGAAGACGCGTGTCGTTCACTGCTGGTTTTGTATAGTAAATAAAATGTCTGTATT
Cma1184881	2	39.462	40.075	36.151	0.38131694	NW_023494789.1	14641632	+	CATGAAGGGTGTTCTCAGGCGAAGAAAACTTATTTTTTCAGATTTACCACTATTTTACCATCATCAACCT[CT]ACATATGCAAATTCAGAGGATACATTTAGGTTCACTAGGGGTTTTGGATAGTAAATTAAATGGCTA
Cma1698218	9	75.118	42.264	29.192	0.13837719	NW_023494791.1	21040024	+	CATGAAGGTAAAGTCCAATAGTAAATT[TA]GCATTTTTGATAAGTCTAATCTGTTCAGTCCAGTTAAGGAAATATGCAAAGACTACTGCAGCTGTGAGAGCTTTTTTGAAAAGATAAATAAAAATGAGCTGAAATGCAA
Cma2729612	6	73.603	66.092	59.95	0.73668853	NW_023494795.1	34838067	-	CATGAAGGTAATTTTTAGGCACATCTTTACCATTTCAATGTGAAGTTATTCCTTCCACTACCACTGCAGTTGACGA[GT]TTGTCTGTATTTATGCTGTACACTTGCAGATTAGGGCCTGACTGTTTGAAAACTTTGG
Cma4350483	11	52.95	56.204	51.423	0.53789667	NW_023494804.1	18249549	+	CATGAAGGTAGTCC[TC]GTCCATCCAGTTCCTTTTAAACCAAGAAGCTAAAATACAACCCAGGACTGACATTCGCTGATAACTTAGTCATAGAAAACTTTTTCAAACAGTTACTTCAGAGTTAATATCATAGTTTCAC
Cma4932018	23	48.84	45.015	51.433	0.01754378	NW_023494807.1	18489540	-	CATGAAGGTATTGTGCTTCATTACTGTTATTTGTAGCATATCAGACTAATAACCCTGTAAATTCACAGAAAGCTGCAAATCTTAAGCAACCCTTGAGCATTTGTAGTA[TC]TATATGCATAATGAACTATATCAAGTCA
Cma2067310	1	63.308	63.554	81.68	0.33577024	NW_023494792.1	42851103	+	CATGAAGGTCTATCTCTCTACTTCTTATTTCACACACACACACAGATGG[AC]TGGTGTTGTACGGTGGCTGTGGTGTGTTTGCTACAACAGCAGACTGCTGCACAGTCCAGCAGAGGATGAATGATACTCGAGAGCAGCAAG
Cma3535824	12	43.065	53.755	44.696	0.09211746	NW_023494800.1	17816658	-	CATGAAGGTTTGTTAACTTAACTTTTTACCGCAGC[AG]CAGGCTAATTAATGAAAACAAGATGGTTTAACTTACCGTAGTCCGACAGCAACTCCAGCTACATCCTCCAATCTCCCACACTCACACGCTGAGGTGAAAT
Cma3742221	13	50.474	38.43	46.94	0.3883934	NW_023494801.1	20103225	+	CATGAAGTAAAAAAAGTACTTGTAGTATTCTCTCTATACTACTAAATACACTACTGATGTACTTAACCCTCCTGTTGTGTTCGTTTC[AG]GCTGACACTCACAGTGTTCCCGGTCACTTTTGACCGGGATCATTTTAT
Cma5609820	14	69.203	41.058	43.012	0.23443158	NW_023495267.1	285059	-	CATGAAGTAAAACATTGCTGCACGTATTTGTGCTGCCCAGTA[CT]GACCACTTAAAATTGGGTAACAGCAAACCTCTTGTGCATTTGTTTGGAGAATGTGAGGATATGGCCATAGATGGGCATAAACTTGTATGTACTG
Cma3936616	10	110.548	0.851	5.763	0.06127588	NW_023494802.1	21774194	-	CATGAAGTAACACAGTAATACAGTTTTGATTCGACTT[TC]TAAAAGTGAACTGGTGTTCTCTGTTACTGATATCTGATCTGATGTGTTTGAGTGGCAGGCCACCCCACCACTGCACTGACAGGGGAAACACTGCTATC
Cma170767	16	44.846	47.435	29.624	1.01110858	NW_023494784.1	33333932	-	CATGAAGTAACCTTTCTTAATTAACCGTGCAAAACTTGGGCTTTCCAGTCTTACTAATAATTGACACCCTTTGTGCTTAGTGTTCCACATCAGGTTT[AG]TTTGACCTAAAGGGTCACTCTCTTTCGTTGGACCCACTGAAG
Cma1366236	2	88.615	7.296	9.322	0.79013635	NW_023494789.1	49341783	-	CATGAAGTAAGGTTTTATGGATGAATCTCAATTTACAACTGGCATTACTTGCTC[CT]GTGAGAAGCAGAAAATGCAAAACCAGGTGAACTTTGGAGGTGTGGAAATATCCCTGAAGACATCTTTAAAAAACTGTAAT
Cma3776705	13	59.411	31.621	43.962	0.85997617	NW_023494801.1	26613270	-	CATGAAGTACAAGTTATTCATTACTCACATTTCTGAGGAGATCAGATAAAATAATCGACTTGCATAAGGAAGGA[CA]AACATTGAATGAACAATAAAAAAGGTTCTCCTAACTCCTAACAACCACCTGCAAGACCTGGTA
Cma4266784	11	3.369	2.979	12.268	-	NW_023494804.1	1514582	-	CATGAAGTAGACTTAATATGTTACTTCCATTACACAAAATATGACCTTACCCAACCT[CT]ACCTAAAACCTAAACCTAACCCTGGCCCTAATCCTGACCATAAACCCTAACCGCAACCCAAAACCTAATCCTCACCCTCACCC
Cma4982235	23	31.605	25.012	33.133	0.54478668	NW_023494807.1	28156668	+	CATGAAGTATTATATTTTCATAATTACAATGTGCAATATT[CT]AATATCATTTGGTGAGCTGATTAAAATTAAATTAGTGCTCTAATTCTTTCAGTTCTTTTTTCCAACAGAAGCATCGGCAACATTATAATGTTAAT
Cma5986285	14	70.054	40.207	42.586	0.0475923	NW_023496020.1	2352075	-	CATGAAGTCATT[AC]ATTTGGGTGACCTGGTGAGCCATTTTTTTGACCTTTGTACACCAACCTCACATTTTCCAGCAGCTAAGAAGCAGTCAGAAATGAAACAGCTACAAACATAACCTCCACAAACACAAAGCTAACGG
Cma5919809	21	59.37	55.919	64.148	1.4266492	NW_023495922.1	242095	+	CATGAAGTCATTTTTGTAGGTTGATCTGTTGGCCAATTTTTTTTAGAGCATATATTTACCAAGGTTCCAAAGTACGACAGCGTTTTAGATCTGTGCCTCCTTAAGGAAGGGGTCTTAGGAAAC[GA]GCTACTGATTCC
Cma1523688	20	56.431	42.728	68.252	0.24219265	NW_023494790.1	27454522	-	CATGAAGTGAAGTCAGGGAAGTGCACCAAATTCTGCATATGTGACAGTATCCAGCTTACAGTGGCTTGTGTTAACAAGAACCTAACTGAGATTCCACCTACCATTGATGAGGTACATTCATTCTGTCTCA[AT]TTGTA
Cma5497011	26	28.217	57.071	48.257	19.12467274	NW_023494894.1	827940	+	CATGAAGTGACATCTTTACAAGAGAGACTGGACAGAGTGACAAAAGTAAAAATGACTCACTATTACTCAGGTGGT[TC]TATGTTTTAGATTAAAATATTCCACTGCCTCTTCAATAACCTAACATTCATTTTTCTTCT
Cma2982391	24	52.671	46.557	46.492	0.01702384	NW_023494797.1	7162373	+	CATGAAGTGACTGAGTTATACAGAAAGTTTGAAAAATTGGTGGAATTTGCCTTAGAAAAGTAACAGAGGCGTAAACTA[CA]ATTTAATTTACTTTAGCTATTGAGGAGAATGGCTCCTATGAAATATTGGCAGTTTTACTTA
Cma1319282	2	69.25	29.006	28.065	0.31480878	NW_023494789.1	39817357	+	CATGAAGTGCCAGCACATCTGTTCAAACTTCTTCTAGTACAATGTCAAAGGACAACTCAACACATTTGGAGGAATTCTATTACGTCAGCTAAGAGCGTGAGACCACCCTACC[AG]ACCCCCAGAGAGTGAGGACATTTA
Cma5136168	26	27.153	58.348	49.533	7.43213915	NW_023494809.1	4283609	+	CATGAAGTGCCTGTAATGTTACATTCACA[CG]TGAATATTCAAGAAATGTCTGCTATCGCCAGATTAGCACAAGGGACTGTATGTCGCAGTACAGTCAGGTGCAAATGCCTGATTCCAGCCTAGAAAACTGTTTATCCTCAATAT
Cma3092184	14	79.418	29.568	40.033	1.10701784	NW_023494798.1	7981511	+	CATGAAGTGGAGAAAAAGAGGGATCTCTCCAACTTTTCCAGCTAATAGGATGTTAACAGAAAGGAAACAACTT[GA]GAGATGAAAATGCTGGAACTTGTAGTTATTTACTGTTTGTTTTGTGTCACAGATAAAATAACT
Cma653671	3	118.569	10.175	12.107	0.75136108	NW_023494787.1	3986523	+	CATGAAGTGGAGAAGAACGGAATCTCTACATCCCTTCCAGTAAACAGTCAGAGAGAAACA[AC]CAAAGTGCTGGACGTTATGATGGTAAATACTGTTTGTTAGTTAGATAAGCTAAGGAGATAAAAGTTGTCCCAACA
Cma2212868	4	39.115	68.115	56.857	0.02770624	NW_023494793.1	8620151	-	CATGAAGTGGAGAAGAGAGGGA[CT]CTCTATGATCCTTCCAATAAACAATGTGGAGAGAAACTGCCAGAGTGCTGGAAGTTAGAGGTGAAAACTGTGTAAGATAACTAGTTAGTCTATCTAGATAAGTAAATACAAGTT
Cma495291	7	72.478	71.052	75.95	0.32385807	NW_023494786.1	8393801	+	CATGAAGTGGAGAAGAGATTGATCTCTCTTCTTCTCTATTTTGAGAGAAACAGCGAGAG[CT]GCTGGAAGTTAGAAGTGAATACCGCTTGTCAGCCCGCTATTTAAGTTAGCTAAATAGATACAAGTTAGCATAACCAAGCTG
Cma5573240	21	56.178	52.515	59.89	0.93541998	NW_023495199.1	24145	+	CATGAAGTGTAGAAGTGAAGGATCTTTATGAATCT[CT]CTGGTAAACAATTTGGAGAGAAACAGCCAGAAATTACTGTTTGTTAGCTAGGTTAGCTAGTTACGTAAATACAAGTTAGCATACCCAAGCTGCACATCCACGGTGGTA
Cma4668205	5	6.468	6.913	11.601	0.58289101	NW_023494805.1	43999422	+	CATGAAGTGTCTCTGAAGAGACCGCCGCGCGTGTGTGTGTGTGTGTGTGTGTACACATTTCAGTATAAATCCTAAATAAAGTCTAATAAAGCTGTTATTTACTATAAACTGCCACATTAT[AG]TGTTTGTTAAATGTCTGTTA
Cma2253210	4	54.648	56.623	43.664	0.01519114	NW_023494793.1	16227093	-	CATGAAGTTAACTCACGTTAACAACCTTTAACCACTTTAGCAACTATGGCAAACTGATGTTTTGGGTAAAGCAAGTGGGAAA[CA]GACCAAGATCAACCTAAAAAACACTTTTTGTGCTTTGTTTAAGCCAACTACAA
Cma2976065	24	50.33	51.238	49.471	0.08136841	NW_023494797.1	5976392	+	CATGAAGTTACTAAATCCAGTGGCA[AC]AGCATCTGTACTGCTCTGCCACTGGTCACAAATCTTACTTTTGCGGTATTGTTTTATTTTAGATCAAGGCAAAAAATAGAGCCTAACAAACTTCAGTTCCTTTGCTGACAG
Cma3243562	19	88.205	75.978	71.045	0.81088378	NW_023494799.1	738102	+	CATGAAGTTATAATAAAACATCC[AG]TAATGCCTTTTATTCCAAGAGTGAATCACATCTCGAGGCAGATAAAATTCCTATGAATAGATAATTAGTGTATGATTCATTTTTAGAGTTTCTTCTTGTTGTTACCAAAATATT
Cma5046343	21	9.125	7.539	18.181	0.05487702	NW_023494808.1	8257004	-	CATGAAGTTCTGTTTGTCATTAACCTCCAAACTTTCAGAGAGGAAAAAGCTACATCTGTTCACTACCTGTTCACTAATCACTGTGTACGAGTTACCTGTCCTCTTTTAGCCTCTCTCTCTCTCTCTCT[CT]TCTCTTTTTC
Cma650089	3	120.484	4.213	3.596	0.57459018	NW_023494787.1	3180831	-	CATGAAGTTGAGGTGCTTGCAACTGTTGC[AG]GCTGAGTTTCAAGCAAGTTGCAGGGTGCCTCTGAAATTTAGTTTCGTTTAAATTTCAACAACTAAATGCCGAGTGAAGCCAGCATTACAAATTTACCTGAAAGCT
Cma4816193	25	53.032	61.523	44.86	0.03999554	NW_023494806.1	30291448	+	CATGAAGTTTGCTGAGAACACTACTGTGGTTGGTCTCATCAGCAAGAATGATGAGTCAGC[AG]TAAAGAGAGGAGTTACGGTGACTGGTGACAGACTGGTGCAAAGTCTACAATCTATATCTGAATGTGGACAAGGCAA
Cma2699265	6	46.368	66.517	61.653	0.03249433	NW_023494795.1	29082834	+	CATGAAT[AC]GTAGCTAACAAGCATTGCTAAAGTGATGAAAATGCTTAAAGCTAGGGCTAGGGTGATAAGATTAAAAATTTATATTTTTAAAGCATTCTTTTTGAAATTACTTTAAAGAGTGCTTTTTTTAAATCAGCC
Cma1373409	2	100.566	5.213	6.768	0.54861659	NW_023494789.1	50965792	-	CATGAAT[GA]GCTTTTAAGGCCAAAACCTTCTCAAGGTTATTGTAAAACAGTGTCTCAGACTCTGTTTACATCTTAAAGAGGAATTCCACCATTTAAAAAAAAAATCTGCATAATTAAATGGTAAAGATGCAAGCCGACT
Cma3648351	13	79.838	13.32	13.739	0.52676083	NW_023494801.1	1944221	+	CATGAAT[TA]AAAGCAGGGTGAGGAGCTCAGTCATCCGGGAGGGGCTCGGAGTAGAGCCGCTACTCCTCCTTATTGACAGGAGCCAGTTGAGGTGGTTCGGGCATCTGATCAGGATGCCTTCTGGACACCTCCCGGTAGGGGTTTAA
Cma4639846	5	24.555	18.405	32.887	0.84961755	NW_023494805.1	37715698	-	CATGAATA[AG]CAATCAATCAGAGCTGTGTAGGCCACAGCCACGCCATACAACAAGCCAGGCTTCAGGCTTACAGCTAGCTCCAGCATAGCTAGGGTGAGGGATCCTGACCATTGACAGGCTAACAAAGTATGCAGAG
Cma2157761	1	10.426	114.663	117.464	0.72387542	NW_023494792.1	60259186	-	CATGAATAAAAAAATAAAAAATGTTTTCAGCCAAGGCCTGATCTCAAAACTATCCTAAAACAATATCCCAGACATCAGACAGTGTATCCATAACCACTTAGTGTAATAAATCTCT[GC]TGACGTAGCTTTTAGAGGCA
Cma3119530	14	66.224	46.165	44.714	0.2637177	NW_023494798.1	13185415	+	CATGAATAAAAATAATGGTCTAGGTTCAGTCCAGCAGTTTGTATTTGTGTTTGAAAAGTCAGACATTTTTCAATCTCAAGCAGACACTTAATTAGAGAACGCTACAGACAGTTTACGTG[TC]GAGACGTTTCTGATGA
Cma1866026	1	88.629	50.787	45.931	0.23720654	NW_023494792.1	4482380	-	CATGAATAAAAGAGAAGGTTTTATTTAAATCTACAGGAATAC[AG]GGCTGGAATAATGTGCCAGACTCCTTGGTGTAAGAATTTTATGAGTTCGCCATTTGCTATCAAACTGTGATCACACAGTTTGTGCTCTTTCAAT
Cma731292	3	80.253	47.682	46.581	0.18698142	NW_023494787.1	19416646	-	CATGAATAAAATAAATTACAACATCACA[AG]TTTCTAAATTGTTTATTTGCTTTTGGCAATACTTGTGTAGATGAAATATGTATTATTGATGTGGAAATGATTTACGCAAGTAAGTCAATGGTGTAGGAGTATTAGTG
Cma2062712	1	44.274	62.703	67.635	0.28306518	NW_023494792.1	41984227	+	CATGAATAAAATACAGAGCATCA[AG]CACAAGTATTGCCAAAAAGAAAGACAGTAGTGTTGATTTATATTGTATTTCTGTGGAAATGATGTACACATTTGAATGAATGAAATTCATTGCATCACTTTTCTCAGTGTGTGCG
Cma979588	15	49.64	54.326	55.466	0.90925113	NW_023494788.1	17565563	-	CATGAATAAAATATATTACATCAACACAATGTGTTTCCATCAGTTTACTTTTAGACACTGTTTGAATTACACTCTG[AG]CTGGGTCTCATAAAGACGTGTCCAGTCTGTCATTCTGTATAAACACATATGCAGAGCCATAAGTTTTGT
Cma5115590	26	23.323	59.199	58.048	45.34400554	NW_023494809.1	10965	-	CATGAATAAACATTTATAAATAAAAAGGTGAGTTTTCTGTAAATTAATGTAGATAATTCTGAAAAAGATATA[AC]ACATAAAAAAGTGCAAATTTTCTGTTTGGTGACTATTTCGTTAATTAAAATGTATAAATTGCA
Cma4440158	11	58.483	63.015	56.956	0.34846992	NW_023494804.1	35576037	-	CATGAATAAAGACCTAGAGGCGAGAGAGAGCGAGGGACAGAGAGAGAGATGA[AG]AAAGAAAAAAAGGGAGAATATGAGAGTGAAGAGAGAAATAAAACGTAAAGGATAAAGACTCAGAGAACGAAAAGAGAGAGAGAAG
Cma4375930	11	53.163	56.204	52.275	0.00384905	NW_023494804.1	23099215	-	CATGAATAAAGCACAATACAGACGAGCTAATCAGAACAGAGGTCATTTAAAGCACTGCACAAACATTAAAGACCAAATGCCCATTAAAGA[TC]AAGTTATTCATTCATCAGGAGATATTTCTAAGGAAACTAGATAT
Cma2381814	4	20.391	90.671	74.733	0.76951455	NW_023494793.1	40676942	-	CATGAATAACAGAAGCCCCGCCCACATTACTTTGATGGAATGCACCCAGATGTCTAGTTTTGATCACT[AG]AAAGTGGGAAGAAACAGAAGGACGTATTAACCGTTCATTGTTACAAATGTTTTGATGCTGTATCTTT
Cma642192	3	121.122	4.213	3.596	1.74012624	NW_023494787.1	1230810	+	CATGAATAACTGCAGTTGTGACGTCTTACGTAATTAAGGACCTATTTCAAATCTACCTTCCATTAGAAAAATCATTGAGAAAATTCAAGCAACTTAATGGCTTTCTGTCCTT[AG]AATTGCTGCCTAGACAAATTTCAG
Cma2202122	4	66.137	44.706	32.174	0.60269557	NW_023494793.1	6587457	+	CATGAATAAGAACCTTTATTAAGACTTCAGAATATAAAAGCTGGATAATGTTGTAGTAAGC[CT]GTGGACACACCAGAGTCTGCAACACCAGCTGCATATGTACAGCTTGTTTCACTCATTTCCCCCAGCTTGTGCTAT
Cma806344	3	63.868	68.971	60.626	0.21113943	NW_023494787.1	33019755	-	CATGAATAAGCAAAACTT[AG]TTTGGGAAAAAAACATCAAGCAAGAAGTATTACAAAATGATATTTACCAAAATGTCTCAGGCTTTAATGCAAGTAGTATGGTGTCAGTTAAAACAGTTGATTTGTCAATTTCTGTCC
Cma4932126	23	48.84	46.717	53.135	0.46679513	NW_023494807.1	18512662	-	CATGAATAATCGACTGTCAGATTCTAAACCCTGCCCCTACTGCAATTAGCTGGTTACTGCACTACAGCCTTAATAAAATGAATGTTCT[AG]AATTTCTTATGTATTGCAATTATATATTGTAGATGCATCAAAGCACAT
Cma2191704	4	73.584	34.493	27.067	0.95098288	NW_023494793.1	4461315	-	CATGAATAATTAATAGTAAATACTGAATAATAAATAATGAATAATTCATAGTTGTTACTGAATATTTCATAGAAAATACTGAAAAATAAGTAATGAATAA[TG]TCATAGTTGATACTGAACAATTCGTTGTGATTTCTAA
Cma64499	16	25.058	70.843	42.816	1.01343763	NW_023494784.1	13980471	-	CATGAATACATTTCTGAAGATGCCAGTGTCACATTTATATTTAATCG[CT]GTCAAAAATAAATTTATTAGTATTATTACCATATTATTAAGAGTTAACAACAAAAAGTGCATTACACATCACATCATTTTCCTTTCAT
Cma2648807	6	43.176	64.815	58.248	1.73292664	NW_023494795.1	19765361	-	CATGAATACTGGCTTTTGGAGTGGTATTTTGGCATCAAATTCAATTTTTCAATAAACAATAAAATTTCTCAGTTTCAACATTTGATATGTTGTCTTGGTACTATTTCCAATTAAATATGG[GA]GTCTAAACAATCTC
Cma4438488	11	58.057	64.292	56.956	0.31702703	NW_023494804.1	35268514	+	CATGAATACTTGAAAAATTGAAACCCCTGGCATCCTTTCTTTGCTGCAAGTTCATTAATACTTGGGCTCAATGTCTAAGCTAACATC[AC]GGTGTTTATATTGGTTGAACTGCAGCTGAAATGCAGCTATTGTGTTTGGTG
Cma3806907	13	22.161	70.351	74.074	0.35097763	NW_023494801.1	32683648	-	CATGAATAGATTAAAATAAATGTTTTAGGCCAAAATT[GT]ATCACAAAACAACCATTAAACAGTGTCATCCGGCTGAGTATTCCTAACCATTTAGTGTAATAACTTTCTGTGAGGGAGCTTTTAGAGGTGGACGTCTG
Cma5959478	27	64.576	53.01	66.325	1.33880248	NW_023495967.1	343660	+	CATGAATAGATTAAAATATCAATGTATTTCGCAATGTTTCTAGCTAGAAAACACTAAAGCTCTCTTGCTGCAAG[CT]GGCTATAAAACTATAAAAGGCTTAACCGACTAATACAGGACCATACTGCAAGCAGTGCAGCAGCA
Cma2809028	22	83.256	91.407	77.909	0.55372635	NW_023494796.1	6933641	-	CATGAATAGTATTAGTGCTGATAACAGTGGAACTGTGATGTGCAGG[AG]CACAATAATTTGGTGTGTTCTCTGCTGTATCAGATTTCATTCAACTAATCAGGGACTTCTTGTGTTAAAGTGGGTCTGTTGAAGCAGGA
Cma356512	8	68.012	38.253	53.831	0.55837775	NW_023494785.1	26518495	-	CATGAATATGAAAAAAAGCATAGAATAATAAAACAAACAGTTTGTTTAGCTAGCTTAATGAATACTTAACATTTGCAAATAAT[GT]TAGTTATTTGGCTGTGCTCAAGGCTATAGCACTTAGACTAAACCTAAAACAA
Cma2478903	27	85.085	70.196	94.326	0.08220235	NW_023494794.1	15542639	+	CATGAATATGACAGAAAACAAAGCCATTGGAGCAGAGCTTGTTTTAAAATG[TC]AAGTTGTTTGCGTCCTTGAATTCATCTTCATTACCTTATAAAGTGTAATATGACTGACTAATTAAGGCCTTGCAACATATATCGCAT
Cma3424031	19	29.045	16.385	12.726	0.5670719	NW_023494799.1	36165323	+	CATGAATATGATGAGCATCTCCTACAGCTGTCAAAGTCGTTGCTTAGCAACGGC[AG]TCTCAGTGGAGTGATACAGTGATTAGAACGCTTCTCAAACAATCAGCTTGCGTGGCCGGAACTAACTTTTGTATAATGATGAATATGA
Cma4640179	5	24.555	19.256	33.738	0.07436494	NW_023494805.1	37779180	+	CATGAATATGCTGTTTTACGGTAGTTTTAGATAAAGTTTTGGAC[CT]AAAATATATATTTTTAATTTGCTGATGGTGAAGAGGTACATTCAGGGCCTTATGAGGCAAAATAGACCCCAAAGAAAACATTTTTTTTTT
Cma572592	7	52.868	49.774	56.512	0.02659701	NW_023494786.1	22598272	+	CATGAATATGGACCACTGAGGTTTTTTTTTTTGTTTAAGGCGTTTGTTCCTGTGGGCCTATACTTGACCCTATATTGGTCCAACTGAATAAGGCTACTCCCATCATAAGGGTAATGGA[AC]GTTTTTTTTATTCATAAA
Cma638184	3	122.186	2.085	2.745	0.69679422	NW_023494787.1	338528	-	CATGAATATTCCAAGTTGTTACTAATATTCTTAATGCAGTCATATTCCTAAAGCTGTCACTTATATACCAGCAATATTCCCAGTTCTGCCATTAATATTGTAATAATATCATT[AC]ATATTTGAAATGCTTTCACTAAC
Cma2141430	1	35.55	103.598	94.873	0.64362092	NW_023494792.1	56931898	+	CATGAATATTGGGTTATAA[AT]AACTGAAAAGTTTCAGCAGACAAAAGTCTAAAGGTTTATAGACAACCGGTGATATGAAATCAAGGTTATTGAAAGGGAGTTTGTCCCTCTTTGCTGCAGTAGCAGCCTCTACTGTTCTG
Cma984654	15	57.938	46.666	46.104	0.3351788	NW_023494788.1	18532220	-	CATGAATATTTAAATAATTTTCCGGTCTGTCAACCTCTTATCTGTGTGCAAGGGCCCTGTAGTGACATCCAGAAGAGAT[GA]CATTCAAATAGTATTATAATAATTCAATTAGTCCTTAATGTGACTAAGTCTATAAT
Cma4944970	23	46.286	44.164	48.454	0.28616485	NW_023494807.1	20933090	-	CATGAATATTTTTAATGAATTTCCATTTATTTGTAGGTGCTTCAGCATCTGCCCTTTGGCTTTTATGTGTTTTTGAATCAACAGGTTTTCTGTTCTTTTCTGACAAATTATCCCCTGTGGGAATCTA[TC]TGTATGATT
Cma901603	15	33.256	84.557	74.621	1.96418257	NW_023494788.1	2801450	+	CATGAATCAAAGAACAGCCCTATTTAGGTAGCTAGCTAGCTAACACTGTTAGCTACAAAGAGGTAGCCCAAGTAACTCGGTTCTTAACCTTTTAGAAAGTTCGC[AC]AAAATCAAACAGGGCGAATACGATAACGTA
Cma3239098	14	4.517	104.075	99.033	0.18733346	NW_023494798.1	36226348	+	CATGAATCACTCTGAATCAGGCTGTTTACATTTTAACCTTTTAATTATGCAGGAATTTTGGTGGAATTCACCTCGGATGTGAGTATGTAT[CT]ATCTGGAAGATATCTGAGGAGACTTTGCTGTGTGTGTGTGTGTGT
Cma3850323	10	63.787	51.52	44.962	0.29394227	NW_023494802.1	5115700	+	CATGAATCAGCAGC[GC]CTGCCACTCACTCTCTTTTTTCTTCGAGTCAGCTAATAACTTTAGTTTTGAACTGACAAAAGGAAAGTCACCATCAAGACGAAGGGCAGAAAGAGCTGACAGATGAGAAAATGACCGCAAA
Cma4355447	11	53.376	56.204	52.275	0.34678507	NW_023494804.1	19196639	+	CATGAATCCAATGCTGACATTC[CT]TTTTCATTTGTTTTACATTTTTAAATGGGTAGAAAACAAGTCGCTCTGTCAGGGTATGCAGAGTCTGTTATAAGTTTCCGCAGCCATATTTTTCACCATATCTGTAACTCCATAT
Cma3450801	12	85.624	14.594	8.091	0.54908779	NW_023494800.1	954897	-	CATGAATCCTCTTCATT[AC]ACTTTGTTTGACTCGGGTGTCTGATATTAACTCAGGTATCTGATCTCCAAAGCTGAAGTAGAGTGTTCTTTAACAGACTGTTTTCCTCTTGTATGAGGTGATGTTTATTTTTACTGCT
Cma1213388	2	47.76	58.376	45.088	0.16802892	NW_023494789.1	19819848	-	CATGAATCGGATATGTATTAGATCTAGGGGTACATCCTTTGACCGTATCAGAAATTTAACATATTTGTTGTATGAAAAAGTTA[GT]CTTCCAAGGATTATAATTTACCTGCTTTATATGCTGGGGGCTCAGTGGTTCA
Cma3467570	12	67.535	30.772	22.99	0.87936126	NW_023494800.1	4856144	-	CATGAATCGGCCCTTTAAGGCTTCTCTAAAGGACTTACACAACTTTTTAATTAGATTACTATTGTGAAACATTTAACCAATGTCTAACTAGCCTGTTAACTGATAAAGCATTAAAAAAAATTCAAGAT[AT]TTTGTGT
Cma57785	16	51.868	38.924	27.071	2.71286836	NW_023494784.1	12642113	-	CATGAATCGTATTATTTCAGAACACTTTGTGTCTCCGAAGTACAGTAGGGAGCTCTTTATGTACTGTTTGACAGAT[CG]AGCTCCTGTTTGATAGTGTTGTATCCACACTGTGTTTGCTTTCTTATTTTACTTACATA
Cma4207483	18	45.954	129.616	97.564	0.58725528	NW_023494803.1	32761026	+	CATGAATCTCCAGCAAGTCACTGCACCTTTAAGAG[AC]AGCAGTTCACTGTACATCGCAGGGGACCTGAATGTAAGGAGAGGGGAACTCTCCATTCTTTCCACCCATAGTTTTGCTCTTTCCAGATCACGGATGGCTG
Cma3471595	12	61.15	37.584	28.098	0.27596019	NW_023494800.1	5786839	-	CATGAATCTGACGTAGACTTTTTCTTAGAACCTTTCTCAAGAACACATTTAAAAAAAGAGCTTAGGAGGATGTTGGTGATTGAGGCCCGTGATTCTTTTGGGTACTAAGATGGT[CT]CTTCTGTGGCGTTGCTCAAAGA
Cma4036064	10	22.929	98.802	74.753	0.13690208	NW_023494802.1	41977294	+	CATGAATCTGACTGTAAAGT[CG]AGCTGTGATTTTCAGTTAATGATGTATGAAACAACAGTACGACACCAGAGCTGAGCTTCTCCCTCGAGAACTACTGAGGAGTTCAGCTCAGTCAGCGTTCAGGAGAGTTCACTAG
Cma3112033	14	66.863	46.165	44.288	0.05215571	NW_023494798.1	11835858	-	CATGAATCTGAGTTTAATCAGAAGCCATTTTGTTTAGTATTTATACTCTGTGTTTTCAGCTACGAAGTCTTGTCTGGTTGTCCTCCTTGCGATTCT[AG]AGCTGTGTTCTTTGTAGCCCTATAGTTTTCTTAGACTCT
Cma5603554	23	42.456	40.333	43.347	0.24473641	NW_023495259.1	448093	-	CATGAATCTGATGTAGACTTTTTCTTAAGA[CT]GTTTCTCGAAAACACATTTAAGAACAAACTTAGGAAGATGTTGGTGAATGAGGCCCATTCTTATGAACTTCTTAATGTTTGTCTTGAGAACCTTCACAAGTTTTTT
Cma5252626	26	53.791	20.578	23.556	0.21762557	NW_023494809.1	27183468	-	CATGAATCTGTCTTTCCCGAGAAAGCATTTAGGAAGAAATTTAAGATATTGAAGAATGAGGCCCATTGTTGGGCCGG[AT]CCTGTGTTTCTGTAAAGCCGCTTTGACAGTGTTTTGTAAAAAGCGCTATTTGAACAAAATTTAATT
Cma4585628	5	62.219	62.244	67.374	0.14442149	NW_023494805.1	27217598	+	CATGAATCTTTATGGAGCATC[TC]TTGCTCTTTTAGCTGCGGGGAAAACAGTGCAGTTTGTTGCACTCTGAAGCGAGGCGATGTGGATGCCTGGCATAAATTTATGATGTGTTCAATTCATCTTTCTACAATTTATTTT
Cma4531644	5	49.027	46.923	55.457	0.16637919	NW_023494805.1	17255488	-	CATGAATGA[AG]TTACAAAACCAGAACGCTGCCATTATAATCAGTGAAGCTGTCTACACCAGCTGCAAGCGGCAGAGTGCAATGTGAAGCGATGTTAGCCAAGTAAACTTTGCAGATATAACTGAGATTTCCAACAGT
Cma3429836	19	27.555	13.406	11.449	0.7219258	NW_023494799.1	37281005	-	CATGAATGAAACAGCTTCT[AG]AAGTTTCTGAGTTCCAGGCTTTGGCATCCTCATTGCTAGTTATGGCTATTCCTACAGCATAACACAGGCACTAGAGCTCCTCACTGATTGAACCCACACTCAGTAGAAGTTTAAGA
Cma2107239	1	43.423	91.682	88.063	0.01366197	NW_023494792.1	50229218	-	CATGAATGAAACCAATGCCTGCTCTAAATAAATCCAACCAGTACCTGCTCTGAATGAATCCACCCAATGGCTGCTGTCAAAGAATCCAACTAGTGCCTGCTCTGAATTAATGCAACTAATGCTCAGTCTAAATG[AT]TGCAACC
Cma280673	8	61.841	27.188	45.746	0.29334724	NW_023494785.1	12744830	+	CATGAATGAAAGAGAACGAGGATGTGTGCCTGTCTCTCCTACATAAGTCTGTTTTCTTGGTTTTATTT[AG]TTCTTGATCAGTAAGGTGGAGGAATGACTGAACAAAGATCTGAATGTGCTTTTGTCACATTCAGTGCTCTCT
Cma1088620	15	41.767	48.794	48.232	0.24087775	NW_023494788.1	38365067	+	CATGAATGAACCAGTGGT[GT]TTTAAAATGCCTGTTATTTATTATTCAAATGTTTACTCAATTCAGCTGATTTATGAGCGGACTGCTGAGGGTCAAACTCAACACAGCTCTTTCATTAAGCTGTCAGTGTGCGGTTTG
Cma4721293	25	46.223	54.289	39.754	0.03132264	NW_023494806.1	11396915	+	CATGAATGAATAAAAAAAGGCCTTCTCAAGACTGTCACATAAGGCATATTTGTATAAAACCTTGCTGTGAGGAAGCCTTTCGAG[AG]CATTAAAATCTTCAGTCGTCTGGTTCCACTGAAAACAATGTTCACTTAGGA
Cma4094165	18	59.146	120.679	88.202	0.32737669	NW_023494803.1	11659005	+	CATGAATGAATCACTATGGTATGTGAATGCTGTCCTGTCCAAAGGTCACTACAA[AT]TGCACTGCTGTAAAATTGTTTTCAGTAACAGTGTCTGCTGATTGGTGTCTTTAACCAAACAAGCCACTATTGCTTCACTGC
Cma3267383	19	76.288	62.355	59.551	0.09353334	NW_023494799.1	5848768	-	CATGAATGAATGCAGTAAGAACAC[AG]TTTCACAGTTCTAGCTTAAAACTGATTAAAAGTTCTGAACTATAGTAACGCTGGTAATTACCCAGTAATTCCCCATTGAGACTGTGCACTGTATTTCCTATATTACACTAT
Cma4651638	5	16.044	14.148	28.205	0.19902874	NW_023494805.1	40195047	-	CATGAATGACAG[GA]TTTGAATCACTTACCTAAACCAGTGTGAACCATCGTGTCAGAGAGATCGGATTTAAGCAATGAGGCTTGTAATGTGAACGTAGACATTGTCTCAAGAAGCAACCTTTTGAGACCAAATGTGACT
Cma2640299	6	42.751	64.39	57.823	0.87950306	NW_023494795.1	18245240	-	CATGAATGACCCAGAGGAGGAGGAGACAGAGAGGGGAGGGGGGCAGGGATGGCTTGTGCTAAAAGACAACAGTGCTGCC[CG]ACTGGTGGAGAAGAAACGAGGATGCGAAAAAGAAAGAGAAAAGGAGAAAATAAACGGT
Cma2781976	22	79.183	87.09	73.228	0.88789526	NW_023494796.1	460056	-	CATGAATGACCGTAATATTTTCCAACTTCCAGCAGCGTCCGA[TC]GGTCAGGGATGTGAGTTTGAGACAAATGACATAAGACAAGACACTGCAAGCTGCATTTGGCTTCTTATTTGAATTTCCTGTTCCACCTTAAAT
Cma3729161	13	47.921	43.537	47.366	-	NW_023494801.1	17588453	-	CATGAATGACTAAAATATGTTACATCACTTTACGTTTGGTAGTAG[CT]TGTGCTGATGTAACATTTTGTTCATTAGAAAATGATTTACAGATTTATTTATTTGTTACAGAGAAGAAGTACATCAGCGCATATGCCATTTTAGTAT
Cma2942217	22	8.886	5.762	11.087	0.1805505	NW_023494796.1	33911654	+	CATGAATGACTGAAGTGAAACTGAGTAAAAAGCA[AG]ATAGTTGCTTCATAAATGAACTTAATTAGAAGTAAAAGTCTTATTATTCAGGAATCCTCATTTCCAAAACCTTGTAGTTGTTATATCGTTTCTGTATCATAC
Cma3658292	13	69.837	19.704	28.212	0.03556122	NW_023494801.1	4078409	+	CATGAATGAGAAACTGAAGCCCGAGCCTGAACCTGACCTGTATCA[GA]CAACTTTGAGAGCTGACCCGACCAGGCCTGGCTAGTACTGCTACACTGGAGCCCCTGACCAGATTGAGTGATGTGTTGCTAGGAGAAACT
Cma3643306	13	85.796	7.355	8.632	0.40779881	NW_023494801.1	797208	-	CATGAATGAGGCCCATTATTCTAGAACAGTGGCAATGTGAGA[AC]GCACGTTCTAAAAGGTGTGGTAGAGAACATCAACAATCTTAACAATCACGCTCAGGTACGGCACACCAACCCAACGTTTAGATTCGTTGGTGT
Cma5535141	11	41.248	45.565	39.508	0.1034853	NW_023495007.1	1121327	+	CATGAATGATCATTTAGTTGACAACATTGTC[AC]ACTGCTGTGAACTGAATGGGCCCTCAACACTTTAGTAGCACAGTCATTCTCAATAGCTGCCAGGTTTACAAGGCTGGTCATAGCTCATATTATGTCCAGCATTT
Cma3820737	13	10.032	83.97	90.248	0.88832322	NW_023494801.1	36039067	-	CATGAATGATTCCACCTCTCGGTTTCAGATGTTTATGCAAATGAGGAGCTCAGAGTCTTCGTCCTCCCGTTATTGAAATGTGGTGTGAGTTTTGAATAGATAATCAGATCGCTCTTTGGGCCGGCGCT[TC]TTCGGGC
Cma3971812	10	53.361	63.862	53.048	0.43043486	NW_023494802.1	28537194	+	CATGAATGATTTCAGCAGAGGTAGTCCT[AG]AGGCATTCTATTAAAGAAATTGTTTATGGTCATTTTTATACTACTCTGTATTTTGCAGGGATTCCTATAATAAAATACCACCACTGGATGCCCAGAAGCTCAAAGTCTT
Cma441011	8	100.996	73.592	88.308	0.55251652	NW_023494785.1	42933615	+	CATGAATGCACGTGCTTACAGTAACATTTATTATGGTGACAGATGTGGCTTTCTAAGAGATGTTCTGTTACTCAGTATTATATTATTATATAT[AC]ATTTAATTAGTATTATATTATTTAATAGGTGGTTTCAATAAAGA
Cma5345644	17	37.997	45.514	31.822	0.04647008	NW_023494810.1	14450147	-	CATGAATGCATACTTTAATTAAAACCATCATAAATGATTATAATGTTCCAAGCTCAGGTAAATTTCTTACACCCCTAGAAAGATAAACAGAAAATCTGCAAAAGAACAGAACTTCCTTGATGCAACATTCAT[AT]AACA
Cma3771833	13	62.177	28.642	43.962	0.92199511	NW_023494801.1	25660294	+	CATGAATGCCACACGTTCCTATAATGACCTCGTAAATGAGTCTTGTCTGTCACAGCAA[TC]TGCACACGTCTGTTGTGCAAATGTCTGCTAATGTACAGATGCACACAAAAAAAATACAGAAGATGCACAACAGCGGTC
Cma3052400	24	6.271	93.849	90.782	0.44893103	NW_023494797.1	21635569	-	CATGAATGCTCAAAGAACCCTTTGCAGGATTAAAGGGTTCTTTG[CT]GTTATAAAATGGTTCTTCAGACTGATGGAGAATGTGCTGTAGATCGTTCTTTATAGATTTATAGGTTCTATATAGCACCAAAGGGGTTTTGCTAT
Cma2813013	22	66.456	72.697	63.865	0.92844015	NW_023494796.1	7775704	-	CATGAATGCTGATATTTTAATACATCAAGCAGTACCTCCTGGAAACAGTTTGAGAC[AG]AAATTCAGCAAGGTTACATTCACTGCTGAAATGATCAAGATGTACTTATTAAAGACAGAAGCTGCTGATGTTCTCAGAA
Cma5444738	17	72.044	82.978	62.039	0.65715567	NW_023494810.1	33815940	-	CATGAATGGACTAACAGAAATGCTCCAGAATCATCTGGAATAAAA[TC]CCTTTTTGCATCCCCTTTCTTTAAAAGCTAAGAACGTTTTGGTCTTCTCCTGTAAAGCTAACATTTTGGAGAAACACGTTTTTTGAGTGAT
Cma209480	16	18.674	75.524	50.478	0	NW_023494784.1	40753581	-	CATGAATGGACTTTACAAAAAACGTTTTTCAGCCAAAGGGTACTTTTAGAGGTGGATGTCTGGTTCCTATCACGACCACTG[CT]GAACAATTCTGACTAACCCTAACGCTCTGAATGACTTTACATCTTGATGATTTAA
Cma457609	7	85.67	90.206	85.313	0.24485095	NW_023494786.1	784345	+	CATGAATGGATCTTTAGAGTGAGTTCTAGGCCAAACGGTGTTCAGAACCAGTTTATTTTAGAGATGGACATCTGGTTCCTATCACTGTTTCACCCCAAACCACTC[AT]GTACAACTTTGTTTACATCTCAACAACTTAA
Cma2754602	6	62.964	82.265	76.122	1.16848951	NW_023494795.1	39595641	-	CATGAATGGATTTATAGGC[CT]GCAGTCTTCTCAAAACTACCGTAACTAAACTACTGTGAGGGAGCTTTTAGAGGTGGACGTCTGGTTCCTGTCATCATCACTGTGAACAATTCTGACTCGGTACGTTTCTCTAAACC
Cma2160892	1	8.298	130.112	121.72	0.11054383	NW_023494792.1	60931371	+	CATGAATGGATTTTAAACAGTTTTGTGCCAAAATCTTCTCAAATCTATC[AG]TAAAACAACGTCTCAGTCATCAGGCAGTGAATTCATAACCATAATAACTTTCTGTGAGGGAGCTTTTAGAGGTGGACGTCTGGTTC
Cma335995	8	64.182	35.274	51.278	0.8547234	NW_023494785.1	22766637	+	CATGAATGGCAAAAGGCGATGAGGGAAGTGGT[CG]ACTGACAGTAGAGGGGCACTTAAGTCAGATTTTAACTGCAGCTAGTGCCCTCCAGGAGTGGATCCAAGATATCCATATATTTGAATGGTTCTTTAGGTAATTA
Cma3043107	24	23.089	77.214	75.865	0.90027552	NW_023494797.1	19345964	+	CATGAATGGGAGGTTTTTATGCAGTCACTGAACCGTTTACACACGTTTGATGGTAACAGGTTGGAGGTTCTCGACTGGCACAGTCGTCAGAGT[CT]CGCATCACTGCTCGATTGGTTCTCCGCTTTGGCCGGCAGTCGCGAGCT
Cma1875062	1	88.629	50.787	45.931	0.43166531	NW_023494792.1	6348294	-	CATGAATGGTCTGGCT[AG]ACCTCCTGTAGGCTGAATAGGTGGGTATATGTTAATGGGTTTTGTGACATCACAAAATCAGTGACTTTCAAATGGACTGTTTTTGTAGGTTCATTTCTATATATAGGCAGTATGGACTG
Cma83015	16	28.249	67.013	41.54	0.18060803	NW_023494784.1	17395828	+	CATGAATGGTGTTCTAAGGCAAAATAGTCCCCAAAGAAAACTTTTTTGTGACTATTTTACCACCATCAATGTTACATAAAGACTCAGAACACGTGTAGGTT[TC]ACTGGTGGTTTTGAATAGTTAATAAAAAGGCTGT
Cma3471723	12	57.959	37.584	27.673	0.37398214	NW_023494800.1	5814128	-	CATGAATGTATTCTGTAAATATAAAGTGCACTGAACATCTCTCTAAGGCTCATTTATCAGACCCCACAACTTTAAACCAACTGA[AG]AATGCTTTTAATTGTCAAAGCTGAAGAACTAAGAAGAGCAACTTGACTGAAAAAAGA
Cma926693	15	39.852	64.117	64.403	0.08977347	NW_023494788.1	7933149	-	CATGAATGTATTTAAAGAAAGTTAATTAAAATAAGTTTTAGACCAAAATCTTTTTTTAAAACTACCACAAAACAGTGTCTCAGGCATC[AG]GGCAGTGTATCCATAACCCTTTAAGTGAGGTAGTTTTCAGAGGCATT
Cma4346572	11	44.44	47.693	44.614	0.01948696	NW_023494804.1	17496954	+	CATGAATGTCTATGCAAATTGTACGGCAATATGTAACTGAAAACACTTC[AG]GAACATATTATATATATTCTATTTGCATTTTTTAGAATATGCTGAAAACATATTGCAATACATTTCATCTTATATCATATGTTTACA
Cma353773	8	67.799	38.253	55.108	0.30080578	NW_023494785.1	25983563	+	CATGAATGTGCTTCTAGTCACTTAAATTTGAGCTTTATGGATGATCTAACAGGGCAAGCAATGGATAAATGATTTACACGTGCTGACTGAGCCACCC[AG]TACTTGTCTTTTTGGCTCACTGACTCACTGACATATCTCATAGAG
Cma5225087	26	44.192	36.94	30.367	10.38029825	NW_023494809.1	21822523	+	CATGAATGTGGTTTG[CA]ATCAAAAGAATCTGCAATTGAGTTTTTATCATTTATTTTGTCTCTAAGGGTTAAAAAAAAAAAAAGTCACGAAAATTCAGCCTGTTTGATCGGCAAACTGCACACAGGTGTGACAATCTGTT
Cma1940696	1	76.5	61	55.293	0.6233829	NW_023494792.1	18255635	+	CATGAATGTTTTAAAGAAAAAAAGCAAACAAATATACAGCACACAATTACCCCCGGTTACCTGTCTCTCCTTCCTGAGAGGAGGCCAGTAGTCCGTCAAGCACAGTGGAGGAAATGAGCTG[AG]GCTACAGTGTCTGGC
Cma2974685	24	53.947	45.706	44.79	0.3350343	NW_023494797.1	5732921	+	CATGAATT[TA]ATGGTAAATAATCAACTGTCCAAGTCAGTTTAAACTCTTCTTTAACAAATGTATTCATCAACAATTTCCAGCACATCAGATTAAAAATCTGTTAACCCCTTAAAATCCCAGGCTTATTATTCCGTAAC
Cma2776900	6	110.234	130.366	121.909	0.07862357	NW_023494795.1	44282784	-	CATGAATTAATGTAAGTTATTAGTGTA[TA]TAAACTTGCGTGGGCTGTGTTAGGTGTTCGTCCGTTTATCTGTGCGACTGTTCCAAATTCAGATGATCATTTTAGACCAATCAGAATGATTTATGAGGTGAAATACTGAATTAA
Cma5968240	1	121.612	13.751	12.725	0.21477562	NW_023495992.1	98239	-	CATGAATTAGCCTCTTTTAAACTGTTTGTTGTTGATTAATCTCA[AG]ATAGATTTGTTTTTTTGACACTGAATGACATCTCCCTGCTGGCCTACCTTTACTCTGCTGGGAGGTGCAGCAGCCCCCCTCCGGCCCACCAC
Cma1645401	9	54.266	72.054	48.852	0.32082403	NW_023494791.1	11482951	-	CATGAATTAGGAAAACTTTAAAGTGATATTGTTTCAGTGGCAAATTCTGTTTAGTGGAGCTTTAAATTGAAAAGTTGAGTTTTTCCTCACAGCAGGTGTGTAGTTTAAGTGGAACT[CT]ACTGCTATGAGTATGTACAG
Cma1306432	2	68.399	34.118	29.768	0.52489289	NW_023494789.1	37437709	-	CATGAATTAGGATTAGAAATTAGTGTTAGGGTTATGTTAAGGTTAGTGATTTTATTCTAAGGATGAGTAAAAAGTC[AG]AGATGATGTTAATAGATAATTACTTATGATATGATATATTAACCATCTGCAATGGATCATCCA
Cma2640631	6	42.963	64.39	57.823	0.88681264	NW_023494795.1	18300127	-	CATGAATTATATAAGAACAACTACTAAACCCAGTTATAAAT[TA]TTAACTTGACAACCTGAAAAAAAAAAAAAAATTCTGAGTAACCTAAACTTCTAAAGCATTCGAAGATAATAACTTAACATTTACTTAATAATACTTAA
Cma4241356	18	19.77	164.988	124.388	0.21209264	NW_023494803.1	39263191	+	CATGAATTATGCAAGCAGGTTATTAAATTACTTGTTTGTCTCCGGTGTGTTAGCCACCCTCTGGGTGTCTGCTCTCTGCTCACCTTTGATACTCCTTAACTGCAGCCAGAACATCATCAGACA[AG]CTCTCTGTGGTCCTGAGGGAAC
Cma53860	16	52.081	38.498	27.071	0.49313997	NW_023494784.1	11914386	-	CATGAATTATTAAAATTATGTCAAAAACCAAAAAATTACAAAAATGGAGATACAAGGTTTTGTTACGACAACAGCGATTTGCAGCTTTAACTATAATTCACTCAAAGATATATATATATATATATATATATA[CT]ATAAATGCAT
Cma4165646	18	48.081	131.744	100.118	0.09456276	NW_023494803.1	25218131	-	CATGAATTATTATCATTTATAGTACATAAAATCACCAAACATTGTAAGT[TC]GTCCTCAAGAGAAAAAATAAGATACAAAAAGGCTTTTAAAGTAAAAAACGTTTTAATGAGATTTTTTACATAATTTATAGTAGTAA
Cma633559	7	8.157	2.422	11.395	0.53760649	NW_023494786.1	35178383	-	CATGAATTCAAGTTCTTCTTTATCTTGTTTTGGTTTTAATTAAATTATTTTTTAGCATTTTTATTGTTTTTATT[CT]GTTTGTCTTTTTTTACTGGTTTGATATGTTATTAAATTTGTAGGTCAGTGTTTCAGTTTTCAGT
Cma1229918	2	45.845	59.652	48.066	0.20745977	NW_023494789.1	23052365	-	CATGAATTCACCAGTTCCACACGGGGAGAGGCGGATGCCTT[GA]TAAAGGCAGATGACGTGTATTTCATCCTCTCTTCATAGCCTCATAACTCCGGATGTGAGTCACGTACGATCACGTGCTAAGATGGAATGGGAAGGGCGACT
Cma2398053	4	5.276	103.439	92.668	0.09949124	NW_023494793.1	44423210	-	CATGAATTCACTGAAGAACTTTGTCCTTGTTGGGATGCTGAAATCACTAACCCGTCTTGATGTA[AG]CACAATACTCTAATATTCTAAGAGATGGACCTTTCCTGTATAGTAGGGTATGGAGAGAATAATCTTCTCAG
Cma2397621	4	5.276	103.439	92.668	0.1200605	NW_023494793.1	44337121	-	CATGAATTCACTGCAGAACCTCATCTTTGTTGGGATGCTGAAATCACTAACCCGTCTTGATGTAACACAATACTCTAATATTCTAAGAGATGGACCTTTCCTGTATA[CG]TAGGGTATGGAGTGAATAATCTTCTCAGG
Cma691980	3	51.101	81.74	72.544	0.06763462	NW_023494787.1	11963654	+	CATGAATTCAGCCAAGCAATGTGGCCTACCAAGTTAACAGTAAAATTGTCAATGACATTTTAACTTCTATATCACACTGTGCTTAAATGATTGTAACATTAAGCCTACCTCTACTGAATAAGCAG[CT]CTGTATCAGTC
Cma4644485	5	21.789	17.98	30.333	0.07731227	NW_023494805.1	38673042	-	CATGAATTCAGTC[AG]CACTGCCGCACATCGGATCTGTATCGAATTTCAGGACCACATATGACAGAGTCCTGAATCGGAATTGAAAATGTCAGATTCAGTGTGTTTTTGCTGTTCACACAGACACACAGACACACATCTGCTGCT
Cma3620179	12	20.292	75.04	71.514	0.09594592	NW_023494800.1	33731653	-	CATGAATTCTAATC[CT]GGCTGTTCAGACAGAGTCGCATTGCCGCCGATTGGATACGCATCGGATTTCAGTACCACATAGGAAAGCGTCTCAAATCAGAATTGAAAATGTCAGATTCAGTGTGTTTATCTGTTCACAC
Cma3823179	13	11.309	80.992	87.269	0.95118117	NW_023494801.1	36583804	-	CATGAATTCTGTAAAATAACATACTA[GA]ATGCTGATTTTAGGCTGGAACGCCCCTTTAAAACGTTGTAGGTTGTAGATTTGTGTTTGATGGCTTTGTCCCTTGATCAGTTTAAACTCTATTAAAGCTTCTCTTTCTGTGTTTTA
Cma5519874	4	92.953	22.572	18.128	0.0854664	NW_023494932.1	35928	-	CATGAATTCTGTAAACACAATGCAGGTAATTGAAGCTGTAATATAGACTTCAGTGCTTCACCACCTGACATTAAAGA[CT]GACTCCTCAGTATCATCAGAAGAACCTGCAAGAATCAGATAAATGTGTTAAAGGTTTT
Cma963763	15	36.235	61.989	61.85	0.09998384	NW_023494788.1	14718135	-	CATGAATTGAAATCAGCTCACCCTCTCACACACCACTCTACTTCAGCTAGTATAAGATGGTCAAATGTTTTTCAGATTTTTAAATGTTTAGTTTTGG[GA]GTGCAGGAGGACGTGTGGTCATTCAATTCCAAATAATG
Cma2314009	4	57.626	51.515	39.409	0.48522201	NW_023494793.1	27635751	+	CATGAATTGAGCCAGAGGTACGGCT[AG]AGCTCAATGGCTTTATTGTTCGAGGCTTGACGGCAGGCCAGAAAGCTTAGAAATATTAAACGTGGGACATTAAAACAATGGTTTACACAACAGTAAAACATAAACCCTCTC
Cma1630357	9	44.46	82.269	55.239	0.53813501	NW_023494791.1	8687483	+	CATGAATTGTTATTACAAAGAAACAGAATTTCAATAC[AG]AACCCCCAAACGGTTCCCAAGAGAAGCTTTTTTTTCAGAGTCTGAGGATTTGGGGTGTAAATAGGACTAGACGGACGGTGTACTTAAGGTTGTGTTCTTTGGGCC
Cma4409303	11	89.144	91.402	89.828	0.20338758	NW_023494804.1	29190322	+	CATGAATTGTTTTACAGCAGGATACTTCATTTGTTTATTATTTTTATGTAAGTTT[CT]TCTACAATTAACTATTTCATATCCTAACCACTGCATTTGCTTACATCAACAAATTAATTATGCAGAATTTCTGAAAAATGG
Cma162060	16	24.419	50.84	31.326	-	NW_023494784.1	31779443	-	CATGAATTTACTATAACCGAGAAGGACCTGGTGCAGACAGTCTCACAGAACAAACCTACTCAGGTCCTGCTTTAACCCTTATTCTAATA[CT]ACATACTACATTTCATTGTATTGTCACTCTACTACATATGATTAT
Cma4072193	18	66.38	113.445	83.521	0.39667404	NW_023494803.1	7052091	-	CATGAATTTACTTAGGACAAAACAAATCTATCAAAATATGTAAATGTATTTAGTTACTTCCTA[CT]TTCTGCATTCTTAAATACTATTTTAAAGGTTTTATTTTTTCATCTGCTCCTAAGGAAAGACGAGTCACCTGAA
Cma3647454	13	84.52	13.32	11.186	0.25329872	NW_023494801.1	1734200	+	CATGAATTTAGCTCTTTACATTAGAAAAGGATAAAGAATTTACACATTATAATTAAATATACACTCGGTTTTAATTACTGTATGCAGCATTAAGTAATAGCTGGGCTCTCTCCTGGTTCGTAGATAAGTCAGA[AG]CTT
Cma2446885	27	73.088	58.968	76.965	0.28335654	NW_023494794.1	8537696	+	CATGAATTTAGTCAAAGAACAAGGTGCTTCAAGTACCAGCAGCAGACAGTGAGGTCCTGGAGGACACAGAGACACACTTAGCACAATCTCCTGTTTCAGTAACTCAGTG[CT]TCTCCTCTACAGGTTTATTCCTCCACCA
Cma2349907	4	31.455	79.181	63.666	0.34695226	NW_023494793.1	34366527	-	CATGAATTTATGACTTTTAAATTTA[AT]TGGTCCTGATTTATGATAAACAGCTTGTGTATAGTGATATACACACTTTCAGGCTCTATGTGGCAAAATAACAACACTGCAAATCAAATACCCTGTTTTTCATAATCCTT
Cma473406	7	80.776	82.97	81.057	-	NW_023494786.1	4099286	-	CATGAATTTATTACATCCATAACAGTCCATAACAGACGGCTGAGTGACCGCATAGAACACAGCCTGATCCTGACCACA[TC]CTGAAAACCCTCAGTACAGTGCCCTTTATATGGAATATCATATAATAATTATTAGT
Cma3987783	10	34.636	88.121	66.24	0.08136841	NW_023494802.1	31631189	-	CATGAATTTCATTACAGTTGACCAATGATTAAAGTGTGCAAATACTTTTCGGGGCTACTGTACCATCA[CT]TGCCTTATATTTGAAAGCAGCAGTATGACTATTTCATAAGAGGGTAGGACTTTTGTGGGTGAATCAC
Cma1319286	2	68.399	29.006	27.214	0.3935133	NW_023494789.1	39818088	-	CATGAATTTGACTATGG[CT]GTTGATGTTGTCTGTACAGCTGGAGGAGGTTCATATTGAGCACTTGTAAAATTACATAATAAACTTTATGCTCACTTAAACCATTTACAACTTACTGCATAGTTCTGTAATAATTTACC
Cma860487	3	44.08	88.55	78.502	0.61376294	NW_023494787.1	43632367	-	CATGAATTTGCCTCAACCAACTAATAAAAACACAATTCATATTCT[AG]AGACATAAATTTATGACTGTAAAAACAAACAACCGTGGAAAAAAATTGCGGTCAGCTTAAAAAACTGCAATCAAGCCATAATATATACAAT
Cma606048	7	29.038	31.473	42.468	0.0655021	NW_023494786.1	28938177	+	CATGAATTTGGGGGACAAAGCTTCTGAAGGAGCGCTGAAGGGAGGGGTGTTTT[AT]GTTTTTCAGTTGAGCTCAAATATCAACAATCTTTCTCCAGAATCGCTGACTCTATTTTTAAGGTCAGTGCTGCCAGCTGAAGCA
Cma6001196	22	47.04	45.347	50.672	0.03312781	NW_023496040.1	182605	+	CATGAATTTGTCACCTCAGTTTTACACAATATATACAGT[AG]CAGTACTATCTACAGGGGCAATATATACAGTATCTGTGTTTTTAATTTTCAGTCAAAAAAAACATTAAGCTCAAGTTATTAATTTTTCAGGAGATATT
Cma1811046	9	92.825	15.189	19.83	0.87480022	NW_023494791.1	42317929	+	CATGAATTTTGCACACAATGTAAAGAGCAACAGGCATTTTCAAATTATATCAAAAACTGAAAAATGTTGAAAATGGAGATACGAGGTTTTGTTCC[CG]ACAGCAGCGATATCTGGGCAGTTGTATGGACATTAATGATGT
Cma936733	15	56.874	62.84	63.552	1.34123616	NW_023494788.1	9828286	-	CATGAC[CT]AAAGAAAAAAATTACAAAATAAAAGTCACAAATCACACTTATTTTATTTCTAATCAAGCTAGGCATTAAATCCAAGTTAGTCTTTTTTCAGGAGATATTTCTGAGGGGATTAGATATAAGAGAATCCACTTTCA
Cma2008180	1	96.502	38.012	37.417	0.1617008	NW_023494792.1	31317140	-	CATGAC[TC]TTAATCCCCATCTTCATCTGGACACTGATCTTCTGGACTCGAGGTCAGACACTGTTTAAAGCTTAAAAAATACATAAATTACATCATATTAATGAGTCTTAAATGTGAACAATGGTACAATGTCATTTC
Cma4781930	25	51.33	59.396	44.86	0	NW_023494806.1	23116641	-	CATGACA[AC]GAAATGAACAAGCAAATAAGGTATTTCTGAACAAGATCACAGCCTAAAGGGCATCATTTATATCTGTACTGTACATCATATTTGTAAACTACGCATACAGAAAGTGATATCAGCAGAAGTAATGATTTTATATGGC
Cma513367	7	62.868	64.669	75.95	0.1073776	NW_023494786.1	11748617	+	CATGACAAAAAATCTACTAGCATATGAAGGAAAGTGTTGAAGACTTTGTTAACACAGTAATTGAGATTTTATTTAATCTGTTTTATGATCTCCAAGTTTTTTTCT[CT]TTCGGAAACTTTTGTGAATCCATCTCCTCA
Cma644444	3	122.186	4.213	4.447	0.2047962	NW_023494787.1	1886486	-	CATGACAAAACATTACTGACCTATAGGCCCTTTTCACAAGAAACAGAAGTGTGTAAACGCTAAGTTCCACCACCGCCTCACAGACAGTTACTAACCTCAGAAAT[AG]CAGGCATTCGTATATATACAGGTATATTCATA
Cma4301062	11	37.844	42.586	36.103	0.11271282	NW_023494804.1	8767397	+	CATGACAAAACCAAATACAGATAGATTTTGTTCCAACGAT[CG]ATATGAATGTAGTCGATTGTATTTGCTTATCAGTAACAAGTACCAATTTATGCATAGCCGCACAGCCAAGTGGTGGTCAGGAGGAAGAGGAGCCT
Cma929926	15	39.001	63.266	64.403	0.17633638	NW_023494788.1	8565639	-	CATGACAAAATATCTTCTCCTATATTTACAAACACAACCGTGGTAATGTTTTGA[AC]TGTTTAGTATCTGCATTTTCCATAGAATTTCCATAGAATGCTTGTCTTAATAAGCTATGAGTGAGAAATATTCATATAAAA
Cma6045568	24	72.459	22.296	29.468	0.43012127	NW_023496051.1	2185141	-	CATGACAAAATTATTA[TC]TGTTTTTAACTACTGACTTGTTTTCTGCAGCTGTCCAGTAAGAGAGAGACGTGTGGGGACAAATCCAGGCAGCTACGTGATGCCCAGCAGGACGCCAGAGACAAAGTCGAGGTAAAGACC
Cma3818957	13	6.628	82.694	89.822	0.20511381	NW_023494801.1	35624312	+	CATGACAAAATTTGATTAAATGTTTCCATCTTAGGTCAAAGGTTAA[AG]ACAGCCTACGCAGACCAGATGCAGATTACGGACACATTAAGGTCGGACATTAACACCGGACTTTTTCGCGTAAAGGACGCAGACCGGAG
Cma4009486	10	47.616	71.947	58.58	0.59601673	NW_023494802.1	35864213	-	CATGACAAACAAATCCACAAAGTAACAAAACAAGAAGAAC[AG]CTTACTAAAAAAATGTAACAGAAAGGAAACTAGACTAAAGAAAATGAAGAAGACTAGAAAACAAACAGGTTTTCTGGTCCTCTAGGGTCCAGTTAGC
Cma2773978	6	93.205	109.508	110.784	0.08205045	NW_023494795.1	43632743	-	CATGACAAACAATAAAACAGGTTCAGTTCAGAGTATTTTATGTACAGAAAGAATACAGTTCAAACAGAAGTAGC[TA]GAAGAGAACAAACAGAAGAAAGAACACAAATAATAATGCCAATATTAAATCACTGCTAATTACC
Cma5233199	26	43.979	51.964	31.644	10.93897335	NW_023494809.1	23313182	-	CATGACAAAGAAGCAGAGCCTGATTGGTCCTCTTGTGTGAATTCGAAGTGCTGACTGG[TC]TCTCAGAACCTTATAGAACTAAGTTAGAGTTTGACTTTGCAGATAGAACCTTTTTGTTTTCTAGATAAAGAGCCTAA
Cma3428748	19	27.981	13.831	11.449	0.57483861	NW_023494799.1	37073887	-	CATGACAAAGGACAGGTGAACAGAGTCCGAAATCGGAGAATCATATTGTCGATAGATTGGTTGAGATGATGTCACAGTCGTGTCCTCACAGAGGGTTCTGGGAATTGGAGTCCA[TC]CAGAGAGTCCTTGTTGTTACA
Cma5905249	13	67.922	21.832	33.321	0.25085061	NW_023495881.1	42316	+	CATGACAAAGTCAAATTCAGATGTGATGTAGCTTTACAGTAAATGGACTTTGTTCTTAAGGAGGGTATTTTCTTTTACTCCATATAGAAATAATTATTTTTCTAAGA[AC]CTTTATTTGATGTTGGCAGTAGATCGAG
Cma2160288	1	7.447	130.112	121.72	0.05341251	NW_023494792.1	60803751	-	CATGACAAATGAAGCATTGGAGTTCGGAATTCCTATTTATCTGCATCGCACAGAGGCACCTCTTTGGGGGCGAAGAATGGAGGATTTAAGA[AG]CAGGACAAAAAAGCATTCTGCGAGATAAATTAAAAAAAATAAAT
Cma4976889	23	34.371	31.822	35.686	0.19565397	NW_023494807.1	27084245	+	CATGACAACAATATGTTTTCA[AG]TTATCCTAGTGGTCTCTTACATTATCAGGGCACGACAGACGTTTCTAAGCATTTTTTTTCCCCACATAGTATTAGTTTTCAATGGCTTTCTTGTTTCTTTTTACAGTGAAATACTTT
Cma3640281	13	84.52	9.911	10.335	0.74126433	NW_023494801.1	87595	+	CATGACAACAATGATAAAAAGATCAGTTGTGAAGATCGGGTGATTGACAGGAGCCAGAGATTATTTTCAGTGTGTTTGATTGTTATTTGATC[GT]TCACTCTTTCTTCTCCCTTGCTTTTCTCTTCCTCTGTTTCCAGTC
Cma4712392	25	44.734	51.736	38.903	0.18625747	NW_023494806.1	9732163	-	CATGACAACAGGGTCAACGCTGTGCCACATCGGAGTCTCGTCTTTATGTTAGCTTTGCACACTCTTGGCATTCT[CT]TCCAGCAACTTTTCTTGTTAGAGGGGTATTTTAAGAAAATCTTTTTATTTTTGGAAATAA
Cma5029210	21	29.368	33.79	24.99	0	NW_023494808.1	4436927	-	CATGACAACATAGCTCTGATTGGTCAGTCTGACTTTAACACATCCATACAAAG[CT]AGAAAAAACAGCAGCTCTGACTAAAAAAATTTACGGAGAGTTTCAGTTCATCAGTTTTGGATTTGGTGCGAAAGACAGCATT
Cma4048634	18	99.974	78.507	48.597	0.54545819	NW_023494803.1	2154249	+	CATGACAACCTAATTTACCTTTTCACCCCATTTAAGTATGATCTTCTCCAAGCTGAGGGAGTGAG[AG]GAGCGTGAGACGGATAGATAGAGAGAAACAAAAGGAGAGAGAGAGAGCATACCGTCAGCAAAAAAAAGAAGGAAA
Cma1886854	1	83.734	53.34	47.633	0.22419025	NW_023494792.1	8495414	+	CATGACAACCTCAAAAAAGTTCAGAAAGTGTGTAGAGCAGCA[AG]AAGATGTGCTTATAGTTCCACCTGTGCTCTGTTCAGTTTGAGGGCTGATTTGACAGAATGCCTTTTCTCCCCTGCTGAGGCTGGAATACAATA
Cma1966960	1	74.16	61.852	59.123	0.38001592	NW_023494792.1	23259169	+	CATGACAACGACAAAACACCACTAGACGCCCCAAAACAAGAGAA[AC]AAACAACAGAAAACCGTAAAGTCCACACATTTCCCCCCTACACACCTTCATCTGATCCGTTTTCGGGGCGTTTGCTCCTCCGCGGCCGGAGGGA
Cma119074	16	38.463	53.819	32.177	1.69638131	NW_023494784.1	23933151	-	CATGACAACGATGAGACCTTTGACGCCAATGTAAAATAATAAATATTTAAAGCGTGCTATAAATTTTCACATTCTGACAAAAATTGA[AG]TTGGATTTTTGCCAACATTCTGTAAAGCTCACCTCACAACGATTTCTACAAA
Cma1280599	2	62.229	39.65	36.151	0.15002981	NW_023494789.1	32631180	-	CATGACAACTGAAGGTAGTCGACAACATATTACA[AG]AACAAATCAATTACTTGCCTTTTTTGTTCAAACCCCTTTTTTGTTCATTCCCGTCGTAACGAACAGTCTAGATCAGTCATATGAGCCAGTAATGGATTCCC
Cma5447155	17	74.81	82.978	62.039	0.60333103	NW_023494810.1	34405506	+	CATGACAACTGGGTAATGCGCACCTGCAAGTAACCATAAAAACCGGGTAATGCATAGTTGTAGATAACTATAACCACCAGGTA[AC]TGCATAGTTGCAGGTAACCATAACAACCAGATAATGCATAGTTGCAGGTAACC
Cma616780	7	17.306	9.657	25.867	0.09815937	NW_023494786.1	31200806	-	CATGACAAGAACACCGAAATCAGGAAAGTGTGCGACAACACGCTGGACATTATTGCAGTAAGTACACACAGACGCCGTATTCCACACAGCTGTATGTCCCTGTAC[CG]TCTTAAAGGGCCTATATTCTATGTTATTTTT
Cma3243417	19	88.205	76.403	71.045	0.71714166	NW_023494799.1	689527	-	CATGACAAGACACAAGGAATTATGGGGTGAAACAGCACATATGTCTGGGTGGTAAGCCTGAGCGAGTGCGGATTACGTGACCTT[CT]TTTAAGAGGGTGAAATTGTAAAAGAGCACTAAAGAACGTTACAAGATCCTCT
Cma216229	16	11.653	95.301	63.673	0.62786379	NW_023494784.1	42169561	-	CATGACAAGATGACCTAGAGGA[CT]GTTCTACTTCAACCCGCTGAACTTCACATACAATCTACATTATATTTTACCCTGGGTTAGCTTGTGCACCACACTCCCCTGATTTTTTAACTGCCTCATACATAGTCAGAGCA
Cma3048997	24	5.126	92.998	89.506	0.56686119	NW_023494797.1	20806299	+	CATGACAAGCTAGCAACCCCCTTTACTAG[AC]GAGCCTTGAGAGCTTTAGCATTAGCATTAGCTAGAAAATCTGGGGGACCTGACATTTTTTAGGTACTTCTTCATCCTCACGCAGCAGCACAGCAGATGGAAAAAGA
Cma3925516	10	98.898	11.93	14.732	0.2743946	NW_023494802.1	19369689	+	CATGACAAGCTTATCGCTTTTGACATAGTTTGAAAATACCTAT[CG]ACCCTTTACATTGTTTGTAAATTTCTTGAAGAATGGACCAAAAGAAACGACCCAAAATTACTTGGAAAAAACTTCTGGTTCCATTGACTTAC
Cma2994723	24	50.968	48.259	46.917	0.02028436	NW_023494797.1	9413121	-	CATGACAAGGTGACGTGAATCATCGGAGTTTGAATGAGGAATGAATGAGGGGGCCAAACGGGTGGGACATTTTATTTCCGAAGTTGTGTGGGCACTTAACAT[CT]CCTCAATCCATAGTGTCACGTGTGTACCGGGAAT
Cma4040372	18	96.39	78.507	48.597	0.30369491	NW_023494803.1	503199	+	CATGACAAGTGATTCCAAACTTTGAAACTTTGAAGAGTGGCATAAATACAGTTGAATGCAAAAGTTTTAAAACTGG[CT]TCATCAGACTGGACGTCTGGTTCCTATCAACACCATTGTAAGCAATTCTGACTCTGACG
Cma3874219	10	68.042	45.988	41.132	0.12881559	NW_023494802.1	9548400	+	CATGACAATAAAGCCGAAGCAAGTCTGTGTGTGGCAGTCATTTT[AC]ATTTGTGACTAATGCAGATGAAAACCAGCTATTTGGGTCTGCAGGCGGGAGCAGGACAATACGTTTAGACTGTGGGCAGAAGCTGGACAAACA
Cma2060528	1	51.721	63.554	76.997	0.38848773	NW_023494792.1	41534997	-	CATGACAATAACTGACGGGTTTTATTCCAAAACACATTACACATCACTTGAGAAGAGTTCTCTGTTTTTTTCCAGACATTTGTTGTTGGAAGTGGGCTTCGCACATA[AC]ACAAAATATCAAGGCTATATTATGATAA
Cma4506200	5	53.708	51.179	59.713	0.26806225	NW_023494805.1	12389283	+	CATGACAATACAACTACTACTGCTAATAATATGTGCTATGCTGTGTTGCTGGAATTTAGTTAATTCTGAGAGCTCACTTACTGTTTTTGAAGGACGAAA[AG]TAAGAGAATTTGTTAATATGTGTGTAAAACTTGTATA
Cma1814611	9	93.037	30.769	22.383	0.85043821	NW_023494791.1	43013184	-	CATGACAATTTTACTTA[AC]GTACACGCAACTGAGTAATCAGTCACTACCCACCTCCTTAATAATAAAGGAATTATAGGCTTCTGAAGTACTGTAAACAAATAACATCAGTTACCACCACGTCCTTATAGCTTTCCAGATAA
Cma4246576	18	12.536	170.521	131.197	0.77407358	NW_023494803.1	40410622	-	CATGACAC[GA]CGTATGTAGCTGTTATATAGCCTTATGAACAATACCCAACGGTATTTACCACAATTCGTTTCTGAAAACTTACAATTTTAAATAAAATCAATTAACAAGATTGTTAAAACATAAGAAATCTTGCTTA
Cma2330606	4	64.01	56.623	41.962	0.78057895	NW_023494793.1	30751986	-	CATGACACAAGCAATTTTTCCAAAAAATGTATAATTATACTTATAATTCACTGTATCAAAATTCCATTGAGTCAGAACTTTACATACACCAAGTTGACTCCGTCTTTAAAAAGCTT[AG]GAAAATTCCAGAAAATGTT
Cma1267956	2	39.462	40.075	36.151	0.56656621	NW_023494789.1	30338164	-	CATGACACAATGCCCATAAACAGCAGGGTCCTTTTA[CA]CAAGCAGTTTGTTTTTTGTTCTAATTTGTATGCTTTTCCAGGACTTCACAGTTAACTGTAATCAATGTGTGCCATTTGACTGGGTGTCTCAGATGGTTTA
Cma5926896	21	62.562	58.047	68.406	0.99950822	NW_023495922.1	1730302	-	CATGACACACGGACA[AG]AATGCCTCTGAATTGCATCTGAGCTCAGTACACTGGGCCCTCAGTGTTCAATCCTAGAAAACTATAGAGTTTATTATTGATTTTAGGGAGCAGGAAGCTTCTCTTTAACCTGGCAAAAATGCTAAA
Cma3500676	12	49.022	49.5	40.866	0.18774466	NW_023494800.1	11445208	-	CATGACACATTTTACATTTGTAATATATTTAAAAAATGACTGTGAATGAAC[AT]TCTTTTTACTTCAAAAGTTAAAGGAATAGTTTTGGAGTGATTATAGAATTTTCCACTTAACCCAAATGTAGTTGATATCCAAAT
Cma1143803	2	27.971	80.087	67.643	0.19397891	NW_023494789.1	6778348	-	CATGACACCAGGGGTGGATCCACACTTCCAAAAG[TG]AGTGTGGCAAAACATACTGTTTCCAATGCTGAGTTAGTAGAACTGAGTCTGAGTGACCGACAGAAGTCAACTAGACCACTGACAGCTAAACCTCTACCCTAC
Cma897294	15	9.631	99.039	88.244	0.38618164	NW_023494788.1	1827082	-	CATGACACCCATCAGCCTCCATCACTGCACATTAGCACACACACCGGAAACCTTCCCCTGCAGCCGGAGCC[AG]CAGATGATCTAACCCAGCAGCTCACTGACCAGGACTGCTCTGCAGGACACAAATATAAACTCACA
Cma4029366	10	33.998	88.972	66.24	0.15200547	NW_023494802.1	40330867	+	CATGACACCTATTAAACTTCTCAGGAAAATCGCAAAAGAATCATTTTGTGGCTCAAGTATTGTGAGAATCATACTGTGTG[AG]CCTCCAGAGATTCCAACCATTACTAGGTTACTATGTCTTGTATGTAAGTCAAGTT
Cma3276609	19	74.373	58.525	58.7	0.28723349	NW_023494799.1	7608554	-	CATGACACCTCTGCACACCAAGGAGCCTCTTCATATTCAAAACTTTCTAAACATACCACAGTTTTGCTGTGTTATTGACATTTCTTCACTTCGAAACCCATCGAAAATCAAACAAGTTAGTTTTTGGTAC[CT]GAATATA
Cma629632	7	9.221	3.699	16.928	0.83058069	NW_023494786.1	34079790	-	CATGACACCTGAAGTTAGATTTT[AC]AAGAGTTTTAAAAAAGCCTTGGTGGAAAAATTGGTGGATTTCCCCTTTAAGCAGTGCTGTAAATGTGAAATCTAGCACTTGATGAACAAGCAGTCTGAAAAATCCTCAGTTT
Cma3188544	14	48.772	64.466	65.192	0.0033908	NW_023494798.1	25662776	+	CATGACACGACTGAGGAACAGACTTATCACCCACTGAAAACATTACGAAATGAAAATTATGACAAAGGAGACCTCGAACTGATGAGCAGCTGAAATTCTATATGAAGCAAGAATGGAAAAACATTCC[CT]AAAACACTT
Cma1413863	20	35.784	67.041	78.039	0.85683525	NW_023494790.1	7403466	+	CATGACACTGAATTATAAACTAGATTTAAATAAAACACAACAGAAGAATAATATTCTCGTTTAATGTTGACATATTCTAATATCAGTTTAATTTA[CT]AGGTGTACGATTTGGAGCACACTTTTCGGTTGGTGTGACT
Cma27326	16	73.998	10.405	7.917	0.68806737	NW_023494784.1	6288378	+	CATGACACTGAGCTCTAGTTTGGGCTGGAATGC[AT]CTTTAAAGAAACAAGCAACATTGAACTGGCATTGTGCAAAGACAAACATAAACTGTGGCAATGTAAACAAAGCAGCCAAGTGCAGTTTAGTTACGCAGTTG
Cma5089747	21	44.9	42.727	47.119	0.1482271	NW_023494808.1	16907435	+	CATGACACTTCGTGAGCGCCAAATGACTTTGCAGATTAGCAGAAACT[GA]GAAATGGTGGGAGTTGGTGCTGGATTTAAGCTGATTTAAGCTTCATTGAGCCCCAAAGAACTTCTGTATGTTTAAGACTTTTGTCAAAT
Cma1306085	2	66.697	34.118	29.768	0.76166104	NW_023494789.1	37373162	-	CATGACACTTGGCAGCGACACTTCCAGCTGTACTTCCAACGTAGAGAGCAGCTCGGCCAGTGACAGCACTGAGCTACTGACT[GC]AGTGAACCAAGAGTAGCAGCTTTATCGCCTGAGGAACCAACGTTAACACAGAA
Cma4414723	11	87.442	90.683	85.998	0.06377297	NW_023494804.1	30381639	+	CATGACAGAAATGCTCTCTCGAATAATAATAATAACATTAATCCATCCTTTTTGGCGTAATGACGCTGAA[CT]CTAACGTACAACCACCTTCCCACCATTACAATTACAGCTAAATCAGTACTGAATCCTCCAGTGTGGG
Cma356883	8	68.012	38.253	53.831	0.86229499	NW_023494785.1	26586493	-	CATGACAGAACAAGCATAAAAACTTTCCCAGTTCTTGATTCACCCTCTCACACTGTCCGTTAGCTTGTGGGTGATACCCTGAGGTGAGACTAATTGACACCCCTAT[CT]TGTTCGAAGAACGCTGCCCATTCTTGAGA
Cma2167436	1	2.766	133.091	125.976	0.06245177	NW_023494792.1	62359625	+	CATGACAGAACTCGGTGTCAGACAGCAGCTGGTCCACTGGCATCCTACCCCTCTGTCTGAGTGAGAACGCTCTCTC[TC]GATCTGGCTGTGGATGTAATTTAATATCACTCAGAGTCTCAGTCTGTTCCCCAAATCGCCG
Cma1401361	20	32.379	68.743	103.176	0.06727877	NW_023494790.1	4820220	-	CATGACAGAAGCGAGTGTTGTGGGTATTGATACTCTGTGAAAATGCAGTTATGATCTGATATCTTGTTTATTTGAAATACCTTGTGTGTGAGAGCCTTACTGCAGATCACAGAAGTCAGTA[CT]GGTTTAGTTACATCTGTA
Cma362329	8	68.65	39.104	55.959	0.86836819	NW_023494785.1	27573665	+	CATGACAGAATTTTGTCAGGCTATAATCAGGTT[CT]AGACAGAATTTTGTTGGGATAGAGTCAGTTTCAGACAGAATTTGTTGGGCTACAGTCGGGTTCGGATGTGAAAACTAGTTCTCTGGGTTAGGTTGTCCTTAAGCTA
Cma847812	3	45.995	87.699	75.948	0.07920909	NW_023494787.1	41183256	-	CATGACAGAGAGGTACAGGCCACTGGTCAAGGC[GA]GTAGATTCACTGATCATTATGAATAGTAAAGAAAATGGCTGTATTTGGATTGTAGACATCACAACCCCTGGTTCCAATCACTACCACTGTAAAGAAATCTGAA
Cma2149298	1	28.316	107.428	103.386	0.7416779	NW_023494792.1	58542661	-	CATGACAGAGTGAGGGGCTCAGTCATCCAGGAGGAGCTCAAAGTAGAGCTGGTACCCCTCCACATT[AG]AGAGAAGCCAGTTGAGGTGGTTCAGGCATCTGAGTAGGAAGCCCCCTGGCCACCGCCCGTTGAAGGTTTA
Cma4063115	18	73.832	108.763	78.413	1.3455823	NW_023494803.1	5209460	+	CATGACAGATCCCACAGTGTTTGAAAGTATGAGCTAATTTTAGGCCAGAATCCCTCTTTAAATGTTTGTAAATCATAATAATT[AC]ATGCAGTAAGGTAAATGGATCCAAACGCATAGTATGAATTTTTATTTCATTTT
Cma1712659	9	65.968	52.477	35.576	0.12775233	NW_023494791.1	23658323	+	CATGACAGCACACCCCACCTCAGGA[AG]ATCCTTCAACTAGCTTCACTGTGTGTTCAACTATGCACTGGACATCTAGTGGCTTCATTGTCACCACATAGCCACCTCTGAAACTCAATGTGGCACTCTCTAGGTCCATTT
Cma2792583	22	97.396	102.203	92.821	2.87527803	NW_023494796.1	2806129	-	CATGACAGCATATTATATCTTCCATAACATCTTTATGTC[GA]GTGTTACTTAGCAGGGTTCAAATAGTGCTACCCTTAAAAGTCAATAGAAACTGTGGAGAAACTAGTAAACAGTAGCTAAATGTGTTCAAGCCTGACCATTTC
Cma2750560	6	72.965	93.33	84.208	0.09759968	NW_023494795.1	38762163	-	CATGACAGCATCTCACCAAGGCACTCTAAGCTTGATGTGTTTTGACTGATCAAGAAATAATTTAACAGTTTGGACATTTTCA[GA]CACCTGTTGGTATCCAATGCTCTAAAGCTGCAGAGTTCACATTGATCCAGCTGCATTTT
Cma1009766	15	79.947	26.989	44.402	0.20089714	NW_023494788.1	23338899	-	CATGACAGCGTCCAGAGGCTGTCTCCTGATGTCTTTTAAGCCGCATCAAACATCTCCATTGTTTCAGAAACAGAGATGATTGAAATCTGAGTTCCTGTGACAG[AC]TGCTGGTTTCAGGGTGGGGGGTTGAGGGAGAGGCTCG
Cma391668	8	80.569	50.606	67.878	0.15200547	NW_023494785.1	33013265	+	CATGACAGGAAACAAAAAAAA[AC]CCCCAAAAAAACAGGAAGATTTTTTCACTGTGGGTACAGCTGGCTGCTTGCCAAATATTCTTTTAAATGCAGCTTTTTTATCAGAATAAGTAAAAGAGGCCAAAGAGGCCTTTGGT
Cma3924050	10	96.132	13.207	17.285	-	NW_023494802.1	19049350	-	CATGACAGGTAGGATGTAAACTCAGGACAG[AT]CTGCCAGAAGAGCTTTATCTGCCACTGTGGAAGTGGGAAGAGAAAGACATTATAAATTTGAGCTTAGGAGGGATTGTGATGCCTTACAGCTGCCAGGGAGCTTAG
Cma818915	3	63.868	68.971	60.626	0.76795301	NW_023494787.1	35460787	+	CATGACAGGTCCCCAGAGAAACGCAGAGCTTTCCTCCTCCAGTGCTGTCATTTCTTTAAACACCACAGTGTGTTACACACATTCTGCAAGGATGATCTTTCTCTTTGCTATTAGAATAATGCTGTGAGAT[AG]AAGGTG
Cma745505	3	79.401	47.682	47.432	0.05238809	NW_023494787.1	21925320	-	CATGACAGTAATAAGACAATAAAAGTA[AG]TAAGACAATAAAATGGTGTCAAAACATATTTAAACAAAGAGAATCAGTCAAATACACTAATTTGTTTGAGCTGAAAGACAGAGACAGTAAACCAGCTAAAAGCTAAAG
Cma2082940	1	46.827	63.554	83.382	0.30610367	NW_023494792.1	45844437	+	CATGACAGTAGTTTGTAACTTAAAGCCCAGTAAATTTAATGTTATGATTTTGAAATTTGTAGTCTACTACTATAGTTTATGAAAAGCTTTGCCCGTC[TA]TTATTTTTGGGTTTGAAAAGGGAAATGCGTCATATTGCAA
Cma3600568	12	43.49	53.33	43.845	0.10187524	NW_023494800.1	29908349	+	CATGACAGTATAC[CT]TCGGTCCAAGGAGTCTGAGATGGCCAAGGAACAAGGATGACCTTCGCAACGACCTCCCACACTCCAGGAAGCATCTCAGGTAACCCTCCCAGAGCTGTTGCAGCGTTGGACCGAAGATTCACA
Cma3634699	12	2.649	93.819	82.154	0.86563767	NW_023494800.1	36873009	+	CATGACAGTCCCTAGCTGAGTTATTTGTGCAAAGGCAGTAGAATCAGTAGAGGACAGTGGGGGTCTG[AG]CTGTGGTTAAGGGTTGATGAAAAGGGACAGATGTTCCAATTTTTGTTGTGGTGCATACTGGCAGCCTAACAGGCATA
Cma5304023	17	23.952	39.556	22.885	0.08136841	NW_023494810.1	6484405	-	CATGACAGTGTGTGGTGTT[CT]CAGGCTAGATTTGCTAGATCAGTTGATGGAATTTATTCTCTTTTTCCAATTGATATAATTGGCCTGGTACCAGATCAGTGCCACTCAGTTTAGTCTACACATTTCTGACCATACTTC
Cma3012364	24	46.926	52.515	51.173	0.33959333	NW_023494797.1	12755728	-	CATGACAGTTCAGGTGCACTGAGTATTGTATTCATAATGCCAAATGCCTGGAATCTCTAATCATTTGTCAATTTATTAGTAAGGAGACATAAAAAAACA[GT]AGATGTTACTTCAGTTAAGAAAACTGACCTGTCAAA
Cma641756	3	121.335	4.213	5.298	0.0090109	NW_023494787.1	1154143	+	CATGACAGTTTATGCTAGATTAAATTTTGTACCCTGAAAAATCCTGAATGTTAAGATGGTTTGAGTTTTTTCCCCATTTG[GT]TTTTTTATTATCTGTCAAATTCTTGATATAAAAAAGGTCTGACTACTATTGACTGAA
Cma361185	8	68.65	39.104	55.959	0.21698893	NW_023494785.1	27359931	-	CATGACATAATCTTGACTTTGACTTCAGGTCTAATGAGACCCGATGCAGCAATTTATTCGTCTATAAATATATTATTGAAACCATAAGCTTGTAATGAGGTACT[AC]TGTACAGTTTATTAATACACTGTACATAGTT
Cma4225017	18	33.815	150.086	112.044	0.33568895	NW_023494803.1	36054144	+	CATGACATACAGAC[GT]TAGCCTACTAGAAATGGCAGTGGCCCTGGGTTGGAAGGGGGTATTTCCAACACTGTGGGTGTGGATGAAAAGTGACTATACGGAAACTGTGAAGGCCTTGGGCCTGACTGGGTGCAACTCTTGC
Cma3149878	14	58.565	53.827	49.821	0.16627001	NW_023494798.1	18613566	-	CATGACATACTTTGCAGCAAGACAAAAGCAGCAGATATCACTTTGAGCACAGTTTATGACACAATTTAACAAATTTGCAAGAA[AG]GACTTTGACATCTAATAAAGACTGCTACTCTGAAAACACTGATACTATCACA
Cma108044	16	38.463	53.819	33.029	1.64838185	NW_023494784.1	21918065	-	CATGACATAGAAGACTTCCTTTCACTGTGAACCGCAACAAAAGATGTGAGTTTTGCCAAATGCTGACACTTTGAAA[AC]CTGTCTCTGTACAGCAAAAGCAAATCACGCTGTACTCCTCAGGCTGTGGAGGTGTGAGGT
Cma2670539	6	73.603	66.092	59.95	0.95885059	NW_023494795.1	23675917	-	CATGACATAGATCCACACGGCCATCATACTCACTGTTTATCTGCTGTCATTT[CT]GTATGTCTGAACAAGACTGTGCTGACCAGCATACAAAAGCAAAAGAATCAATTTTAATTACACTTTCTCTTTATCATTATGAT
Cma450298	8	110.147	80.402	97.5	0.09090868	NW_023494785.1	45159845	+	CATGACATATATAACTATAATAAATAGATAATTACGGTATATTATTTAGCATTTAATAATCTTGTAGCTCTAAGCATCTAAATATGAAATTTAGTGTCTGGTTTACAAAGTTACAGTTGGAAT[AG]AAATGGCTATAA
Cma1934507	1	77.138	59.298	53.591	0.4684631	NW_023494792.1	17160346	-	CATGACATATTCACATAA[CT]ACAAAGTGCAGCCTGTTATCAGATAGCGATGATGTAGAACAGTGAGATATGGCATACAGTAGCATTTACTGTAATTTTATGTAATATATTAAAATGAGGTTTTTAGCAGTATATTAT
Cma1407674	20	37.06	67.041	85.275	0.55515359	NW_023494790.1	6178467	+	CATGACATATTTAAACTCTCAGTCAGAAATTTCTGCAAATGGTTCGTACCACAAAACTCCCTCTAAGCAACAACC[AG]CAGTCTAACATACATACATTTACTGTGCATTCCTTTGAAAACTAATATTCCTGGGGCAGCTTT
Cma887264	3	21.737	120.475	106.677	0.24675056	NW_023494787.1	49143766	+	CATGACATCAAAAAAACAATTAATTCAAATTCACTTAATCCACTTAGTTTCCTTATATGGACTGT[AT]TGGAGTGAGGAATAAACAGATTTCAACAAATTTACAATGTTGACCTACTACAGTGGTGCTTGAAAGTTTGT
Cma2573616	6	93.205	105.252	109.507	1.02205802	NW_023494795.1	5012159	-	CATGACATCACTAAAACAATGAATTTAAAAC[AG]ATTTGTGAACTTGGGGCTGAAAGGTTCCTTTTTGAATCTTGTTTACATTGTAAATGTTTACATACTCAAACTTTTTTTTTTCCCCAAAATAAATAAGAAAAATGA
Cma2880143	22	38.598	35.99	43.011	0.35391912	NW_023494796.1	21426418	-	CATGACATCTCTCCATTAG[AG]AGTACCTTTTGTATAGCAGCACATTGTGTTTAATCATAAGTTCAGAGGCTGAGCATAATACATTTATCTTAACTTTGAAACTGATCTTTTGCCATCTGTTACATAAGCGGATTTTC
Cma3809758	13	19.608	72.905	77.479	0.31808423	NW_023494801.1	33307774	+	CATGACATTACAAACACA[AC]TGAATTGAAATTGGGTTGTTTTTGGCAGTTTGGTTTCCATATATGAACTGTACGGACTAGGAACAGTGAACATTTTGAAACTTTACCAATGCTTGCATCCTGCATTAAACTGTTTTA
Cma5448605	17	74.597	82.978	62.039	0.60333103	NW_023494810.1	34755405	+	CATGACATTAGTGAGCACAAACAGCCAATGAGCTGCTCTGCTCGCCAACCAATCAGCACTCAGTATCAGTAATGTTAG[CT]GTCTTGCTACCCAAAACCCGTTTGCTGTAGAATAAAGGAAACATACAGCTGAGTTTTC
Cma730916	3	80.678	48.958	47.432	0.03852214	NW_023494787.1	19349126	-	CATGACATTGCCTTTTAGAGTACACAATCAATTGACGGGCAGGTGTAGTCTCCTAAATAGCTGG[AG]GATCATACTGATTACTTTCACTTATACACGCATACAATACTGAGTAAAGGTCTGACACCACCCTTCATTTTTTTCATT
Cma250736	8	44.578	26.763	44.469	0.5268495	NW_023494785.1	7125268	-	CATGACATTGCGTCCAGTCAACAGTAATAATTCATTAATT[TC]TTAGAATTAAACCGGCTGTTTTTGTTTCTGTTCCTTTAAGACTAATATACGTAAATAAGCTCTGTTCTGATTGGCTTTGTATTGTGACTCATTCAGA
Cma1536591	20	60.261	39.324	64.422	0.1684771	NW_023494790.1	29784845	+	CATGACATTGCTCTTTGTTTAAAAATGAGGTTGCACAGTGTT[AG]CTGCTGCTGGTACAGGTTGCTGTAAACCAATATGAACCTGAACCTACCAAGATAACTGTTGCTATGACTGTGCACTAATAACCAAAACAAAAACTCTT
Cma2056724	1	70.117	62.277	66.784	0.3285413	NW_023494792.1	40797709	-	CATGACATTTAAAAAAGGGTCAGCTGTATCCTCCCTTAGCACTGTGTCATATGGCTAGGTATGCTAGTT[TG]AGGACTTAGACCACCAAAGCTGAACTGGTAGATCACTAAAACTGTCTCCATCAGATAAACAGTACTT
Cma2001636	1	105.653	27.795	25.925	0.56656621	NW_023494792.1	30004851	-	CATGACATTTACCCACAATGTAAAGGACAATGGGTTTTTTCAAATTATGTCAAAAACTGAAAAATGACAAA[AT]GTGAAGATATGAGGTTTAATTATATATAAGAGGAGATATTTTATTACTATCTGAATTGGTGAAAA
Cma2368864	4	34.008	74.073	60.687	0.27629786	NW_023494793.1	38054908	-	CATGACATTTGGTCC[CT]GACAATGACAGGGGTTTAACCTGAAGTTGGGGGGCTAGGGCAGACAAGGGCAAGTACGGTCACCGTCTTACTGGTGCCCCCAACCTTGGCTGCGTATTCCAGATCTACATAGCCATAGTAAGG
Cma4390230	11	54.014	57.056	53.551	0.66172204	NW_023494804.1	25710136	+	CATGACATTTTAGATTACACCATATTTTGATTTGATTATGTTTTTCCGT[GT]GATTATTTAAACACAAAACAATATATACAGAATAGTGAATTATAAAGAATAAACAATACAGCAGGCTGTTTGAAAATAGGCAGAAC
Cma2667033	6	43.602	66.092	58.248	0.52363798	NW_023494795.1	23037267	-	CATGACATTTTTTATGCTATATACAGAGCACAATTTCAGATTTTAACATACTGGAAAAAATAAAACGTAAAATAAAATGTGCCATTACATTTGCACAGGCCACATTTTATGTTTTATTCTTTTCCAATAT[GT]TTAAA
Cma4592271	5	63.921	66.926	67.8	0.23493533	NW_023494805.1	28462846	-	CATGACATTTTTTATGTTTCACAGCCATCAAAGCTATGAAGCCTCCAGTTCATTGTTAATTTATAGCAATTAAAC[CT]GATTTTTTTTTATTTTCCATCACAGATGCAGTCGTCACTTTCCAACACTAATAATAATGGG
Cma4305267	11	39.12	43.863	36.529	0.15219557	NW_023494804.1	9573679	-	CATGACATTTTTTGCAGTGTAAATAA[AG]CGCTTCACTTGGGATCCCTGAGCCTCTACTAATTTAAAAATGGTCATCCAGGGGGCTTAATTAACTCATTACGCCTTAATTGGCTCATTAGGCCTGTTTAGGCGGGTCAAAAGTGGT
Cma3816779	13	3.648	82.694	89.397	0.84877913	NW_023494801.1	34973820	-	CATGACC[AC]CTATTTAACCCCATAAAGCCCCATAAATGCCCATTTAACTCCTATAGTTCACCATAATGTTACTGTAAGTGTGTTCGTCTGAGTTTGATTCACTGACTGAGGGATTAAAGAGTCCTGAAGCTGTTAAG
Cma2611233	6	39.985	61.41	53.567	0.33746834	NW_023494795.1	12806445	+	CATGACCAA[AG]TTGTAATGTCAGCGGTGATTTATCATTGAAAAGCCTTTTTAGTCTAGGTTTAGCTTAATCTGGCTTGCCGGAAACCAGTCCTATAAGTTGGCTTCAAACTGTGTGAAGTTGTACTGGCGAGTGACTT
Cma2576495	6	80.2	99.289	96.554	1.17757992	NW_023494795.1	5626426	+	CATGACCAAAGAGGGGCTCCCTTGGCT[CT]AAGCACTGGTTCTTATAGTCCTGCTCGTGGAGTACCACCTGCGGTGCGCTTTTTCCTGCTCTACCACAGCTGATTTAACTCATCACCACATTTCCAAGGCATCCACAA
Cma2309476	4	57.201	52.792	39.834	0.07024343	NW_023494793.1	26800760	+	CATGACCAAAGCAGTGCTGTAGTACTCCATTGCTCATATAGTAATGCTTTGCTTCCCTCTGCTGGCCAAAGTTTGCACATACTCGCTTC[CT]AGCCAGTCACCCTCAAAATTCAGCACAAGAACAAAGCAAGTGTAGA
Cma3411160	19	43.731	31.288	26.346	0.34607342	NW_023494799.1	33765586	-	CATGACCAAAGTATGTAC[GA]CTCAAGTAGACACAGTACCTAAACTCTCGACAATACGTGTGCAAGAAATTCTCCATCAGTCAAACGCCAGCAGCCTGGGAAACTAATTTTTTGCTGACAGAGAAACATAAGATGCTA
Cma2315121	4	58.477	50.239	37.706	0.39153815	NW_023494793.1	27825277	-	CATGACCAACAGATGGTCAAGAAATCCTCCTGGCATCTGCAACAA[GT]GTGAGAAATGAAAAAGAAATGAGCACTGCTGGTTAGTTCCTCTGGACACTTATGTATCAACCCCCTTCTAGAGTAAAGTTTTTGGTTGGAT
Cma2317442	4	58.477	50.664	38.983	0.19463897	NW_023494793.1	28261374	+	CATGACCAACAGATGGTCAAGAAATCCTCCTGGCATCTGCAACAATGTGAGAAATGATAAAGAAGTGAGCACTGCTGGTTAGTTTTTGGTTGGAC[GA]TTTTACTGAAATTGACCTAAAGACACCAGGATGCTGCAGCT
Cma2542064	27	17.082	1.145	13.115	0.65006657	NW_023494794.1	28550799	+	CATGACCAACATTACTATTATTATTAATATTATTATTATTA[GT]TAGTAGTAATAATTCTCTTCTAGCTGCATTTTTAGTGTATGAGTTGATCTCCAAATACACTTCTTCTTCTTCTTATTATTATTATTATTGTTGTTGTTA
Cma452060	8	111.637	82.104	97.5	0.80407628	NW_023494785.1	45568458	+	CATGACCAACTACTTATTATTATTATTACTAAAAATAATGGTCCAGCTAATCTAACATCACTGTTAGCACATTGAGTAGATCACAATACCAGTAATGTCACTTAAGTAAACATC[AG]GTAAAATAACTGTCAACGATGTT
Cma3193102	14	47.921	65.743	65.192	0.12898675	NW_023494798.1	26529761	+	CATGACCAAGCCAATGG[CT]GATAGTAGCAAAGAAAAACTCCCTAAGAGCAAGAGGAAGAAACCTTTAGAGGATCCAAACCTCAAAAGGAGAACTCATCCCCCTCTGGTTGAGACCAGATAGCAAAACAATAACAAAAGC
Cma613644	7	30.314	22.96	37.361	0.31702703	NW_023494786.1	30532776	-	CATGACCAATACCGTATCAGTGTCACTACTGTGCTGAGACTGGACAATCACCCAAATAATCTGGACAACAACGATCCTGTGATCAGAAACT[GA]GCCAGTAATGAACACAGTGGAGGGTGCAACAGCTACTGCCGATA
Cma1387774	20	20.248	75.553	111.262	0.30116317	NW_023494790.1	1445035	+	CATGACCAATGCCAAGTGTGGGCTAGAGGGG[CT]ATAAAGCCCCCCAGCATTGGGCTGTGGAGCAGTGGAACTGTGTTCTCTGGAGTGATGGAGCTCCATCCAGTACCTTTGGGATGAGTTAGAGTGATCCAGAACTGA
Cma929205	15	38.788	44.964	45.678	1.76600287	NW_023494788.1	8422288	-	CATGACCACAAATGAT[AT]GTACTGTGGGAAAGCTTGCCAAACCTCATAATCACAAGTTTGTATTTCTTGAGAATTTGGTCACAACTTAGTTCTTAGTTCACAACCTTCAGTTCAGTAATTGCAGGCCAGTGAGTGCCCGTGTG
Cma1112260	2	1.585	100.947	85.525	-	NW_023494789.1	367913	-	CATGACCACAGCTTCACGTGGATTGTTTAATTTCTATTGGGTGAGCTTGTTACTCAAGGAGGGTCTCGACTGAACTAAAAGGCTGAGTGCTAATTTT[CT]CCAGTGTGAGGCTGAAGATTTGTGGTTAAACGTCTTTGG
Cma4074899	18	43.188	145.83	101.82	0.55726334	NW_023494803.1	7620449	-	CATGACCACCAGGCCCCTCAACGCCTTTAT[TC]GGACGCTACGTTTTACATCCTTGACTAAAAGCTGCTTCTCTGGCCACAAGAGCTCGGTTACAGCACTAACTGTTTACTTCTCTCTTACACACAGAGGGAGGAAGATCC
Cma2972100	24	50.33	51.238	49.471	0.08136841	NW_023494797.1	5253484	-	CATGACCACGGTGTATTCTGATGCAGCTGACCGAGGGAGGTGGTACCACATTCAG[CT]GTGAGGGGAGACAAAACTATGGCGAACAGCTAAAAGCTAGCCCCAAAAGACTGGCTGTTCTTTAGATTACTTGCTAATGT
Cma3244292	19	87.992	75.127	70.619	0.07153911	NW_023494799.1	942660	-	CATGACCACGTAAAGAACCTTGGTTTCATCTTC[GA]ACACCAACTTTGAGAAACAAGTCAGCACAGTTGTTAGAGGAAGTTTTTATCACCTTAGAAACATTGCTAAGCTCAAAAGCATCCTGTCTTTTAAGGACCTGGAA
Cma2775904	6	110.022	129.515	121.909	0.29659271	NW_023494795.1	44069636	+	CATGACCACTTCCTGCTCCCTCAAAGCCGGAGTCGAAGGAGCTGAGCGACGG[CT]GGTTTTCCAGCGGGAGGCATCGAGTCCAGCGTCGACATTGACCGGAGAAACGGAGCGTCCTGCTTGCTGAGGTCAGACTGAGAC
Cma2185040	4	97.208	5.959	5.301	0.23441764	NW_023494793.1	2928105	+	CATGACCAGCTTGGTTAAGACCAGCAAAACCATCAAACTCAAATGGAAATAAACCCTATGCTGGTCAACCAGCTA[AG]GCTGCTCTACTAGCTTATCCAGCTGATTGACCAGCATAGGATGTTTTCATCTAGTCCAGCTT
Cma3656300	13	69.837	16.725	26.084	0.08713559	NW_023494801.1	3664444	+	CATGACCAGGAAACATCTTGAAAAATAGTGCTTTCATTTGGCCTTAACCCCTTTTTCATAGCAATAAATACAATTTCTGCCTGTTTTGTGTGCCAGTTAAACTATATTTGTTTTTTTCCT[GC]AATAACATTGATGGAA
Cma5836508	20	10.437	67.041	85.275	0.18648519	NW_023495737.1	170126	+	CATGACCAGTAGAGA[GT]CTTGAACTTGAACATACATATTTTGAGATTAGTCAGATGTTTGAGTGTTAGGAAAGCACACTGAGGCTGTAAATCTAAGTTAACTCACATTTGCTCTTTGTTGTATAATTCATAAGCAGTT
Cma4456648	5	101.373	106.508	102.746	0.41822061	NW_023494805.1	1795225	-	CATGACCATATTGCTGCTAGAATGTCTTCACACATTTA[CG]TTGTAATGTAGTTTTTTAAAACAGGGGATTGTGCTACTTTATTTTAATTTAATCTTTGAAACATTAAGCATTAAGTTCCTCATAGTCGAAATTCAGGT
Cma5025642	21	29.58	33.79	26.267	0.64317784	NW_023494808.1	3687814	-	CATGACCATCATCTTGATCCTCATCAAACTGGTGAGTTTAAACTCTCACATCTGC[AG]TTTAGTTTAAGGTGATTAATCACAAAAAACAGCAACCTGAAACAGTGGGTTAGATCACGGCCAGATGAAGAACAGAATATG
Cma3490892	12	52.214	46.521	38.739	0.39288643	NW_023494800.1	9599305	-	CATGACCATCTACAAAGTTTAGTACAGCAAGAACTGCCACAGAACTTCTTTTCATTTGTCTAAAAAGATGAAATATAGT[TC]GTATAGAACCACCTCAAGTGGCCATCTAACAGTGCCCATTAGATTTTCTTATAACA
Cma1921250	1	83.521	53.766	48.059	0.52111432	NW_023494792.1	14761623	+	CATGACCATCTGGTGTTTATCTCATCTGGGGGATTGCTCGTAAAGTAATGCCTTCAGTGAAAGAGCCTGATACGCATATG[CT]GCTATGTTCTTGTGCTATTGACAGCACACAAAAATTCTTCATATGGTACTGATGAGA
Cma598120	7	40.102	36.582	45.022	0.920024	NW_023494786.1	27337599	+	CATGACCATGAA[AG]GCAGTTTAGACTGACAGCATTTTTATGTATTTCAGCGGTTATTCAAGTGTAGGGATTTGTCCCACCGGAGTACAGCTAAGCCCTAAAATCTGGATTAGCCTGAAGTATGCACACTCATCCTCAC
Cma1213389	2	47.76	58.376	45.088	0.12985552	NW_023494789.1	19819854	-	CATGACCATGAATCGGATATGTATTAGATCTAGGGGTACATCCTTTGACCGTATCAGAAATTTAACATATTTGTTGTATGAAAAAGTTA[GT]CTTCCAAGGATTATAATTTACCTGCTTTATATGCTGGGGGCTCAGTTGT
Cma4028662	10	25.907	97.525	72.625	0.02472944	NW_023494802.1	40197508	-	CATGACCATTGCTTATAATTTCACAAAATCACATTTAAGTAGCCATTTTAGCCATAGCAAGCTAACAGCACCAAGCTCACAGTGGTTTCCTT[TA]CACTTTCACAGTGTAGGTTACACTGTCCATAAACACTGACATTT
Cma236403	8	35.854	6.149	25.305	0.27930854	NW_023494785.1	4030240	+	CATGACCATTTCCCTACTGCGCTACCAGCTATCATTACCA[GA]GATGACTGCAACTCCTACAAGCACTGCTAATGCTTAACACAGAGGCCTATCATTCCACGTTCTCGTTCCCTGTACCAGTAATAAAATTAACTATC
Cma890591	15	17.078	93.507	82.284	2.15732986	NW_023494788.1	209810	+	CATGACCATTTTCTAAATAACCTTTATCCCTTTTGGTTACTGTGGCTTTAAAACTGATATATGTAAATCACCTCTGTTCTGATTGGCTGCCCTGTA[CT]TGGGACTAAAATGTTGCACAAACTGTTGTGCCAGGACAGA
Cma2860977	22	49.477	38.868	47.267	0.02381928	NW_023494796.1	17786204	+	CATGACCCAAAGCATATACCCAAAGCAACCCAAGACATTTGAAGGCAAAGAAGGAGAATGTTCTGCAGTGGCAAAGCCAGTCACCT[CG]ACCTCAATCCAATCCAGTATGCATTTCACTTAGGGAAGGCAAAACTGAGA
Cma4875258	23	61.18	59.058	62.072	0.26832326	NW_023494807.1	7453533	-	CATGACCCAAGTAACACATTCAGTGATGCTGAGGTCTGGACAATGGCTTGGTCAGTCCATTGTTCTGAGACCACTAGCAACTTCTTTGAGGGCTTCTTGACAGCTACACATCCTTTCAGACCCATAGCGCTG[AG]GT
Cma1230847	2	44.994	60.078	48.492	0.26837208	NW_023494789.1	23248351	+	CATGACCCAGAAGGATAAGCAGTTTTGAAAATGTGTTTGTGTATGAGCAACTTAATGAATGCTACTAGCACTTAAAGGGAAATTCTACCCTTTTTTTTTTTTT[AT]AAAAAAACTGCATAATTAAATGGTTAAGATGTAA
Cma2571577	6	13.356	28.784	29.728	0.30385906	NW_023494795.1	4559802	-	CATGACCCCAACTGGCCATTGTTTACAAAAAATA[CT]GCAAAAAATACAATAGCAGAAAATAGGCACCGAATACTTCAATGATTCAAAAATAGTTTTAAATAAATTGTTTTATATAAAACAATATACTACATTTTTGT
Cma3718695	13	54.942	21.832	33.746	0.74071296	NW_023494801.1	15677163	-	CATGACCCCAGCAGTGATAAATAACCCTTAAGGTT[TA]ACCACGTTTGAAATGGAGCTGTGAGGCCATTATGGGCCCCCTGAGTTTTCTTGACATTTCCAATATGTTAGCAGTACAGGCTTGGAGCTGTAATTATACA
Cma5692906	21	68.522	65.708	76.071	0.07883405	NW_023495344.1	48302	-	CATGACCCCATAGCAACCATCGGATGGTGGTTTTATCAGA[GC]GTTTGCGGGGAAAAATCGCTGTTAACAAACGAGTACGGAGAAAAGATGTGTCTCCGGCGATTAAGAGCAGTTCCCGCATTTGAACTCTTCTCTATC
Cma4293857	11	34.227	37.905	34.401	0.30030099	NW_023494804.1	7312246	-	CATGACCCCTGGTATCACCACCACTGTAAAGAAATATGAGTTGGCAAGTTTCTCTACAAATGAACCATTTCACATCAAA[GC]CACTCTAAACAAATCACACTTTGTTTACATCTTATCCACTGAATTACGCAGACATT
Cma4242222	18	18.068	165.414	124.813	0.07720424	NW_023494803.1	39457670	+	CATGACCCCTTTGATTGTCTCC[AG]TCCATCTTGTAGCTGATCAACCTCATTCTCTTTTACCTCCAACTCTTCCAAGCATAATGGTCTTTCCCAGTGAACTGGTTCTTCTCAGAAAATGTCCAAAATAAGAGCTTTGGTT
Cma3040802	24	19.045	87.464	80.976	0.45510225	NW_023494797.1	18836547	+	CATGACCCTGGTGAAAAAGTAATTGCTCCCCAAACTTGACTGGTTTTGCAACAACTGCAACCAAGCGCTTCCT[AG]TAACTGGAGATCGGCCGCTGTGGAGGAACTTTTGCCCACTCTTCTTCATAGAATTGCTTTAA
Cma5697540	6	52.325	72.475	67.611	0.60840354	NW_023495351.1	94949	-	CATGACCGACCTGGTGGACCTGACGCTGTCCCGCAATACCATCAGCTACATCCAGCCTTTTTCATTTGGAGACCTGGAGACCCTCCG[CT]TCACTTCATATGGACAACAACCGGCTCGTGGAGTTGGGTCCAGATGAC
Cma5260914	26	59.537	15.471	18.874	0.11820858	NW_023494809.1	28949119	+	CATGACCGATTAGGAGAGCTTATTGCTGTAACAAGCA[TC]CAGTGTTAGTGACACAGTTGGGGAAACACTAACCTGCACATTTAAGACATTTCCCTGACCCATTACAAATAGTCAGCGGTTGTTAACAAGCTGGGTCC
Cma4669135	5	5.257	6.488	9.473	0.39595062	NW_023494805.1	44239649	-	CATGACCGCGTATAACGTCATAGAGACCAGTGAACTTGTCTCAGCTTCATTCTTCATCTCTTCCATTGTCATCCTCAG[AT]GGATGGCCCACCGCACGCACAGACGGGCAAACCGGGGCTCGGCCGCAGCTCCGCACA
Cma5129874	26	21.195	58.773	50.384	0.85876319	NW_023494809.1	3111587	-	CATGACCT[CT]GAGTGGTCTACTGGAAGCCCTGAGCATTACATCAAATGTGCTTTAACCCTTGTGTGGTGTTCAGGTCTGTGGGACCCATTTTCAATGTTTACCATAAGAAAAAAATGATGTGATTTATTATCATTTCAA
Cma2823693	22	64.084	38.149	45.565	0.4683451	NW_023494796.1	10140240	-	CATGACCTACATAGTGCACTACATTGGGAGCAGAGATCCGTTTGCGATTCAGCCTAAACTTGAGCAGGTTGGTTCAAAAG[TC]GTAATCTTCCACAGTAACTCAGCAGAGTTTAAGATGAGCTTCTTTCGTGAAATCGACACT
Cma2614883	6	40.197	61.41	54.844	0.86874393	NW_023494795.1	13496788	-	CATGACCTATTTGTAGCAAATACTAGCAATTTTAGATAATCAATGGGTCCCAAATTATACAAAGGTGAAAAACTGAATTTGAAAATTTGAAATTTTCTGCCATCCTTT[CT]AAGCTTGCTTGAAATTTTTATTTTTGATTG
Cma2870533	22	56.413	56.859	54.928	0.50800288	NW_023494796.1	19627985	+	CATGACCTCATTCAATGAGGCGTGATCAGTGCACATCACGAAGGGAACACCATACAGGTAGGGCTGAAACTTGCACAGCCCATCACAAAAGCCAACACTTCCTTTCACATTGC[AG]CAGTCATTGCACTCTTGCTTG
Cma527947	7	59.039	57.859	62.044	0.43539263	NW_023494786.1	14490552	+	CATGACCTGAGACTGACAAATATTTGAGAAATGACTCCTCCAAGAGTAATCGGGTCTTATCAAGTTCGGACAAATATTTCAAGCTGTA[CG]CCACAGGTCTCCTTTGGAAACCAGAGCCTGCCCCCAAAAAGTCCACTCTGATT
Cma4426913	11	73.61	77.487	77.911	0.29472915	NW_023494804.1	32950635	-	CATGACCTGCGGGGGCCCTCCAGTGCCGTCGCTGCCATAGAGACCGGCGCTGCTGACCCGCA[CT]CGCTTTGAACTCGATGCCCTCGGTGCCCTTGTAGCCCGTTTCTGTGGAGATGCCCACGGCCTCAGCTCTGGCC
Cma2788860	22	73.392	80.613	66.844	0.25813606	NW_023494796.1	2012335	+	CATGACCTGCTGGAGTCGAC[AG]AGCAGCAAGACTGGAACCCAGACGACTAGTGTCACTTCTCCTAATACTCTATTTATTATGCTCATAAACACGTCGGCCAGGTCTAATCTTAAAGCACAACAGCTGGGTCTTAAAA
Cma1444168	20	63.878	36.77	61.443	0.35836767	NW_023494790.1	13135475	+	CATGACCTGCTGTCGAATTGGGCTTTGCTTCGCTGATTGCACGCAAGCAAGACAGATACCCTAATTTAAGCCCAGGTGGGGACTATGCAGGAGCTCAGAGAGTGAGGTGGAGGAGGTCTC[TC]CCTATCTATGGCCATC
Cma286001	8	58.437	28.89	47.448	0.24825174	NW_023494785.1	13722509	-	CATGACCTGGACCATCGTGGCACTAACAATGCCTTTCAAGCCAAGTGAGCCAAGAGCAGCACTACATCTAAAGCAATCAAATTGTCACTG[CT]CCATTTTTTTTACATAATTTGAAAATACCAGCTGCTGTTTACATTGTTTAAAC
Cma5411511	17	46.082	52.323	40.759	0.6429913	NW_023494810.1	26867682	+	CATGACCTGTACAGTTGTGGAACTCAATAAACTAAATAGTCCCACTGATATTACCTCTGTATTTCAGTCTCAGAGTGCACCAGAATG[TC]CACGTTAAAATTACAAAAAAGGAATGATGCCACAGGACCCTGCTACTG
Cma332407	8	63.756	34.849	50.853	0.78731737	NW_023494785.1	22110097	+	CATGACCTGTGTCCTCATCTGCCTCCTCCTCCTTCTC[AG]TACGTTAAAGGCGCCTGCTTACGCTCAGGATGCCAATGGTGAAGCAGCACAAGACGACCCAGTAACAGCAGCAGTCCTGGGTGCTTGGACATCTCCAA
Cma3114293	14	67.075	45.314	44.288	0.04038362	NW_023494798.1	12242577	+	CATGACCTTAACAAAACAATGATGACTAAGAAAACACGCTCACACCCCTGCACACAAATTGGAAAGAAGTATTCAAATAAAAGCGTAGGGCAGCTCTCATTTTCTCTTAGG[CT]GCTGGCGGCAGGTGTAAAAAAATGG
Cma1827729	9	99.634	10.508	10.888	0.17396869	NW_023494791.1	45525464	-	CATGACCTTCTGCTGAACCAGGAAGAA[CT]GCCACCACCAGCAGAAAGTACATTCGCAGAGGTGCCCACAACCAGAGGCCGACGAAGGACAAGGTTATGAACAGGGTCCAGTAGCAGAGGGACGCAGCTTTGACCAG
Cma3886042	10	70.595	42.583	39.855	0.40039625	NW_023494802.1	11745362	+	CATGACCTTGAACAGAGGAAGCCTGTAAGGCCGCGATCAATAGGAATAGCTCACTTCTCAATCAAGGGAGGGGGTGGGAA[TC]CCAGCATTGAAAACAATGAGTTTGAAAAAACCCAATATGTTGAAGAACACAGCATC
Cma1114518	2	2.861	102.649	90.639	0.2830966	NW_023494789.1	843041	-	CATGACCTTGAGGGACGGACGTAAACACATCCGCTCAGACAGAGCGAGGTAAAGAAAGGACAGCTGGCGAAAACTGACCCACAACACAAAAAACTCAC[CG]GCTCATTATCGATGCAAGTGCTCATTTGCTTTCACAGG
Cma2001644	1	112.463	23.539	21.662	0.23081704	NW_023494792.1	30006340	-	CATGACGAATCCTGCTTAATATGAGCCGAGACGTAAACTAATGAGGTACAAGTTTTGATCTTGGGTTGACTTTAATGAAGTGTCATATAAAGAAAGAGAAAGTACGTCTTCATTCCACAGG[CG]AGCCCAGAGCTGCT
Cma3909210	10	82.086	31.092	33.046	0.24934815	NW_023494802.1	15990760	+	CATGACGACTGAAGGCAA[TC]GTTAGATCGATGTAAATATCGTCAGAGTAACGTTAAACGCTGAGCTTGGGAGCTTAACTTAGCTTATTTAGTGTTTTGGCCCAGTTCAACGAAAGGCGGTTTGACCAAATCGTCACT
Cma5900261	1	37.891	100.618	91.893	0.35836767	NW_023495878.1	1659151	+	CATGACGCATTTCTCCATCACTGTCGTATCAGGCTGGTAAATGCATTCCAGGCAGGAGGCGGAGGGGAGGGAGCGTGGTGATGAATGGAGTTATATCTGCTCTCTCCTCCACGAAACGGATGGCTTCTGAAACG[TC]GGTTG
Cma5770524	7	103.974	109.382	98.516	0.15368262	NW_023495515.1	2750306	+	CATGACGCTAACTGGTGGGGTATACATTTCCAT[TA]AGTTGGTAAATACATTAGCCTCATAACTCCAGACACAAGAGATTTCTTCTTAAAACCAACTTACGTAGTTTTCACAAAGATTCTGACATTCACCAGTGTTTTC
Cma1841537	9	107.155	3.273	5.781	0.07014603	NW_023494791.1	48481594	-	CATGACGCTGGAGTCTAAGGAGACCGGACAGGAAGTGGTCAACATCAGGACGTCCCAGCTCAACCTGGTAGATCTGGCGGGGTCTGAGAGGCAGAGAGACACCCACGCAGAAGGATCACGACTAAAGGTGAGT[AG]GGA
Cma4670821	25	5.988	9.942	7.767	0.02811508	NW_023494806.1	452923	+	CATGACGGAAAATTCACTGTCAGACACGCAATGATTGACATTTCTTAATTTCTTTTCCCCGTATTAACTCTCCACGTCTTACATTCAGCTTAATTATTTCTGACTCGTAGCTCGCTGGAACAGAAACCGTGGA[AC]AGT
Cma2011370	1	108.206	27.795	26.776	0.26135371	NW_023494792.1	31949412	+	CATGACGGAGACGCTTCACTGCAAATGCACTGTAAATGATTTGTTTTATGCACAAGCTTTTTCAGTTCGTTACAGAAGTAGA[AG]CAGAGACAGCAGAGCAGAGAGAGAGAGCGAGTGTGGACTAGGGGCCGTGTGTGAGAGACTG
Cma2179724	4	88.484	18.309	18.128	0.18185853	NW_023494793.1	1668422	-	CATGACGGATCGGAGGTGGTCGGCCCGTCCTCGCTAACAGGGGTGCTGTGTTTTGCAAAAACAAACAAACAAACACGCTTATTAACTTTCCTACATCTCT[TC]ATTCAGTCTTTATTACCTTTTCTGCAGCTCTTTAC
Cma1392379	20	22.163	73.85	108.283	0.1229236	NW_023494790.1	2583149	-	CATGACGGGCCCTATGA[AG]CCCAGGTCCATTTCCTGGGCAACAGCAGCAGTTCTCCAAGGCTGGGGCCGGTGAAGGATACATACAGCAGGGCATTTATGGCAGATCCACTTACCCCGGGGCAGGAGGGTATGGAGGCAGG
Cma4640235	5	24.342	18.831	32.887	0.04901642	NW_023494805.1	37789101	+	CATGACGGGTATCTCGGGCCCCACTTCACAGGCTCATAACTCCGGATGTGAGTCACTTATGATCTCGTGCTGAGAT[AG]GAATGGAAAGGGTGACTCTACAGATTCGGGAAATGCTTGAACTGTATTTCTGAGCTGTAT
Cma386865	8	79.718	50.606	67.452	0.14962643	NW_023494785.1	32131172	-	CATGACGGTAAACTGTGTAAATTCGAACTATTCCTTTAAGCAGTGGGCTACGGAGCCCCATACCAACTGCTACAAAAGTGCCTGATAGCAGTCTCCCAAAATAGGCCCTGCATAACAGGCTCTGTG[GT]CGCAGCCCA
Cma6000050	27	66.491	54.287	69.304	0.96764963	NW_023496039.1	561973	+	CATGACGGTGCATAGTTAGGCAGCAAAATGACAAACTTTCTTTCTAGAAAACTACAAGAAATCCGGCCTTATTGTCGTCTAGGAGAAACTACAGAGATATTATGTAATTCTCTTTTTGGATTTTTCATTT[CG]CTTGGGCTTC
Cma4438484	11	59.547	64.718	56.956	0.05743601	NW_023494804.1	35267985	-	CATGACGTAATACACTAAGTGCCAGTTCTG[CT]TCCTCTAGCTATTGACTTAGACCATTTTTGGAGATGCTGTGATTTGGAGACACAAAAAAACAAAAAATGTCTTTGCTTCCATCACAGTACAAATGTAAATCAGTT
Cma4522492	5	55.197	52.456	61.841	0.26390378	NW_023494805.1	15440162	+	CATGACGTCACA[AG]TTGTGCTGTTCAAGCAGTGCTATGGTGGTTTGTAAAGAGAAAAAGGCACAACAGATGAAGCACTTTTTAAATGTCATTTTTAAAGTGTATGAACCAGTGTATTTGAGTGTATTGACTTGATAT
Cma1473967	20	60.9	38.473	63.996	0.44869959	NW_023494790.1	18482154	+	CATGACGTGAAACATC[AG]GTGTTATGGAAGTATGTCATTAACTTAAACCGTTATTTTGAAGAGGTATTGTGTCCACTCGCCGCTCAAAATGATATTTGTGTTGAGAGCAGTGTCATTACAGTAAAACAGAGGGACAG
Cma4358483	11	48.269	51.098	48.87	0.51880082	NW_023494804.1	19783199	-	CATGACGTGCTACAATCTTATTACCCTTATATCAGTTAACCCTGAGATAT[AT]TCCTTGGTTAAATATAATACAATTATCTGTGATGTATTTATATATTTACTTGAGTTAAAGTACAGAAGTGTCTAATTTACACATAC
Cma3569848	12	41.15	56.734	50.229	0.30680112	NW_023494800.1	24004377	-	CATGACGTGTAATTTTGGGAGAGAAAAAATTCTGCTAATATTTAAAGGGGGTAAGAATTCACAATGAATAAAGATCACAGCAAACAGTTTAGAAACAGCTGCCAACACTGATAAACTGCACTATCAGCATTTGC[CA]TT
Cma3101653	14	71.118	35.526	40.033	0.31808423	NW_023494798.1	9877068	-	CATGACGTGTCA[AG]TAAGGCCGCGTTCCAGAGGTCCCTTTTAAAGGGCTCCTCTATCAGGTCCTGCTGAGGCACGAGGTATTTGAGTTTGTACCCAGTGCTCACTATTGTGCTCCGAAGGAATTTCCAAGTAATCCC
Cma5670890	24	80.758	15.485	18.4	0.98028608	NW_023495303.1	698589	-	CATGACGTGTCGTACGGGCTACTGGGACCATCTTGAATGCATTTGAAACAGCCCCGAAGAGAAGGCTTCACAAACCAGTGCCAGCAAGGTCTCGACTCCAGATGTGAC[GA]TCTTGTAGAAGTTCAAGAATGATAAGT
Cma5292798	17	23.952	30.187	17.778	0.25524105	NW_023494810.1	4214049	+	CATGACGTGTGCATATGCAGTCGGAGCACAAACATAAACAAGAAGGATA[CT]AAGGAAGGAAACCACACCCTGTGGAGGCAGTGGAGAAGGAGAGGTTCCAGCGCCGATTCATCGGCCAGTCAGACGAGGGTGCTACCATCACGCT
Cma5270338	26	68.704	104.303	67.704	0.32399962	NW_023494809.1	31108631	+	CATGACGTGTTCTTAAAGC[AG]CAGAACTGTTCTCACCTTTGTGTTCTTGAGTGTGTGTAGATTCTGTTCTTACCTAAGAACAAATCCCACATAAGAGAACATCGGTGAGTCAGAGTCTTTGTGAAAACTGCGTAAAG
Cma275300	8	56.948	27.188	45.746	0.33996218	NW_023494785.1	11796236	-	CATGACGTTAAAAAGTCGTAGCCGATTTTCTGTAAAATGCTGCAGTTGCTGCTGTTCAGCAGGCTGGATAGAGGAGGAGGGATAATGTGGCGCTGGTCGGTGTTCAGC[TC]TTGCATTTGCTAACTGTCTGCCGAGCAGTGAGCTG
Cma310983	8	80.569	59.969	72.984	0.58828368	NW_023494785.1	18271889	-	CATGACGTTCACCGTATAACACGA[AG]CAGGCTAGCTTTCAGAATTACCGCTTACTGGTCAACATATCAAAAGGGGCTGGAATTGTTATAAAGGCCGTAAATGTTAAAGAAGAACTACAATGGAAAAGTTGGTCTCAAA
Cma3692485	13	44.517	49.069	48.217	0.006765	NW_023494801.1	10741392	-	CATGACGTTTTAAATC[GA]GGAACTGATTTCATCAAGAACTTGTAACAAATGCTAAATAGAAGTAGCTGTATGTGCTTTGTAGGCCTCATTATGAGGTAGCCTGTATTGTTAAGGTAATTATCAACCCTCACAACTCTA
Cma4695500	25	29.832	31.224	29.965	0.01070742	NW_023494806.1	6412363	-	CATGACTAAA[TC]AGAAAGACAGAGAGAGAAAATAAAAGAGAGACAATGAGGATAAAGAAAGAGAAAGAGTGAGAGACAGGCAAAAGGACAGAAGATAGAAAGAAAGAAGAAAAGTAATGACAGAAGTGGATAAATTTC
Cma5911235	25	79.636	89.203	72.108	0.41490005	NW_023495902.1	73858	-	CATGACTAACTGACAGTCTGGAACACTGTGTTCAGCATTCAGGCCTTAAGCCAGAAAAAGAGGAAGTAGTGGGCTGAAAATAT[AC]AGAATATACCTGGAGCTTCATTTATAGAATAGAGTCCCAGTCACTGTAATAGAGCAG
Cma5089794	21	41.496	40.599	44.14	0.83389773	NW_023494808.1	16915199	+	CATGACTAATAAC[AG]GCTGAAAAAAGAAATTGCCAAAATTCACATCACTAATATGAATATTAGTAATTAAATGATAAAATATCAACAGATGGGCCCCATAAATGTGACATTATACTATGTTATTTTTCCCCTATCCC
Cma2456999	27	75.216	68.331	86.754	0.04422266	NW_023494794.1	10900293	+	CATGACTAATTACTTCAC[GC]GACTGCTCCTCAGCTGGAGGCTGTGATTACACTGCAGATGTGGTCGTATTAATGTGCATTAGGAGTAGCAGAAAACCACTAAGTGTGGAGAACAGACGTCCCTGAGCTCCCATCTGT
Cma3202967	14	44.304	67.871	66.043	0.1225907	NW_023494798.1	28375229	-	CATGACTACACAGCCTCTCTAAGAAACTCTCACTCTAAAGCTC[CT]ATTTAAGCTGGATTAGTTTTACCAGAGGAGGTCCGGTAATGTAATTTGTAAAGAGTTTGACTGGCAGATTCCCACAGTATAAGGCATAATTTC
Cma5941051	6	104.489	114.19	112.912	0.54018202	NW_023495946.1	136198	+	CATGACTACAGTGAGAAGATCTGAAAAACAACAAATATGAAACAAATAACAGTTCATATGCACTAAATGTATAAAGGC[CT]AAAAGTCTTGCCAAATCATTATTAATCTCACTTTACTCATTTAAAATAACAAGGAGC
Cma3934003	10	110.188	2.128	7.202	0.22370818	NW_023494802.1	21222147	+	CATGACTACTGAAAGGTTTGTTAAAATACTAAAAACTGTACTTGATCTGCCGGATCACACTGACATAACAGCTTAGAACCTGAATCACAAACATTGGTAAAATCACTGTAACGCTGGGCTTCTTCAACAGAAA[TC]GT
Cma3926603	10	101.452	10.653	13.881	0.2345201	NW_023494802.1	19602949	-	CATGACTAGGAGTGACTTGGAGTTCTGTTTAGCAGCCACTGCAACAC[TC]ATTCAAGCACAAAATACTGCGTTGTTTTGGCCAAAAAGACACATTTTGGTGAAGGAGAAACGTCAGTTTTATTTGATTATATTGCCAA
Cma4654813	5	17.533	13.723	23.95	0.24187752	NW_023494805.1	40843906	-	CATGACTAGTGTTGAATTTACTCACAGTGTTGAGTTACACGAGGAATTTCACGTTCCACCTTAAACGGAGCTGCAGTTTCCATTCTGACGCCTCAACACCTGTGCGCCAGTAACGCCACA[GA]TGCCTGCCATTTAAGG
Cma4044674	18	99.548	78.507	52.002	0.3325335	NW_023494803.1	1348272	-	CATGACTATGGTGGCAGATTTCTGCTCCCAAACCATTCTCCAGAAGTCAGCCACTGTCTCTGGCTTTGGACCTGCAAACATAGAGAGG[AT]TTCTAATGGAAATTCAAGAAATAATAGGTGTTACAGAGTGAAAGAGC
Cma1914902	1	88.416	58.022	51.037	0.29284831	NW_023494792.1	13600318	+	CATGACTATGTGACAAAACCTCAGATCTTCTAAAGGGAC[TA]CAAAAAAAGAGACACAGAGAGAGAAAGAGGGAGAGGACAAGGGAGAGAGAAATGCTTAACCCTCTTGTCTTCCCTGTTTGTGTTGTGGTTTCTTGGTGAAAAA
Cma4242789	18	17.217	167.542	126.516	0.16627001	NW_023494803.1	39581379	-	CATGACTATTAATG[AT]TGCTCCTCCAGCGTTTTTAGCCTTTAGCTGCTCATCAATATTAATTAAGTGTCATCTGAAGCCCTATAGGAGGTGATAATTGTGCGAGATATGCGTTCTGGTATGCAGTGGATTATGATTTAC
Cma3628411	12	13.483	80.147	80.452	-	NW_023494800.1	35469205	+	CATGACTATTAATTAAGCTACCTTC[AG]ATTTAGGCCTTGACGCCCCTGTCGTTTCAAATCTTTACATTTTAGGTGTAATCGTAAAGATATGCAGCAGAAAAAGCTTTTATCAGTATTATATTCAAGAAACATACGCT
Cma2376214	4	26.561	85.989	67.923	0.05465	NW_023494793.1	39507710	+	CATGACTATTTACATCTCAACTGTTGAATTATACAGATATTTGAAAAATTAGATCTACTCTT[AC]GTCAGCAAATGGGTGCTTGAATGACAGCGAGCATTTACGTTTAATTTAACTTGAGGTAAAAAATAAATTAATAA
Cma958789	15	43.895	61.564	60.148	0.98409604	NW_023494788.1	13846450	-	CATGACTATTTTTGGTACACATAAACATCTTAAGTTAAAATGCAACAAAAATGCAGGATCTGGCTCCTTCAGAAAAGGCTTTGGAGGGGCTGCCGTAACCCGCTGTCCCCATAAGCCG[CT]GCTGGTGTGGAAGCGGTG
Cma729758	3	78.55	48.533	47.432	0.43539263	NW_023494787.1	19141855	+	CATGACTATTTTTTAACTTCTCTTTATCTCTTAGAATTAAACAGGCT[AG]GTTTTTACAGTGTCTGTTCAGATTAGCTGCTCTGTATTGTGTCTCATTCAAAAAGCAATCCAGACAGAAACACTCCTTATAACTTCAGT
Cma653494	3	118.143	10.175	12.107	0.00199434	NW_023494787.1	3947675	-	CATGACTCACTTCAGCTCTCACTAAAGCTCACTCACCCTGCACTCTCAAATCACAGTGCAATTCCATCAAAGCAAC[TC]GTTAGCTGGAGTTTTAATAATGCTCTGCAGCAGGCGTGCTGTTGTCCAGTGTCTGTGTACT
Cma3872046	10	66.553	48.541	41.557	0.96641422	NW_023494802.1	9172320	+	CATGACTCATCTCTGCAGGTACC[AG]GCAGTTTCTATATCAACAACTGTCTCAGCACCGTCATTCCCCTCTGTTACTGCACACTGGATTCAACTCAAGACAGACGGGAGCTTGAAAGGCCACCACCGTAGCAACGTTT
Cma5212748	26	42.49	37.365	30.367	8.55774512	NW_023494809.1	19531845	+	CATGACTCCACCTCCTGTAGTGTAATGCAATCTGTCAGATGTCATATGACCA[GT]TATAGAGCATTATAGAGCTGTTTTATAGAAGAAAAGTATTTTTAAGAATCAACATTCAATCCTTAGAATATAGAATCAGTTGTG
Cma1994540	1	34.699	135.219	133.828	0.33624095	NW_023494792.1	28715409	-	CATGACTCCATCCCACAAATCAGCAAGGCTTTCTGCCCTGTGGAAATAGGCAGAGAAACTCGTGTTTATGCCGTAAACTCAAACTGCTGTTACTTTTTCTTTT[CT]TTTTTTTTTTTGAGTCTCCACGGGCCGCGGCTGGTACTTA
Cma2231106	4	63.371	45.132	33.45	0.42866986	NW_023494793.1	12018680	-	CATGACTCCTAAAGACGCAGTTAGACTGGCTAATTAATCTAAACAGCTACTGAGTT[CT]TTAAGAATAGCAACCACAATAGCTCTTTTTAAATCCAGTGCTGTGTCTCCTGTGCTCTATTGTGAGTGCCTGTTAGCTAG
Cma4677373	25	11.095	12.07	10.747	0.85686368	NW_023494806.1	2208608	-	CATGACTCGAGTCAGACTCGCCCTCATCTGACTCAAGGCTTAC[AG]AGTCGTGAAATTTCATCCTGAGAAAAAGAAACTAACAAACCTGAACAAAACCCATCGTTGATTCTAAGTATGCATAACAGATTTAACTCAAA
Cma5343423	17	37.146	42.535	30.971	0.12694471	NW_023494810.1	14007527	-	CATGACTCTGAGCGTTTTCAGTTGAGTTTCAGCTTGTTAATAGGACCATCCATTGAAAGGCTTTCTATGAAACTAAAATGGTTTTTCTATGGCAGTGGTCACCAACCCAGCTCCTGGA[CT]ATCTACCTTTTTGCAGA
Cma2020255	1	96.502	35.458	34.438	0.52111432	NW_023494792.1	33732956	-	CATGACTCTGGGGAGAAGGC[CT]TTTGATCAGGTTGGACACCAAGAGGTCAGCAAAAGCCTAACGTTTGCGTAAGGTCCCACCCAGTTCAGCAGGACGCCTGAAGTAGAAATGAGGACGCTCTGTGATCAGGGCTTTG
Cma5211406	26	42.49	47.28	30.367	11.4714094	NW_023494809.1	19273195	-	CATGACTCTTG[CG]TTCCTATCAGCACCACTGTAATGAAAGACAAGTCTGCAAGTTTCTCCATAATTAATAATTTCACATCAAATCTCTCTGAAATCATTAGCTGGCCAAAGTCTTGTCTTTCGAGCTGCTCCCTCTTTTCT
Cma681540	3	48.761	83.868	73.821	0.0755677	NW_023494787.1	9750864	-	CATGACTG[AG]AAATGTGTTATCTGGTCAGATGAATCTCGTTTCTGCCGGTGTGCGAATGATGTTAGGCGCGTTTTCATCGTGGACCTCAGGAAGCCTGCAATGAGGACTCTGTGCAAGGTGTTATTCAAGCTGGAGGA
Cma2001455	1	112.676	23.539	21.236	0.00051377	NW_023494792.1	29968139	+	CATGACTGA[AG]CCCCAGTGCTCAAAGGTCCATAAAGGCCTAACTGGGTGAGTTTGGTGTGGAAGAACTTGACTGGCCCTCACAGAGTCCCTGACCTCAACCCCATCTAACACCTTTGGGATGAACTAGAATGGAGACTG
Cma1555738	20	70.9	29.536	55.059	0.40981646	NW_023494790.1	33475854	+	CATGACTGAA[CG]GGAGCCGAAAGGAGAAGTCAGGGGGCTTCAGCTCAGCCAGAACACAGTTTACTAAGCTGACTGAGGACAGAATGAAAAGCCTCGCCACCAACCACCCACACAAAACCCCAATACCCTCAGCACTCC
Cma5768700	7	103.335	109.382	98.516	1.51225446	NW_023495515.1	2382426	-	CATGACTGAAACCTACGGATAAAATACATAAATAAATAATTTGAGTTTGTTTACCAGAAAGAAAATCATAGTTTAAATTCAACCAGAGACACTTCGAGCTTGAAAGT[CT]TGCCATCTTTTGTGCCTTGTAATGACTGTAGCTGTTT
Cma648558	3	120.484	5.065	8.702	1.08339715	NW_023494787.1	2818111	-	CATGACTGAATAAGATTCTTAATATGCACTGAAAATTGTAAATGAGAATCAAACACCCAGGTTTCTAGGAAAAGCATTAACCCTTGATCTGAGCGAAC[GC]AAGAACCACCTGCAAATCCCTAGGAATGTTGTTGGCTC
Cma1979726	1	117.57	21.837	16.555	0.275801	NW_023494792.1	25663799	-	CATGACTGACAAACACAGCTTTGAATAACTGTACGCATTGCAAAAAAGCTGTGA[GA]GCTCTCTCGCGTCTTTTACCTGCAGAGCTTTTTCTTTTAGCATCTGAGAGGGCAGTTAAAATACCAGAGAAATCACATCAC
Cma416802	8	59.714	27.188	45.746	0.18690608	NW_023494785.1	37876794	+	CATGACTGACACT[AG]TGAGGAGCACTGCTGGAGGATATGGGATCCACCACAGACGCCATTACAGAGTCCAAAACACCAGAGAGACTTGGACACCCAAAACTGCCCAGGGCCTACTGAGTTAACCTTTGTGTGGTGTTCTGG
Cma471659	7	81.627	83.396	82.334	0.06720743	NW_023494786.1	3642253	-	CATGACTGACCTGTTATTTCAGCAGAGGATAATGAATTTGAGAATAGACAGTGTCAAATATTGGATGTGCGTGGGACACCGCGGGCGGG[AT]GTGGGACAAAACGTTTCGGTTGCGGGCGGGAGCAGGACTGAAAAAA
Cma5420763	17	53.743	60.837	48.42	0.14009752	NW_023494810.1	28737435	+	CATGACTGACTAGGAATACCTGATTGTGCCCTTGGGCAAGGCACTTTAACCCCCTACTGCCCCAGGCAGTGCTGTGCTGCTCCT[AG]GATTGGGCACAGTTAGGCAGCAAAATTACAAATTTCCCCTGTAGAAGCAATAA
Cma5340651	17	37.146	43.386	31.396	0.04127361	NW_023494810.1	13459268	+	CATGACTGACTCACCGTCTGTGTTGATGTGATA[AG]GGAACGTCCTTATAGAACGGTGCGGGGAAGCTGTTGTGGTAGACTCTGCAAGTACAAACTGTTCCAATATCCACACTAGCCACCGTTAGCTCAGTCTTACTCC
Cma2126456	1	43.21	92.958	88.063	0.3214849	NW_023494792.1	53737404	+	CATGACTGAGCAGGTGTACGGTGTTCCTAATAAAGTGACCAGTAAGTGTATGTTCCTTTGTAATT[AG]ACAAATGTTATGTAATCAGTTATGCTGACAGGATGGATTTAAGGTCAGGAAAAGAGGCACGGAAATTTTG
Cma3202961	14	45.155	62.339	64.766	0.11456352	NW_023494798.1	28374490	+	CATGACTGAGCCCCAGAGCACAAAGCAAGATCCATAAAGGCCTGGCTGGGTGAGTTTAATGTGGAAGAACTTGACTGGCCC[AG]CACAGAGCCCTGACCTCAACCCCATCAAACACCTTTGGGATGAACTAGAACAGAG
Cma600562	7	38.825	35.731	43.745	0.20816036	NW_023494786.1	27817820	+	CATGACTGAGCCCCAGT[GT]CACAAAGCAAGGTCCATAAATGCATTGTTGGGTGAGTTTGGTGTGGAAGAACTTGACTGGCCTGCACAGAGCCCTGACGTCAATCTCACTGAACACCTTTGGGATGAACTAGAATGGAGA
Cma1130816	2	20.95	85.194	71.899	1.30632545	NW_023494789.1	4287242	-	CATGACTGAGCCCCAGTGCACAAA[AG]CAAGATCCATAAAGGCCTGACTGGGTGAGTTTGGTATGGAAGAACTTGACTGGCCCTCACAGAGCCCTGACCTCAACCCCATCCAACACCTTTGGGGTGAACTAGTATGGAG
Cma4678531	25	10.67	12.921	10.747	0.56960692	NW_023494806.1	2506500	+	CATGACTGAGCCCCAGTGCACAAAGCAGCTCCATAAAGGCCTG[AG]CTGGGTGAGTTTGGTGTGGAAGAACCTGACTGGCCCTCACAGAGCCCTGACCTCAACCCCATCCAACACCTTTGGGATGAACTAGAACAGAG
Cma5125216	26	22.471	54.943	47.831	8.05788009	NW_023494809.1	2181641	+	CATGACTGAGCCCCTGTGTACAAAGTGAGGTCCATAAAAAC[AT]TAGTTTGATGAGTTTTGTGTGGAGGAACTCCAGTGGCCTGCACAGAGCCCAGACCTCAACCCCACTGAACACCTTTGGGATGAATTGGAATGGCA
Cma2769340	6	106.404	118.871	121.483	0.60444018	NW_023494795.1	42754926	-	CATGACTGAGTCCCAGTGCACAATAAAGGCCTGACTGGGTGAGTTTGATGTGGAAGAACTTGACTGGCCCTCACAGAGCCCTGACCTCAACCCCATCA[AC]ACACCTCTGGGATGAACTGGAACGGAGATTGCGAGCCA
Cma1094845	15	90.373	9.526	18.313	0.20705319	NW_023494788.1	39679102	-	CATGACTGAGTTTGTAGGCGACAATGGAAGGCCC[AG]TTTATTGTTCCTGTCAGGAAATACCAAGTGAATAAATGAAAGATAATTGCAGTGCCGATTGGAATGAAGCTTTCTGTACTTTTTGGACTGCACTGACCATCTAAA
Cma3403340	19	54.796	35.118	30.177	0.28223491	NW_023494799.1	32227651	-	CATGACTGATCCCACTGACACTGCCTATTTATGTTGGTAGTTCATCTAATGTGTAAGGTCTTTAGCTCAGCTGC[CT]GAAGTTCTAACCAATAGGAGAGCTAGTTTGGCTGTATCTACCTAAATACCACAGAGGAAAAA
Cma5737935	3	4.91	128.987	116.044	0.85972802	NW_023495456.1	2128417	+	CATGACTGATGCTCCTTTTTCGTTTGTTTGTTTGTTTGTTTGTTT[GT]TTTTTGTTTCTTATTTGTTTTTTGTTCTGCGAACTCCCCCCAACCCTGTTCACCTGCCAGATCCACCACCACTCAGTATTCCAGTCTTCATAAC
Cma3411606	19	43.305	30.862	25.92	0.62826255	NW_023494799.1	33843409	-	CATGACTGATTAAATTTAGCTTATATA[CG]AGAGGACTTTCTGATCTAATCCTCTGCTGAACTTTCAATGAAACATATATTTAGTACATCTACCTGAAGTACAGCATTGACAATTCCAAAGTATGTTAAAGGGGAATC
Cma1445330	20	62.389	36.77	61.443	0.17336739	NW_023494790.1	13344165	+	CATGACTGCAAGCAGAGACTTTGAAAAATGTGGAAGAGATGGAAATAGGAAGTAATAAAGAGATGGAGGACAAAAAGACAGACA[CT]TCTGGTTGTCAAAAAGAGTTTACATTTAGAAGTTCAGACTCTGGTGCTGGAATT
Cma1748718	9	71.926	46.519	31.746	0.56944671	NW_023494791.1	30506075	+	CATGACTGCACCAACTGTTACAAGACAAAATGTGTTGTTGTGGACAAATAGATGTTTTAGTAGAGGTTACATCTCAACACACTACGTTATATTTAACACATCTGTTTCGAGAGAGTAA[AT]TTCACAGAGAGAGAATCA
Cma3081666	14	97.315	15.524	16.522	0.04193768	NW_023494798.1	5824092	+	CATGACTGCATAATCATATGTGGTATACAAAATTTTGGCCAGGTGCAAATGGGATGTTTGTTGCTCATTAATTGTCTAAAGTTGTTGCATCTTGGCTGTAGAAGCAAAACTCTATAGTGGGCTGTTTTTGAC[GT]ACAG
Cma4336155	11	42.95	47.267	42.486	0.68180013	NW_023494804.1	15444800	+	CATGACTGCATATGCTATGTAGTCATTTGTTTTTATTCCTATATTTGTGTTTAAAATGTTAGATGAACATATTTATATACATACTGCCTTTGTGCCCAGTCTCCCTTGGAGAAGACCACCTAGCTAGGT[AG]ATTTGA
Cma1814465	9	93.888	14.338	19.83	0.11190726	NW_023494791.1	42981654	-	CATGACTGCCAGCCGGCTTTATCACCGGC[TC]GCGGCCGAGTTACAGCACCCACACTGACGGTCTTTCTAGAACAAAGGGGCACACGCAGCCCCTCGAAGACGTCTGAGCGTTCAGGCGTCCGTCCTCTTGGACAGAG
Cma628338	7	9.646	3.699	17.779	0.42136022	NW_023494786.1	33790531	-	CATGACTGCCCAGTCTTACTGATAATGG[CA]GAAGATAATGTAAATGTATCATATTCAGTGCATTAAACGATCTGTTTGAATTAAATCTAACTTTATTACTGAGATTTGAAGAGTGGCTTTTATTTGGACTCCCCCACTGTTAG
Cma4150654	18	45.954	129.616	97.564	0.60647569	NW_023494803.1	22513833	+	CATGACTGCTGATACAACTTCCTCGCTGTTAGTTAGCGTGCTAG[CT]TAGCAAGCTAAAGGCTACACAGCTACCAACAGTAATAATAAAGGCATTACACCACACTCCTAAATCAAAGCTTATAGCCAGGCAAAGCAATTAT
Cma5383404	17	35.656	42.535	30.971	0.64846439	NW_023494810.1	21661297	-	CATGACTGCTGGAAAATGATTCTTTGACAGTTCTAACTATGGTGACGTTTGAGTTCAGAATACTGCCACCATTTAAGGTGCAATGGGAAAATTCGAACAAGAA[GA]TTGGTAAATAGAAAGCCAACTTCAGCCTCGTC
Cma1958480	1	75.862	61.426	56.57	0.59751852	NW_023494792.1	21701443	+	CATGACTGGCCCTCACAGAGCCCTGACCTCAACTCCATCCAACACCTTTGGGATGAACTAGAATGGAGATTGTGAGCCAGGCCCTCTCGTCCATTGTCTTGTCTGACCTCACAAATGCTCCTCTGGATG[AT]ACGGGCA
Cma4701559	25	34.088	36.758	31.667	0.24376003	NW_023494806.1	7655692	+	CATGACTGGGAAAAAAATCGTAAAATGTCAGAGGATTAATGAAAATAGTAAACAATCCATCCT[AC]TTCTTGCGCAACTAACAACCACCTCCAGCCATCAATCATTGATTTTATCCCTTATGAATTTATTCACAGCTCAT
Cma641597	3	121.335	4.213	4.447	0.0074012	NW_023494787.1	1135161	+	CATGACTGGGGGGCTCCTGCCCCTGGG[TC]ACAACAAGGGATGCTGCCTGAACCATATGATGGTTTGCCACTTGCAACTCCCAAGCTGCTTCGATTTTTTTTTTGCCTCCTGAAAAGAAGCTTTTGGCTCCTGCCAGCTT
Cma3299445	19	66.074	54.27	47.201	0.38448099	NW_023494799.1	11978383	+	CATGACTGGGTGAGT[CT]TGGTGTGGAAGAACTTGAAAGGCCTGCACAGAGTCCTGACCTCAACCCCATCAAACACCTTTGAGATGAACTAGAACGGAGATTGCGAGTCAGGCCCTCTCATCCAACATCAGTGTCTGA
Cma5264456	26	68.704	5.68	6.813	0.70301622	NW_023494809.1	29778234	-	CATGACTGGT[CG]GCATCAAGGACGAACAGAAGCTCTATAATGCTGAACAAGGTTTATTAATTATTGTACATATGTAAACAACACATCTCTGCAACAAATAAAATTGTAAATGTTGTTTTCAGCAACTACTGTAAGTG
Cma250852	8	54.182	26.763	44.469	1.22686358	NW_023494785.1	7148817	-	CATGACTGGTCAGTATCTACTGTGAATTATTCAGAAACTACAATGAACCTAATCTGTAGGGTCTTTATT[GT]CTCAGCGAGTGGGAGTCAGTGGAACACGGTTCTGAGGAAGTTGAAGGGGTTAAATGTTAAATCACT
Cma3514298	12	48.597	50.351	41.718	0.75302406	NW_023494800.1	13892398	+	CATGACTGGTTGATTTCAGGGTCAGTTCT[CT]AATTATGTTAGTGGTTAATCTGACACATTAGGCCTTCAGTTCAGCTCCTGGAGTCCTACCCAGTGAAAGAGCCAGCCAAAATTAAACCAACCAACCAAAATTTAACAAT
Cma2689030	6	73.603	66.092	59.95	0.55117624	NW_023494795.1	27169387	-	CATGACTGT[AG]CCTCAGTACACAAAGCAAGGCATAGCTGTGTGAGTTTGGTGTGGAAGAACTTGACTGGCCTGGAGATTACAAACTAGGCAACATCAGTGTCTGACCTCACAAATGCTCTTCTGGATGAATGGGCAA
Cma4430924	11	69.567	72.805	74.932	0.43288125	NW_023494804.1	33788280	-	CATGACTGTAATTGAACCGGAGATGG[TC]GTGATTAGCCGTGACCGTGCGTGACCTGCGTTTTCAAGCTTGCGTCTGGCTCTGCGACTGAGAACCTGAGGAGGGAGCGGAGCCAGAGTCAGAGCTTACATCACTAACACGA
Cma3269553	19	69.053	60.228	59.125	0.41178557	NW_023494799.1	6256555	+	CATGACTGTATCTATCAGGATTTGACTGGATTGAGACAAGCAGGCATTCAGAAACAAGCAGAACAGTAGTCA[GA]CTGTGGAGAACTCAATCATAGAGGACTATTCACCTCCTGCAACACTCTGTTTTTAAAACATAA
Cma4758077	25	51.968	60.672	44.86	0.03999554	NW_023494806.1	18236638	+	CATGACTGTCCCAGTGCACAAAGCAAGGTCCATAAACACATAGCTGGGTGAATCTTGTGTGGAAGAACTTGACTGGCCCTCACAGAACCCTGACCTCAACCCCATCGAGCACCTTTGGGATGAAATAGA[AG]CAGAGATTGCGTAC
Cma452945	8	111.637	82.529	97.5	0.3351788	NW_023494785.1	45765746	-	CATGACTGTCTTTCATCTTCTCTTAA[CT]GCCTGACAGTTACACAGCCTGCTTCTGATACTGTGTCTTTAAGACTGATATATGTAAATGAGGCCTGTCTTCATTGGCTGCCCTGTATTGTGCCTCATTTAGAAAGCAGTCC
Cma598407	7	40.102	36.582	45.022	0.27514584	NW_023494786.1	27396981	+	CATGACTGTGTGCACTGGGGATATTTA[CG]AGTTGAAAATTTGAACAATTGGTGGAATTTTAATTCACAAGAGCACATTTAGTGTAGAATTGGACTTCACCTAAAAAATAATTTGCAGATAACGGGATTATCAATCAC
Cma5394030	17	41.827	47.642	36.504	0.71443932	NW_023494810.1	23630271	+	CATGACTGTT[TC]CCCTTTAATTTTTCACTATAAAATTACAACAGCTGATAATTTTGATTATCAGAATATTTACATTCTTAAAATTGGTATCAATCACAATTTTTTTCATATAGGAACACAGATTCTTGGTTTCTTTACA
Cma4027603	10	28.673	96.249	69.646	0.48532848	NW_023494802.1	39996955	+	CATGACTGTTACCAACAGTACCTAATGGTGGGATTTCTCCACTGTCCTTGGCAAAACTTTGCAAGTGAAGCCAATGTCCATTTAGTGAATT[AC]TATAAAGGTGAAAATAAACTCACCAAGCACAATTATATGGACAA
Cma3105467	14	71.118	38.931	41.31	0.87172031	NW_023494798.1	10623976	+	CATGACTGTTTACTCTACAGAAAGAGATATAATCCTGAAATGGGA[AT]CATTTTCTCTGCTGTTTCCTCAACTTTCAAAGCGATATAAACATCACGTTGTGCAAAACATAACCCTGTCAAAAATTTCTGACCTGCAGC
Cma3447654	12	86.996	11.613	1.702	0.32903055	NW_023494800.1	168412	-	CATGACTGTTTTGGTTCCACAGCCGCTGAACACTGACGTTCTCTTTGTTTGTGTTCCTCAGATGCCATTACGTGCAGTCAAACCCCCAGTCTGGACCACTCTGTAGATAAAATGACGTATGTGTTCTCTAC[AG]TTTTCCCCAAAAC
Cma4641929	5	23.065	17.98	29.908	0.57841269	NW_023494805.1	38140367	-	CATGACTGTTTTTGGTAAATAAAACCACACAAACATCCCAAGTCGTCTTCAGGGGGGAGAGTCTGAGTATTCGTCCGCTTCCTAAACAGGCAGGACGCTGGCGGAGAGAAAGCATCTGCT[CT]GGAGCAGCTGTGGAC
Cma771572	3	63.868	52.788	48.284	0.40779881	NW_023494787.1	26618171	+	CATGACTTACTCTGAAGTGAACCTGGATGAATTTGGATATGGAGTAGTTGTTGATGTCAAGGGGTAGTGTGAGTTGGGATTCCACCTGAACAGTAGGAGCCTGCACTAG[AG]GCTAAGCAATCAGAATGGAGCTCTCT
Cma2028223	1	70.542	62.277	66.784	0.54803267	NW_023494792.1	35382718	-	CATGACTTAGGTTACTTTATTTGCTGACATTTTCCTCATAATACACAGAGTATGTGTAGAGCAACAG[TC]TTCATTAATGAATTTTTACCAGCGTTTTGTAAAGCTTGTCTAATCTCATAACAGTAGCTAAGCTGTGC
Cma1583028	20	96.444	4.844	28.636	0.0668803	NW_023494790.1	39186375	+	CATGACTTAGT[CA]ACTTCTGGAGTCTTTTATAAGGAAAGCAGCGCCATCTGCTGGCAATAAATATACTCCTCCTGAGTAATGATTAACAAACAACAGATGATGAAACTAATCTTAACTCATCAGTTTACAGCCTTTT
Cma5825859	13	67.922	21.832	33.321	0.36294178	NW_023495681.1	148688	+	CATGACTTATTCCCACATTAGGAAAAGTGTTCACTCAGTAGTCGTTCCTAAAATATATTTTTT[AT]GTCTATTAATATTGCATACCTATTACACTGCCATTAAGCTGGATGTGCTATGAAAGAAAAAAAAAATGCTGAAT
Cma4666583	5	7.319	6.488	11.175	0.3052819	NW_023494805.1	43624854	+	CATGACTTCAATAAATGCTTCATACACTACAGTAAGAGATATTAGTCCATAAACTACCTTAATAAATGCTT[TC]ATACACTACAGTAAGAGATATTAGTCCATAAACTACCTTAATAAATGCTTCATACACTACAATAAG
Cma2932719	22	11.52	7.201	15.768	0.91120853	NW_023494796.1	31856177	+	CATGACTTCAGTTTTGCTGTGTTTCAGATTTACAGGAAATT[AG]GAAACTGCGTCAATTCCCTAGAGGGAAAACCACATTAGGTCAGCTGTGATGTCCTTATAGGAAAACAGTGTGCACTGCAGCAGTGTGTACTTAAGAA
Cma5784282	7	99.718	103.421	96.389	0.49410408	NW_023495545.1	588542	+	CATGACTTCATTTTTTGGGGGGGTCTTATTTC[CT]TTCCCCCCACAAACTGTGTTAAATTTGTCATTCAGGTGGATTTTAAGTGACATTTTAAGTTAGATTCCATTCAGATGCTTTCACCTCTCTTTCTTTCTTTCTCT
Cma738939	3	79.827	48.533	47.432	0.18047107	NW_023494787.1	20760584	+	CATGACTTCCGTTTTCTTTTTCAGACTATCAGCCTTCGACGAAGGTGAAAGGGGAGCCAGGCCCTCAAGGGAAGCCCGGACCTAGGGGCCCACCTGGTCCCTCAGGTTTACCAGGGAAACCAGG[TA]ATCGGGAAACC
Cma943266	15	38.788	44.964	45.678	1.56406124	NW_023494788.1	11021098	-	CATGACTTGACTACCGATGGCAGCACCAGAATTATTTCTGAGCAGTACAGAAACATATTAACATCACAGATCCAACCAAATGAATCCAGA[CT]TGAGTTGATGACACGCAGCAGCAAAACAAGGACCTGAAACATAGA
Cma1314461	2	70.953	29.006	28.491	0.07398221	NW_023494789.1	38900322	+	CATGACTTGCAAACCGCAGCTTGCATTAGCT[CG]AACACCGAGCCCTTAAGCAGTGTGAAGATCACTGTTTTTCTTTATACTATCCAGTTTATTACCTGACAACACTTAGAAAGAACACCCTAAGCATCAAACAGCAAA
Cma4646189	5	22.001	17.98	28.205	0.81619253	NW_023494805.1	39025450	-	CATGACTTGCATTTGCATAGTTGAACTCAATGAAGTACTCCCCCAGCAGTTACCCCTGTATTTTATTC[GT]TTGAGTGCTCCAGAATTTTGTGTTAAAATCACTGAAATGTTCTCCCAGGAGTGATGTTGACGG
Cma3454942	12	80.303	17.573	11.071	0.03312781	NW_023494800.1	1914875	+	CATGACTTGGTGGATCTACATTTGGGGTGAGCAGGGAGAAAA[CG]TGTGTAAATTAGATTATTCGCTCAACTATCATTTTAATTGGACTAAGAAGCTTCTGGAAACAATGAGAGAATCCTGTTTGTCCGTAGCCGTGT
Cma5556849	10	34.636	85.142	64.112	0.01958731	NW_023495106.1	100598	+	CATGACTTGTAATTGCATAGGAGATACTTTGCTCGTGCTTAGTTGGGCTGTATTTACAAT[CG]CCTATTTCCAAAAAAGGTTTGACTCTTTGCAAAATTTAAATGTAAAACAGAATGCAATATTACATAAATAATTTAAA
Cma1282067	2	62.441	39.224	34.874	0.57841269	NW_023494789.1	32918514	-	CATGACTTGTTAACTACATCAGCCTCACA[AG]CTCTAGGGCAAAAGAAAATAAGCAAACTTCAGACGTCAAACACTGGCTGATGAAATTCATTTGAGGTAGGAGAAAAACTGTGTAAATTCTATGTCTAAATAATCAC
Cma4678536	25	10.67	13.347	10.747	1.00840285	NW_023494806.1	2507149	-	CATGACTTTAACCTACAATGTCAAAAAAGAAG[GA]TAGATTTTTCGTTCATCAAGGTACAAACAAGGTAAATGTGACCTCAAAGGTGGTTTTAAGGTCCAACTGTGTACCTTAAATAAGTTTTTCCCAGAAGAAAGGTAC
Cma563657	7	78.861	80.416	79.355	0.10118923	NW_023494786.1	20959389	-	CATGACTTTAATTTCACAGTTAACATCGTGGAGACC[AG]TCCGGATGGCTTCAGCACAAGGACCCACCTGGCGTCCTGTCCTGAGGATCATTTTTCTGCATTTATTACTAGTATGTTTCACTCACAGCTCATTTACAAT
Cma240744	8	37.13	8.277	27.859	0.45303374	NW_023494785.1	5010483	+	CATGACTTTATCTGGTACCGACTGGCTGGAGCTGAAGCTGGACTCCAGCAGCAGCTGCAGTGTATATATCTCTGTGTGGGGTCGTACACTACAGGCAGCGGTGCGGCTCCCTTTGTCAGCATTTCAACCTA[TC]GAGCTTGTAAA
Cma5671605	24	80.332	16.336	23.084	0.31923122	NW_023495303.1	872987	+	CATGACTTTGAGTGTTTTGTTGCTTTTATATGAGAAAATAAAATTTAAAAGTAAAGCGAAAGAAGCT[CT]TGAATGTGCTTTAATATGATCAAATCCTTGCGCCACAAAAAGTAGTACCCTTTTGGGTTACAGAGAGAG
Cma2224924	4	50.179	61.305	47.494	0.31378778	NW_023494793.1	10871976	-	CATGACTTTGTGGTACTTTGAGTTGTGCAAGGTTGCGCCTTTAGAATAGACATTATTA[GA]CTGTTTTTCTCCTTTGCCAGTAGGACTTCACAAAATATTGTGTTTTAACTGTTATTGTGATGTTAGCTTTTGCAAGAG
Cma4371132	11	50.397	53.651	50.572	0.16270626	NW_023494804.1	22193747	-	CATGACTTTTAAATGAAAGTCCTTGGAAGAATATGCAACAGACTGTGGTATTTTGACTCACAGAGTGCAATAACACACAACACATTCT[CT]ATTAATACAGTAATACAGATCAAGTCAATAATTGTATCCATTTTCAATGCGATC
Cma5515837	21	74.482	70.395	79.052	0.30174865	NW_023494911.1	549263	+	CATGACTTTTATAA[AG]GGAAGAGTCGCCCCTTCATCTCCAAAGATCGAGTGTGGTCACTAAAGTGGTCACTAACGCAGCAGCTTTTATATTCAGTTATTTGTTTATGTCCCTGTTTGTTACAGTATCTGCTCACTGCT
Cma1465076	20	49.197	50.814	74.209	0.06096538	NW_023494790.1	16890335	+	CATGAG[AG]TTAGAGAGACAGGCTAGAAAGTAACTGGAAGATTCACAATTAGACAAACAATTAGAGGGAGGCTTCAAATTTGACCCAGCACTTTTACAGGGCACGGTGGTTCAGACATTGTGGTAACCTATAATACAT
Cma1819095	9	96.655	11.785	16.425	0.66086053	NW_023494791.1	43848137	-	CATGAG[CT]TTCGCCTTTCAGCCACAATTCTGATGAGAATTTCCTGTAGACTGGGATTTTTGCCACTGCTGGTCGACCCGTGTGACCGTATGCCTCGATACACCTGCAAATTCAGCTACTTCCTTCACACTATGGTCTTTA
Cma2960581	24	56.288	42.301	42.662	0.05159295	NW_023494797.1	3109653	+	CATGAG[GA]TTTTACTTCCACTTGGCCAGATGCAGTAAAGGCCCACCGGGGTGATTTTCTCTGTCACAGATGAAGCAGTCTGCTTTGAAAATCTGTTTTTGGTTTAAAACTGCACCCTACCGATTTCCTGATTTGTGTT
Cma4988167	23	23.094	16.926	27.6	0.01643478	NW_023494807.1	29391225	-	CATGAG[TC]AGCAGTTTAGATGAAACTTTGCTCTTTATCTCTCACTCTGACCTTCAGGCCAAGGTTGGGGAACAAGCCAACCTGGCCGGCTTGGTGGCCCTGATCCTGACCGTCGCCGATGGCAACAAAGACGGCCGC
Cma4888525	23	56.074	54.377	57.817	0.33577024	NW_023494807.1	10095903	+	CATGAG[TC]TCCTACCTGCGGGAGCAGGGCAAGGCTCTGGTGTCTGAGGAGGGAGAGGGCAAGAATCCAGTGGACTACATCCAGGTATAAGCAACCAGGCCGAAGGACTTACTATAGAAAGCTTAGTCTTAGGGAATT
Cma1129701	2	20.311	84.769	69.771	0.47499811	NW_023494789.1	4074472	-	CATGAGA[CT]GCATATGTTCCTTTAGCTTTGGCCATTATTCAGGCTCAAAGTGCTGTTGGTATGCGCATTTGAAATAAAAGTCCAGCACGGTGGATCAAAAATACAGTGCGTGGTCCCTCGGCCGAGGGCTGCGGTTC
Cma599623	7	39.038	35.731	44.17	1.40937247	NW_023494786.1	27623396	-	CATGAGAAAAAATAAATAGAAAAAAAAGTTAAAACCACAAACATAAAAAGAGCATAATGTAAGAAGACAAGTCTAATATATCAGTATAATATTTATTCATTTTAGACCAAGGCTGCACCAGAAAGAGAAGA[AG]TAGAGTCT
Cma336381	8	64.182	35.274	51.278	0.75302406	NW_023494785.1	22834641	+	CATGAGAAAAAATAACTCTGAACTTTACACTTAAAGGCCATTAAGCCTCAATAAAAGCTTGGGCAATGTGCTTAACTGGATGGAACAAATTAAGATTTGTGAAAATGATGG[CT]GTTCTGCTTAGTGCTGTAAAACAT
Cma50280	16	55.699	36.37	24.942	0.76795301	NW_023494784.1	11187647	+	CATGAGAAAAAATGGCC[GA]TAATTGAATAATTGCAGTGTGTTATATATCTTGGATATGCTCTTATTGTTCTTTCTTCAAAGAATCTTTGAAATATTCAATAAAACATCAAAATATAGGTCTCCTTTATTATATTTAAA
Cma3278610	19	45.221	28.308	22.94	0.50339301	NW_023494799.1	7966275	+	CATGAGAAAAGGGTTTGGATGGGCTGGGGGGAGAGA[GC]GTTTTGAGGAAGAGAGGTTTTGAGGACTAGCAGAGGAGATAATGCACTGTATATATTGACACTACTGACACTGTTACTTAAAGACCTAAGCAAGCTTTCCTGAA
Cma1865940	1	88.629	50.787	45.931	0.24484057	NW_023494792.1	4465154	-	CATGAGAAAAGTGATAATTGATAAGTACAAT[AG]TGTTAGATAGTTTTGAATCAAGATGTCTTTTCTTTGAAGCCAAAATCAAGTTGTAATACAAAAACAAAAGTGGTCTTACATAAACTCTCACACACTGGCTAATACA
Cma5952190	24	85.653	12.506	15.847	0.78580941	NW_023495965.1	204111	+	CATGAGAAAAGTTCTGATACAGTAAATCTCCTAAAT[GT]ATTCAATCACATAAAGTCTATTTCTTAAATCATCCAATCAGACGCAGTCTTTCTCCTAAATCACCCAGTTGGACGCAATTTGTTTCCTATGTTATCGATTC
Cma5105260	21	38.304	35.067	42.864	1.57017588	NW_023494808.1	19791109	+	CATGAGAAAATTTCATAACTCGTACCTCGTTTTTTCATTTGTGCTATGAAAA[CT]TACAATTGCTTTTTACATTGAGTGAACATTTAATACTTTGAGTAATGCCTTATGGACAGAACACAGACAAACAGACAATGCTA
Cma1613989	9	34.67	90.783	60.771	0.11344256	NW_023494791.1	5541475	+	CATGAGAAACACTATTGTAGAGTAGCTTGCAGAGAAATCTGAGACTAAAGTCTGA[AG]AGCTTTACAAAGGCTGTAGTGAAAGATGCTGTAATATCCCTCAGGGTTGCTGAAGGTCTATTAGTGTGGTAACTAGAATA
Cma4475754	5	82.007	89.909	77.588	0.24270185	NW_023494805.1	6384075	+	CATGAGAAACGCAG[AC]AAGGCTACATTAGCGGTTTCAGGGCAGTTTCAGATAAACCTATGTGCAGAGGCTTCAGGGGCAGATTAGCCCCCCTCACAGACTGAGAAAGAACACTGCACTGTGTGAGTCACTTGAGCCT
Cma1262297	2	39.462	40.075	36.151	0.56656621	NW_023494789.1	29331270	-	CATGAGAAACTTGACCTGTTCTCTACAGTTTGTGACTGGGATTTTACCAGTGTTTTGTAAAAGCTTTTCCCACCTTGCAACAGCTCCTAATAGCAATTAGCTATGAAAAAACACAGTAAA[AT]TTTATATTCAATCTGTGA
Cma4397213	11	54.44	57.907	53.551	0.38759086	NW_023494804.1	26986861	+	CATGAGAAATCCTA[AT]ACCATATATATGTAAATAAATGTTTGGACCTGCCACCCACTATTAAATTGAATCTCTTGCTTGTCTTGTCTGATTGTGTGCGATTTTAAAACTGTTGTGTCAAGTTCAAAGTGCTGGGACAC
Cma2072299	1	53.849	63.554	79.125	0.4139283	NW_023494792.1	43831805	+	CATGAGAAATGTTTTAACTGTTTATCTGAGCGGCAAGTGTGATTTTAC[TC]AACAAAAACACTATATAAAACATATAAATATATAAAACCTCCTTTACTAAATCAGCGTTGTTCACAGTGATGATAGGAACCATATATCTGAA
Cma3260768	19	78.416	64.91	61.253	0.07526887	NW_023494799.1	4510749	-	CATGAGAACAC[TC]GAATCGGACACCCAGTTTCGTGTAGAGTGTACTGTTACACCCTACCAATCAGCTATTTGGTGCGGAAAGAAGTTCTGTGGTTTGGCACTGGAGCTATGAGGCTGATAATAGATATCTCAGACATAAGACTTC
Cma2535920	27	21.55	1.571	21.628	0.59052355	NW_023494794.1	27183942	-	CATGAGAACTG[AT]ATAGAACCACGCTATGAAGAACCGAACTTGTCCTTTAATCACTATACTCTATATTAAAAAATCAGAAACATAATAGAATAAGTATTAAATGGAAAAGTATTGTGCATTACACAGTGAATAGGCC
Cma5912681	25	80.274	89.628	72.534	0.80063982	NW_023495902.1	377160	+	CATGAGAACTTTACCTGCCTAACTAATGCTATGGGGTTGTTTTTAAGGGGTTTGCCCCTTAGTTCAAATAAAGCATACTAAGAAATTTTGGACAATTGTA[CT]GCTTCCAACAGGTGGAAGAGTTTGGGGAACTCTTT
Cma1740941	9	75.118	42.689	29.618	0.08136841	NW_023494791.1	29006730	-	CATGAGAAGAAAAGGTCACTCAGCCTTCTGAAGGTCCTAGATACATCACTGA[GC]TGAATACGAGTGGCAGACAAAGCAATGGGTAAGAAATGGAAAACAGCGGCAGCAGCTCTATACCAGCACTCTCTACTCAAAGAC
Cma894349	15	7.929	101.168	89.521	-	NW_023494788.1	1063774	-	CATGAGAAGAACAGTGACCATCTGGATTGTCAAGGGTTAAGATGTTTT[GA]CTGAACGAAGATACTCAAAATTCTTGTAGCCAGTGAGAACTAAGAACAGGTAAGCAGTGCCCTCCAACCAGTGACGCCACTCCTCTG
Cma523924	7	60.528	60.413	62.895	0.02315735	NW_023494786.1	13758056	-	CATGAGAAGATTCAGGAAATCCAGAGAAATCTCTGTGTGTAAAGGGCGAGGCCAAAAACACTACTGAATGCCCTGACCTTTGATCCCTCAGAAGGCACTGCGTTAAAAAA[CT]AACATGCTTCTTTGATGGATATCAACATA
Cma2699865	6	46.368	66.517	61.653	0.47347632	NW_023494795.1	29194101	-	CATGAGAAGTTATGAGAAGTTTACAGGTACAATGCAC[AG]AAAGATATAAATCACAAATTAGACTAAACACATAGGCCTGGATAATAAACCTCTGATGGCCAGCAGCTAATACAGGCAGACCAGTCATTTCCTAAAGT
Cma5733234	3	12.8	128.136	114.342	0.4637271	NW_023495456.1	1098463	+	CATGAGAAGTTTGGCGGGGGGGGTGGAGGATGTGTAGGCCTGACGCGGTCGTGATTTCTATGTTGGGAGAGGAGGAGGAG[AG]AGGATGGAGAGGGGTGGAAGAAAGGAGAGAGGACGAGAGGGATGGGACGTGCTTCGCTCAGAC
Cma5434168	17	66.937	74.464	56.932	0.21711907	NW_023494810.1	31416800	+	CATGAGAATAACATCATAACACAAAAAGGCTTTTC[TA]ATGAAGAAAAATAAGTGCTAACAGAAACGATCAAAACTGCTAGGAAAACTAGAAAGTTCCGCCCACCAGCACTACAATATTTAAGACTTTTTGAGTTTAT
Cma1076496	15	54.534	50.07	49.934	0.80940528	NW_023494788.1	35849093	-	CATGAGAATGATATGAAACTTACGAGGGGCAGTAGACCTGCTTGCCTTTCTTCTTGCCCTTCTTGGCTGACTTCTCTTTGGCAGATCCTCCCTCCATCCACAGACAGAGAACACAGAGCAGCAGCAGCAGCAGC[TA]TCA
Cma2040921	1	68.415	62.703	68.911	1.1104756	NW_023494792.1	37831431	-	CATGAGAATTTGGTAACTTGTCATACTGTATTTACCTGGTTTTATAAAATATGATATAAAATATGAAAGA[TC]AGCATATTAGTATTGATGGGTATCAGTATCAAGCTGATATAAGCAGAAAATGTTACATACTGTAG
Cma4990652	23	21.391	15.649	25.472	-	NW_023494807.1	29927371	+	CATGAGAATTTTAACGAGGCCCTTTTAA[TC]GCTCGTCCTCAATCGTCTGAAAGAATCTGGATCTCTGACAGGAATCATAAATAAACTTGTGTTGCTCAGCTGTTGCCGAACAGAAGATTAAATTGGTTCTTGTGAGAG
Cma1389971	20	20.248	75.127	109.56	0.3350343	NW_023494790.1	1979459	+	CATGAGAATTTTAATGGCCAAAGACATTTTCCCTGAGTTCCACAGTACAAATCTCTCTCCATCAGACGCAGA[CT]GCTCCGTTTTTTTGAATTTCTGAAGATGAATTTGTACAGAGACTGTAGGCCGCGAGGCGTCTGG
Cma4865865	23	62.244	61.186	63.349	0.17142452	NW_023494807.1	5619439	-	CATGAGACACTAATGCAATAGAATTCATTAGAGACATTTGATTTGATGCTAC[AG]GTGTTTAAAAACTCCAGCAGCACTGCTGTGTCTGATCTACTTGTACCAGCACAACACACACTATCCTGTTGGGATTCTGACTATTAATG
Cma4012311	10	34.636	88.121	66.24	0.02268734	NW_023494802.1	36465120	+	CATGAGACAGTCCCAAATGTCACGTTATTTTCAGGGCACCCTGGGCTACTCAGATATGTCATTATTTAAGTCCATTTGAAATTATTTTGATGACATCTTATTTTGAGTGGCCCCTTTTAGATGAAATAAACACT[CT]T
Cma3509275	12	49.022	49.5	40.866	0.21709602	NW_023494800.1	13016161	-	CATGAGACAGTGAGTGCTGAAGGACGCTGCGACTGGCTGACACTGCACTTCCACTGCCCGCGGCC[AT]GCCCACTGCCAAGCCCGCCACCGCCCGCTTGCTCCCTACAGCCACTTGATGAAGAAAAGGAATCGATGGAGTGAAGAATG
Cma47372	16	59.103	29.135	17.706	1.04827883	NW_023494784.1	10593107	+	CATGAGACATCAGAACAGCTTCAATGCGTCTTGACATAGATTTGACAAGTCTCTGAAACTGTACTGGAGGGATGAA[AC]ACGTTCTTCCAAAAGATATTTCCTCAGTTGGTGTTTTGTTGATGGTGAAGAGCACTAAC
Cma1445493	20	62.389	37.196	61.443	0.39433377	NW_023494790.1	13371483	+	CATGAGACATTGCCTTATGAGAGGGAGGGGCAGAAAGCAGAGAGGAGAAAAGGAGTAAGATAAAATGAGAAAGAGAGGGAG[AG]GAGAGAGAGATACTGAATGAAGATGCACCCTGTGCTGGAAGAGAAAGCCTGGCTAATTTATGA
Cma3234541	14	5.449	104.075	99.033	0.18643756	NW_023494798.1	35094525	-	CATGAGACCACAGATTTTTAACAAAACAAGAAAAAAACCCAACTTAATTGTCAATAAAAGTCCTAAAACAATACGTAATCAAAGAAATTGAAACAGGTACTGCTAGACATTCACCTGCA[TG]TGCAACTACACAGAAT
Cma4005582	10	49.743	68.543	55.601	1.10278822	NW_023494802.1	35081925	+	CATGAGACCCTTAGGTCATTGGGGCCCTAAGCAGTTGCCTACCTTGGCCTAGTGCAAAGACCACCTCTG[CT]TGATAATCATCTGTACTGGGTAGTTTGATGGCTGCAACCTGAAAGCCTCTGAAAGTCTAAGTACAT
Cma1080500	15	33.256	43.687	45.678	0.12871634	NW_023494788.1	36648479	-	CATGAGACGAGCTCTGGGGTAAACAAGGACAACTTCAGTGAGCTGCAGATTAGGGAGAGAGGGGCTTCAGACTCGC[AG]GGAGAGACGAAGGCTGGCTCTTAACTCGTCAACTTAAGTAGAGCGGCGTAGATAAAAGCA
Cma3247813	19	83.736	72.147	67.214	0.5765218	NW_023494799.1	1773000	-	CATGAGACGGGTTCACCACCACCTGGGTCTCCAGGACATCGCCACTGTGTTGCAGTGTCCTCTGGCCTGGAGAGAGAGAGGGGAAAAAA[AC]AAAAAGGAGGAGAGGATCAGAGAGGAACCACAAAGCCGACAGCTAATCCGTTGAT
Cma3352411	19	60.329	48.312	41.668	1.07871248	NW_023494799.1	22123719	-	CATGAGACGTTAGTATGTAAGATGTACAACGTGGTATGAAAAACTCCGACCCGCCTCTGACTTTTAAATGATTATTTCAGGCTTTACAGGGCAACTCGCAGCAGGACACACT[CT]ACCATATTTTAGCCTGTTTTTAT
Cma5135502	26	33.552	54.092	46.98	10.5522477	NW_023494809.1	4165045	-	CATGAGACTCCAGACAAACAGTTCTTGTACTCA[AC]GTTCCTTCCAAAGGCAGTTTGGAACAGACCAGGTTATTATATATAAAAGAACAAATTATTAATATGGCAAGTTATTATAAACTGTGGAACACTAGTGTTCACC
Cma774973	3	72.593	59.173	54.242	0.62928304	NW_023494787.1	27236316	-	CATGAGACTTTTAAACTTTTAAAATATACATCTATGTTATATTTCACCCCGTGTGTGCCCTGTTCTCCCCTACTCCAGGATCAGG[CT]TTGGGAACCACTGGCGTAAACTTTGTTCACACCAACTTTATATTTTATATC
Cma2514012	27	36.872	20.836	45.472	0.28652122	NW_023494794.1	22677867	+	CATGAGAGACTGGTGTTGGAGTGACA[AG]AAGGAATGCTTGTAAAAGTTAGCCTGTTAGCAGTTAGCAACTCATTTGTGCAATTTTCTTCAGTATTTCCTAGTTCTAATTTAGTGGAACAACAGATGGAAAAAGAAACC
Cma1635457	9	44.46	81.843	50.98	0.44333514	NW_023494791.1	9626796	-	CATGAGAGACTTAATCAACTAACACAAAAATGCACTGCTTTTTAACTTCTTTCTGGAA[AG]GCCCCTAGAGGCCATTTCACTTGTGGAATGGAAATGAAGTCAGATATTTCCCATTAAAATAATCAAACTAAATATTTT
Cma515152	7	77.585	80.416	79.355	0.26807795	NW_023494786.1	12072929	-	CATGAGAGAGAGTGAACGGAGAGAGGAATAAGAGAGAAAAAGAACTGT[GA]GAAAGAGAGAGAGAGCGAGAGAGAGAGTGAGAGAGAGCGAGAGAGAGAAAGAGAGACAGACAGAATGTGTGTATCCCAGAATCAAAGATTTCCTTT
Cma2118003	1	44.061	91.682	88.063	0.33268894	NW_023494792.1	52177863	-	CATGAGAGAGGGGCTGCATCTTCTCTCTACCCTTTCCCTCACTCCCTTCAGCGCTCCGCTGCAAGGCAAAGGAAGCACCTTATTCAAACAGCACTGGAATTCCCCCAGCAGGGCAAAGAAGCAG[CT]GAGCCAGAACT
Cma3454951	12	80.728	15.871	10.645	0.05767232	NW_023494800.1	1915804	-	CATGAGAGATTTTGGGCTAAACATTGGTGGGAATGTAGACTTATTAGGATGGAAACAAACAGAGTGAAAATTCTCAA[CT]AAATTCAATACCTTATGAAGGTGGGGTTCACAGTAGGGGGCGCTGTTGAACTCATCAACATTGTCAGA
Cma2774943	6	101.723	118.446	121.058	0.06574634	NW_023494795.1	43848562	+	CATGAGAGCGCTGATGAGCATCAAGTTCATTTTTATACTAAATGATAAAAATGTAAT[AG]GAATAAAACTTTCAGTGTTATTTATTATGCTCAGCGTTGGATTCCTCACTTACTGTGTGTACAAACTCACTGTGTTC
Cma1580093	20	96.444	4.418	26.508	0.19226154	NW_023494790.1	38598238	-	CATGAGAGG[CT]CATTGAAGGGTGTGATGAATGTTATGGACTTCACAATAACCAGATCTCAACCTAGTTAAACACCTACAGAAGATCCTGGAGTGATGTGTTAGCCCACATCTCCACCGCCATCGACACAACACCAATTAAG
Cma5578603	10	24.843	98.802	74.753	0.06829119	NW_023495218.1	21234	+	CATGAGAGGACAAAACTGAGGAACATAAAGATAACATTATA[GT]CACTGTCTTTCCAGAGTACAATAGAAAATTGTAAATATGTTCATACAGTGTACAGTTCAAGCATTTCTCTCAAATTTTCCCTGTGTACATTTAG
Cma3097198	14	75.374	32.547	40.033	0.45511191	NW_023494798.1	8944587	+	CATGAGAGGACAAAACTGAGGAACATAAGGATAACAGTATGGCACTGTCTTTTCAGAGTACAATAGAAAATTGTTAATATGTTCATACAGTGTA[GT]GGTTCAAGCATTTCTCTTAAATTTTCCCTGTGTACATTTGG
Cma4698743	25	32.385	34.629	30.816	0.12962987	NW_023494806.1	7086470	-	CATGAGAGGACAAAACTGAGGAACATAAGGATAACATTATGGCACTGTCTTTTCAGAGTACAATAGAAAATTGTAAATATGTTCATACAGTGTATGGTTCAAGCATTTCTCTTAATTTTTCCCTACATTT[CG]GGCTT
Cma4879531	23	57.563	56.079	59.519	0.23749181	NW_023494807.1	8294169	-	CATGAGAGGACAAAACTGAGGCACATAAGGATAACATTATGGCACTGTCTTTTCAGAGTACAACAGAAAATTGTAA[AT]TATGTTCATACAGTGTATGGTTCAAGCATTTCTCTTAAATTTTCCCTGTGTACATTTGGG
Cma2069956	1	48.316	63.554	81.68	0.06727877	NW_023494792.1	43383274	+	CATGAGAGGAGAGGAGAGAAGAGAGAAAAAGGGAAGGTAGATGGTGCTGATTGATGAAAGAGTGAAGCAATGCTGATGATGAAGATCAGAGGGAAGAGGTGGAGGCAGGAGAGTAAACGAGAAGATAGA[TG]AGAGAGAG
Cma3278618	19	74.16	58.1	58.7	0.02116269	NW_023494799.1	7966946	-	CATGAGAGGGAGAGAACTGAGAAACTGAGAAGAGGTT[GC]TTCGAGAGACTCAAGGAAAGAGTGAGAGAGTAAAAGAGTGAAAGAGAGAGATGTATCATATTGTATGTGAGTGAGTGTCATAATGTGGTGAGTGAGTATTTTTGCCA
Cma5455011	21	32.346	33.79	30.948	0.26094128	NW_023494816.1	540103	+	CATGAGAGTAGCTGGAAACAGTATCAGAGGTCGCCTTGAAGTCTGAACTGTGTCTGCACTTTTGTTC[AG]TTTGTGTCCATTTTGTGTCCTTCACCACCCCCAAAGGTGGTATGAGTGACTCCAAAGTCACCCCCAAGAAA
Cma956507	15	43.256	61.989	61.85	0.68666586	NW_023494788.1	13434463	-	CATGAGAGTGTTTACACATATTTTGTGTCCAAACATAAAA[AG]CTCACCTTCCTTTCTCAACTAGAACCAAAATGTCCCTCTTTTCGTGGTTTTCTGTCTCAGATGCTATACCTTTAACAAATAAAACAGTGAAAGTCA
Cma4385318	11	53.589	57.056	53.551	0.23633119	NW_023494804.1	24833365	+	CATGAGAGTTTTTGAGAATACTGATGGTCTAAAGCATAAAAAGACAAAGCTTCCA[AC]ACAGCAAAAATGAAGAACCAAATACCAAATTTCAATGTTTCAATTATAGAGACAAACAACAACGAATCATCAGCTAGAATT
Cma5912687	25	81.763	90.054	73.385	0.16528874	NW_023495902.1	378089	-	CATGAGATAAGGACCTTTATACCCATCTCCAATCTCCAAAGCAGTCTGAACTGGGTATCTCA[AT]TCATTGTAGATGTGTATGAAAGGTGACCAGTTGGGAAGTTCAAGGTTTTGAGTCTCACTGAGAATGACTCTTGT
Cma3236295	14	5.808	104.075	99.033	0.55228968	NW_023494798.1	35568404	-	CATGAGATAATGATTGTACAGCCCTATAAAAGAGACCAAACTGTTAAAAATTAAACTGCTAATTAGAAGTTTTAATATTAAGAATAATCTTGAATGAAATTCTGTGATTTCCTCATTTTTC[TG]CTGCCAAACCGAAAT
Cma5912466	25	80.487	89.628	72.959	0.59035256	NW_023495902.1	325829	+	CATGAGATAATTCT[AG]TTTTTTATATTCATCTCTGATTCCATCATCATAGAACTGGGTGAAAGGTAACCAAAAGGTACCTTCAAGGCCTTGGGCCTCACTGACTCTTCCAGGATGCATTTGCATTAGGATGCATAAG
Cma3008800	24	47.351	52.515	50.747	0.30956459	NW_023494797.1	12097477	-	CATGAGATATGTGAGCAAAAGCAAAACAATATAGGTGTTGAACCAGCAGAACTGAATTAAATTAAAAAGCCCCCAATTTAGAG[CT]GAGTGCAAAGAGATAAAGTGCCGAATGTGAAGATGAGTGAAAAGTAGATCCC
Cma990575	15	33.468	21.017	41.848	0.28037782	NW_023494788.1	19643789	+	CATGAGATCGGTCCCTGTCC[AG]TCAGTTTCGTCTTCCGGACAGAATTCTGATGAGAATTTCCTGTAGACTGGGATTTTTGCCACTGCTGGTAGATCCGTATGACCGTACACTTCGATACACCTGCAAATTCAGCTACTTCCTTCAC
Cma642225	3	123.25	4.213	3.596	0.64935451	NW_023494787.1	1237501	+	CATGAGATGCACTAGCAGAAAAGCTGGGGTTGATTAGTTGGTCTACGATTAGGAAAAAAAGCCTTTAT[AT]ATTGTGATCTATGGTGGATTATCTTTGTGTTTATTAATAACACTACAGAGGTATGACTGGAAATGTTCA
Cma4057231	18	73.619	94.682	73.306	0.81903961	NW_023494803.1	4003107	-	CATGAGATGGAAACCTGACACACAAGAA[CT]GTTCTTTCCACGCAAGACGGACGTGTGGCCGAATTCAGCCAGCAGTCCAGATCCACAAAGTCTCTTCACTGCCATAGAATGACTGGAGTCTGCCTCCTTAATACTGTAGAGGAC
Cma3067672	14	89.654	15.95	16.522	0.19813137	NW_023494798.1	2899434	+	CATGAGATGTCCATCTCCAATCTATCCTACCGGACAGGGCGGCGGCCTGTGGTTCAGGAGTTAGAACTGGGAAAAGGT[CG]AGCACTCAGGAACCCTCAAGGCCGTCAGCCAGAGAGTGACTCTTGCTCACATTGTTG
Cma1414204	20	36.635	65.339	78.039	0.23279558	NW_023494790.1	7467088	+	CATGAGATGTTGCCAGGTTGGCTTTCCATATCTAATCACCGGTGGAGGTAACAGGAGACGTCAAGACTCAAGACTGCTTCCTGAGTGTGTGTGTGTATGTGTGTACATAT[AG]TGTGTGTAAGACCACACTTTCATTCATCAGCA
Cma1088848	15	36.235	61.989	61.85	0.1805505	NW_023494788.1	38412595	+	CATGAGATTGGTGGTCAGTTTGCAACCACTGTACCATTTTGTGGTGGTGAAGTAGGTC[AG]GTCTTTGAAACTCTCTGATCAATGCTTGAGCAATGCTACACTGCAGCTACAGAACAGAAGAGTCAGCTGAAGTGGTTTGGGGGTCTC
Cma4898703	23	55.01	52.249	56.965	0.03937351	NW_023494807.1	12151282	-	CATGAGATTGTGTCATACATTTACAGCAGATATGCAGTAATACAGAAACTGTGAATGGGCTGAGCTGTTCACCAGCTGATTTGTAGTAATTCCACCATCCTGCAGAGTTTA[AC]TGCCTTTTTCTTGATCTAATGAT
Cma38885	16	64.636	24.453	16.003	1.03526559	NW_023494784.1	8868266	-	CATGAGC[AG]AACAAGTGATAAAAGGCTTTCAAACATTTTTGATTGTTCATTCACACAACCCCTCTTTCATTTAAGTTCCAGTTAAAACAGCCATTAAGTACAAGTTATTCATTTTTCAGCTTCAGGAAGAAAGCAGA
Cma778922	3	70.678	59.598	54.242	0.01760026	NW_023494787.1	27942227	-	CATGAGCAAACGAATGAACTGAGAAGGTGGGCTGAACTTTTTAATCATATTTAATGCTGTGAGAGTAAAGAAAACAGAGACTTGTCCC[AG]GTCTGTGGACTTGGCTGAGCCTTTATTACGTGTCACATTTTATGCTCA
Cma2756513	6	72.965	66.092	59.95	0.04385963	NW_023494795.1	39995037	-	CATGAGCAAACTAAAAT[AG]AACTCCTCTGTGGTCTACTCTTAATAAAACGTTATGCTGAACGGTGAATATACAGTAGATCTAGCTAGTGAACAAGTAAATGTGTCTTATTTTAAAGGCCTAATGTACAATAGAGCAACT
Cma4523100	5	55.836	53.733	61.841	0.04647008	NW_023494805.1	15545721	+	CATGAGCAAAT[GA]TTGTGAAATGTATTGAAAAGTAGTGATTTGGCTTGAACAAGCAACTTACCTTATTAAGCAATATGCACAGTAGCTCATCTACAGTATGTTCAAGAACTGATTGTTAACCTAATTTAAAATATTCAC
Cma5905704	13	67.284	22.683	34.597	0.19575381	NW_023495887.1	22698	-	CATGAGCAACCAGACTGAAACTAGCTTATTAGTTGTCTTGAGTATCCGCTCTGGGTTTTTGTAAGCCGTGTTCATTAGTTAGTGTCACTGTGTGT[AC]TCTTGCACAGTAATACACAGCTGTGTCTTCAGTCTGCAG
Cma5905749	13	67.497	22.258	34.172	0.37339154	NW_023495887.1	31450	-	CATGAGCAACCAGACTGAACTTGATTAGTTGTCTTGAGTGTCGGCTCTGGGTTTTTGTAAGCCGTGTTC[TA]TTAGTTAGTGTCACTGTGTGTCTTTTGCACAGTAATACACAGCTGTGTCTTCAGTCTGCAGATTC
Cma4475306	5	81.794	89.484	77.588	0.18702003	NW_023494805.1	6293160	-	CATGAGCAACTCTGCCCTGCTGTACTGTGATTTTGAGTGGC[GA]CATTGGTAGATGTCTTCGGTGCTGCTGTCTGTAATGCCTTTCAGGAAGGAACGCTCGAGTCCTGACCACCCTGATGAGAGAGAACTGCGAAAG
Cma6053124	24	75.864	21.444	25.637	1.02959891	NW_023496051.1	3739149	+	CATGAGCAACTTCAATGGTTCATAATTGGCTGGACAACAGCTGTGCAACTATTTGTAGTGGTGAAG[CT]GGTTACTGGTTTTCATTTTGAGCATAACTCACCTAATAAAAAAAGCCTATCAGCATTAAAACTACGAA
Cma1774103	9	71.926	43.966	30.044	0.72923594	NW_023494791.1	35325433	-	CATGAGCAAGATGCTCTATTTTAAGGTGGGCTGAACTAGGCCTAACTGTTCAGATTTCCTACCACAGTCATTGTTTTAC[CT]GATCAGGTTAAAAGCATTCGCTTGGGGAAGAAAGTCCCTCTAAAGGCTGATTCTGA
Cma4366132	11	49.759	52.8	50.147	0.50789937	NW_023494804.1	21243407	-	CATGAGCAAGCCATAATTATCAGATGCTGTCATAATTATG[CG]AAAACATTTTCATTATTATGACTCATTAAATAGCTAAACATTTTTAACTAGTGGCAGAAATAATACATTCAGGCAGAAGCAAAAAATTATACATA
Cma93828	16	25.483	53.819	33.029	0.98100134	NW_023494784.1	19371384	-	CATGAGCAAGGCAATGCACTGTGCTACTTATCCTAGTTGAGCATTGTAGCAATGCCAGCCACTGCAGGGATAAGAAGAGCCACTGTAGCCATTCGCAGCCATCCAGCGAGTTACAGTAAAAATGCCA[CT]AGTTGGCA
Cma4297040	11	36.993	41.735	34.827	0.56763193	NW_023494804.1	7989381	+	CATGAGCACATCTGCACATCTACTCA[TC]AAAAAAAGTTCTATTCTATAGATCTGACTTTATAATTCAGTCTCCTGAACCACCTGTTGATCCTCAAACCTCCACTGTGTGAAATTCCGGACTGGATTTGTACACTGGA
Cma184061	16	48.038	43.18	28.348	0.72490665	NW_023494784.1	35754129	+	CATGAGCACCTCCTTAGGGCACGCTTTTCTTCAGCCATACC[AT]TATTGGTTTGGTATGAATAAGTCATACATATCTACTGCAGACACCTTGGGGTATATTATATAATGATTATATCACTATTCTATGAGAGTATATCACA
Cma3822276	13	0	83.97	90.673	0	NW_023494801.1	36393340	-	CATGAGCACTCAAAAAACCCTTTGCTTGATTAAAAGGTTCTTTGCTTTGGTTTTTGAGATTGATGGAGAATGTGCTGTAAATGGTTCTAAATAGAACT[CT]AGCACCAAAAAGTGTTTTTTCTATTGTTATGATATCA
Cma5519869	4	93.804	27.257	18.128	0.20344606	NW_023494932.1	34890	+	CATGAGCACTCCTCCAGAGCATCTACAGC[AT]GTACGAACCAGTAGCGGGATGCTACAATATTTATGCATTCATCATTTTTGGTAGATTTACGTATACACTAATATTGTTCTTAGGTTAAGTAGGTAAATTTTCAGG
Cma4249719	18	4.237	176.053	141.411	0.26759192	NW_023494803.1	41196728	+	CATGAGCAGAATCCTGATGGAGCACAGGTAACATCTCACAGCACCGCAGAACTCCTGGTTCCGTGGTCGTTAACGCTGGTTCTGAAGATCTACCTTTCAGCCACAGTCTGACGCTCCAGCTGATTAAC[CT]TCCTCAGA
Cma1411334	20	31.953	67.041	86.126	0.72166604	NW_023494790.1	6922663	+	CATGAGCAGCAAATAAAAGACATATCAGTGCAAAGTCTGAAAGAATTATTATTATTACTACTCGTATTATTATTATTATTATTATGTATTATGTTTTTATTCTATTTA[CT]TATTATTATTATTATTATTATTATTATTATTA
Cma4126170	18	56.38	122.807	91.606	0.90964388	NW_023494803.1	18092327	+	CATGAGCAGCGCCTGTAATGCTGAAATGAGAAATGAGACACCCTATAGCAGGGCTGCACAACTCCAGTCCTGGAGGGCCGGTG[TC]CCAGCACAGTTTGGTGATCTACCTGCTCCAACACACCTGATTACACTTATCT
Cma2491029	27	41.34	23.814	51.43	0.33996218	NW_023494794.1	18208497	+	CATGAGCATATCAAAGTTACTGATAAACTAGTGCAAACAATGGTGAATAATTAACCAGTTGTGGT[CT]GGTGTCAGATTACTGAGAGTGCCCTTAGCTTCCAGCTCAACTCTACAGAAAGTGAAAATGGCTCAGCCGCTCTAGA
Cma4352810	11	53.376	56.204	52.275	0.33908474	NW_023494804.1	18703033	+	CATGAGCATCTCAGAG[CT]CGGAGGGATGTGTGACATTAAAATTGGCTGTTTTTCTCTAAACAGACAATTTATGTGGCAGTTTATTTTTTAGCAATGCAAAGACTTTCAAATATAATTTTAACATCCACTGTTCTTCTG
Cma510973	7	63.081	65.094	75.95	0	NW_023494786.1	11330724	-	CATGAGCATTACTTTGTCATTTGAGCTGGAAAAAGTGCATAGTATCTAAATAAAGTATTATCAAATTCAATTAGAAGTCAAATTGAATCTTGTGATGTATCTGTTAAATCAGTTTTGTTATTTTTAAAGA[GT]TTTGA
Cma1897003	1	14.692	55.894	49.761	0.65870004	NW_023494792.1	10324091	+	CATGAGCCAAGGGCCCAATGAAAATGCAAA[AT]ATACTATAATGTATATACTATATATGTTGAAAACCTATTCAGAAATCCAGGGGCCCCATTTCTGTCTTTTGCCTAGAGCCCCAGAATCACTATATCCACGCCTGGTCC
Cma3211678	14	40.686	75.534	68.596	0.09950866	NW_023494798.1	30056947	-	CATGAGCCAGCGTCAGTCACATTAAACCCCACTGTAGACCCTCAGAAGCTGCTGACTTATCCTG[CT]CTGCTACAGTGAGAATCACTTCTTCCCCAAAAATAGCTCGGCTCATTCGTTTTTTATTACCGCAGCGCTTCTT
Cma641642	3	123.25	4.213	3.596	0.44029011	NW_023494787.1	1137465	+	CATGAGCCCATTGAGGAGGTAGTATATCTGCAGTAGTCCATCAAGGAGGGA[TG]TCTGCCTGCAAGAGTCCTAAAGGTTGGACGAATTGCAGGAATCCATCAATCCATCAAAGGAATCCATCTATTCGGGAATCTTCC
Cma3079546	14	89.867	24.461	32.354	0.80849617	NW_023494798.1	5366811	-	CATGAGCCCCTGTGCACAAAGTGAGCTCCATAAAGACATAGTTTGATGAGTTT[AG]GTGTGGAGGAACTCCAATGGCCTCCATTGTGGAAGCTTTTCCCAGAAGAGTGGAGGCTGTTATCGCTACAAAGGGGTGGGGGC
Cma3476360	12	59.236	39.286	33.206	1.46273615	NW_023494800.1	6758663	+	CATGAGCCTAAGGTCACAGTGCCCAAGCATTGGCTAGAGGAGTATAAAGCACTAGTCTGTGGAGCAGGGAAACTCTCTGCATTCTCTGGAGTGATGGTGCTCCATCCAATACCTTTGGGATGAG[CT]TGGAGTGATCC
Cma3819396	13	6.202	82.694	89.822	0.7009643	NW_023494801.1	35715693	+	CATGAGCCTCCTCTATAAGTCATTTATTGAATCTGTTTGAACTTTTTCTA[CT]GATTTCTTTATTTAGGAACTCAATATAAGAAATATAATTCATCTCTACAACATTATTAAGGTGGCAAACAAAAATAATCGGCGTC
Cma5773531	10	25.482	97.951	73.902	0.02521299	NW_023495528.1	13119	-	CATGAGCCTGAGA[AT]TTGAAGGGCTTAACATTAGCTTCAGTAGCTAGTCTAGTCAGCGATACAGCCACACTACCTCTGCCTTCTTAGTTACGTCCTTAACAACACATTCTGGGTAATGCACTCAGGTTCAGGCACTCGTGT
Cma3550823	12	42.639	55.032	46.399	0.1225137	NW_023494800.1	20516134	+	CATGAGCCTGGGCATTTCTATTATGATCAAAAAGCCCACCAAGTCCAAGCCCGGGGTCTTCTCCTTCCTGGACCCACTGGCCTA[CT]GAGATCTGGATGTGTATAGTGTTTGCCTACATCGGCGTGAGTGTGGTTCTGT
Cma5244713	26	53.791	20.578	23.556	15.74167359	NW_023494809.1	25563857	+	CATGAGCGACTTCATAAAAGCCAGATCAGGAGTAGAGTTCAGAGCTCGGATTGTGCCTTGTGTTGACAATTCAAGCAGAATCAGCCATCTGCTTCCCCGACTCTCTTTTTTGTCTCAGTCATTTTGATAGC[AG]TTAGG
Cma4859288	23	68.202	67.996	67.179	0.0558163	NW_023494807.1	4373921	+	CATGAGCGCAATTTTATTTTGGCCAAGAATAAAGCTTTTTAATAATGGGCTTAATTTCGCCCT[AG]CTTCCAACTCGGTTACAGGGCCCCAAGATAACAGAGAAAAATAGAGACACCTGTATGTCCAGTTGGGGAGATT
Cma3034621	24	31.604	69.118	66.068	1.04205121	NW_023494797.1	17367851	+	CATGAGCGCAGACTGGCGGTAGTTTTTATTTATTATGTTCCTGGTTTTCTTTTTTTTTGTTTTATTTTTCCCCCTTTTTCCATCAAGTGGCTTTATTTGCCAGATGAAACAC[CG]TCTTCGTCTGTCAGACCAGAGCT
Cma1655059	9	55.33	70.352	38.555	0.77176959	NW_023494791.1	13282014	+	CATGAGCGCAGGAATGAGAGCTAGTGTGTGTGTGCGTGTGTGATTAGAGTGCTCGGGTGTCATTCTGTAATGGTAATGCTGGCTGATGGATGCAGGTTACAGTGTGGCAGCTCTTTTTTTCTGATT[TC]ACAAACTATACTGAATAT
Cma744255	3	79.827	48.533	47.432	0.39867219	NW_023494787.1	21699518	-	CATGAGCGCATCACATTTGGCCACCACTAATTATGGCAGAGAACAGGCAGACATCCAGATGAGCCCAAGCAAAAAAAAAAGAAAAAAGAAAGAAAACAGTGACTAAATGAGTGAGGGA[CA]CATCTGGGCAAACTCTCT
Cma3559279	12	40.299	56.309	49.803	0.09802982	NW_023494800.1	22068613	-	CATGAGCGGCTGCCTCTCTGATTAAACAGTGCCCCTGAAAAGAGTAGCACACGTGCCATCCCACT[AG]GACATTATGTTATATGAACTGTTTATGTATGTGAAAGTGGTACATTGCAATCATAAAATGTTATATTGATAAC
Cma4451	16	81.689	1.893	2.16	0.49674332	NW_023494784.1	1093564	-	CATGAGCGT[CT]GCCAATGGAGACAGTGGCCAGAAAAACTCCCTAAGAGTGAGAGGAAGAACCACTGAGAGGAACCAAGACTCAGAAGTGGATAAAGTTTTACTAACTAATACAACAAAACAGTCATTCGGTCTTTTG
Cma1353239	2	75.209	26.878	25.512	0.50788315	NW_023494789.1	46651169	+	CATGAGCGT[TC]GCCAATGGTGACGATGGCAAGGAAAAACTCCCTAGGAGCAAGACGAAGAAACCTTGACAGGAACCAAGACTCAAACAGGGAACCCATCCTCCTCTCGTCAACACCAGACAGCAAAACAATAACACA
Cma166625	16	42.931	49.563	30.05	1.31996025	NW_023494784.1	32616489	+	CATGAGCGTATCTATAAAGCTCTGTCT[AG]CAGCATTTTGTCTATGTGTATGTATGTGTTTTACCTCCACACAGCTTGTTCTGGTACTTCTCGCAGTGTTCGTCATCACATTCACAGTGAGGGCCATAGTACGAGTTTCCT
Cma4246568	18	11.259	168.818	130.346	0.35149148	NW_023494803.1	40409788	+	CATGAGCGTGAAGTCTTATACGCCCTCAGGGGTTAAAAGTAACTCAGTTTTATAAACTGTGGATAAACAAGGC[CA]GGGTAACCTCTATGGGGCTCATTGAATTTTGTTTTTGTTTGCCTTATTCATTAGAGCAGAGA
Cma2753222	6	64.667	83.967	77.399	2.14322164	NW_023494795.1	39306923	-	CATGAGCGTGGATCACTATGTTCTC[GT]CCGTTATATAATCTTTTCCCTTTTTCTGAGTGCAGTATTTTTGAAATAGTATAATTTTGGACAGTACTTTTCTTACTTTGCCGCTCTGTAATGGTACTGAATGCTGAGTG
Cma2376220	4	29.327	83.01	67.072	0.14372261	NW_023494793.1	39508239	-	CATGAGCTACTTTTCAAATTGGATCACAAGTCAGCAAGAATGAAGCAGCAGAAGAAACCAAAATCCTTGGTCCTGACTGTATAATCTAAAGGAGTAAATAAGCTTAGCTTGAGGCGTGATGTCAGCCTG[CG]ATTTAGGT
Cma5998656	27	61.385	53.861	69.304	0.84737781	NW_023496039.1	245816	-	CATGAGCTAGCTATGCTAC[GT]TTAGTTCCTTCAATTGAGTAGCATTGCAGCACAGAGGAGTAGGTTTTGTTCCTTGTCAGCTGTGAGTGTGTTTCATAGTTTTAAACTTGATCTCTCGTTTTCAACAGCAGTTTCTG
Cma5911484	25	80.061	90.054	74.662	0.00110821	NW_023495902.1	126166	+	CATGAGCTCATCTAAACAGCTGAGTGAGGATCTGAATCTGAGGATAAAT[AG]GCTCTTACAAAGCAAGGGGAGAATATAAAATATATACAAAAACTTCCTGTTTATAACTTTTCATTTTCTGAAATGACCTTAAGAAA
Cma3814370	13	13.649	77.587	82.588	0.35457753	NW_023494801.1	34389521	+	CATGAGCTCCTCTAAACAGCTGGCTGA[GA]GATCTGAAAATGAAGCTAATTGATGCCTAGAAAGCAGGAGAAGAATATAAAAAGATATCAAAACACGTAATTTACACTGTCTGAAAAGTCATTACGAAGTGGCAGTTA
Cma268187	8	56.735	9.979	39.359	0.29242259	NW_023494785.1	10512802	-	CATGAGCTCTTCATCAGCTTCACCTGAGGAAGTGCTGAGCGAC[CT]TCTCTGCCTTTGTTCCTTCTTCTCTAACTTCACCATCAGTGAGTACCTGAGAAGATTCCACGAAATTGCCTTTGATGCCTTTGCTGTTAGGG
Cma2455281	27	73.088	58.968	76.965	0.81829672	NW_023494794.1	10468001	-	CATGAGCTCTTCTAAGCAGCTGCTGAAGATCTGACAATAAGCTAACTGAGGCCTATAAAGCAAGAGAAAACTATAAACAGACATCAGAGCT[CT]TTCCAGCTCACAAGTTCCACTGACAGACACATCATTAGGAAATGGCA
Cma1300888	2	65.42	37.948	31.044	1.02205802	NW_023494789.1	36400815	-	CATGAGCTGACGTGTTAATAGACAATTCTAGTGTCCCTGTTTGTATGTTTTCTGTTTGAGTGTGATT[AG]GTTGTTTATTTCGTGTTGTCTGTGGCTTGTTGTAACTCAGGGCATTTTCCAAGTGTTTTGTGTGATCGGGG
Cma3031392	24	35.436	63.58	62.238	0.15286698	NW_023494797.1	16654250	+	CATGAGCTGCACCACCGTTCCCAGCGTGCACAGGATCATAATGTGT[GT]CTCCCACCCCCTCCCCAGCAACGGTCTATGGGACAGCACCACAAAAACAAAACAAAAGAAAAAAAAAAAGTTGACGGGTGTCGATCAGGCGA
Cma4291225	11	33.375	34.924	33.124	0.32200172	NW_023494804.1	6788067	-	CATGAGCTGGCCAAGAGACTGGAGGGCACAAA[CT]GTCACCTGCTTCAGTCTTCACCCAGGTCTGTGCACAGCAAGTATCCTAACTCCAACAGGGTCAATGAATGTAAATAAGCGCTTCATCTCACCTCTGTTGTATG
Cma4189567	18	45.954	135.574	101.394	0.54082833	NW_023494803.1	29514390	+	CATGAGCTGTCCTGCAATGTGCTCCTTTAGTTTATTGAAAGGGAAACTACCCAGAAAAATTGCTGGTGACAGGATCTG[TA]TTTGCTTGCCCCTGTCACCCTCTTCCTCCTGCCTTCACTTGCTCTTGCTTAACTTGCT
Cma362707	8	68.863	39.53	55.959	0.20419684	NW_023494785.1	27639137	+	CATGAGCTGTTGCAAGTCAACCTGTAAAACCTGAAATAATAATTTAAAAGTTAGAGGTGCCGGTTCAGATTTCACAGGAGTTTTTCAGACCACGTCATACACACATATGTATTGACATTACACG[GC]CCAGATCAAAAAGAA
Cma2218874	4	67.84	41.727	29.62	0.02032054	NW_023494793.1	9737794	-	CATGAGCTTCAGTGGAGAGAAAAACACTAAAACCATCACAAATTTGCTGACATTTGAATAATAATGTATAAATAAATAGCACAGAATCCTT[CA]ATTTTATTTTAGAGCCAGGTTTAAATTAAAACAGCCCCTGATTTTCA
Cma1972927	1	73.947	61.852	59.549	0.00072771	NW_023494792.1	24356933	+	CATGAGCTTGTGGCTACTGCATTATAAAGTATTGTACTGTACTGTAATGTTTA[AC]CAATTAATGCTCAAATAAACTAAAAATGGAAACATTAACAGAAGCCACATTTGCACACATTTCTTTATTTGCTGTGTCAAAA
Cma2641882	6	42.751	64.39	58.248	0.87950306	NW_023494795.1	18529144	+	CATGAGCTTGTTGTGTAGGAGCAGGAAAAGTGATGTAATGAGTGTGGGAGGAGAAGCAGGTGGAGAAGCAAAGCCAG[AC]ACCATCAGAGGTGGGTACGGTTTAAAAAAAAACTTTGCACTAAGTAACTTCTAGAACT
Cma4446502	11	55.504	59.609	54.828	0.73070916	NW_023494804.1	36752504	+	CATGAGCTTTATCACTCTTTGGTG[CG]CCTTGCTGTTTTGCACTCTTTGATGCACTACTGGACATTTCACCTCAGTATGCATCATCACAGTGCTGAAAATGGTAGATATTTTACCAAAAAACAGCAATAAATGATGCT
Cma3651569	13	77.072	14.171	17.144	0.40779881	NW_023494801.1	2638644	-	CATGAGCTTTCTCTGAATTTGTATTTAAG[CT]GTCTATTTCCCATAAAAGAGAGCACAGCGTCATAAGTTTATTTACAAGGTCCCGCCAGAATTTAGATTTTAAGACATTCAGAGGATCCAAGAGCTTAATTAGGGGGTCCT
Cma720588	3	82.38	46.831	45.305	0.35149148	NW_023494787.1	17476563	+	CATGAGCTTTCTTCTGAGAGTTTTTTGATGTGCCACTCATATTCTTTGTTCTTCTCAGACAAAGCCATCTTGGTGAGTCTCCTCTTCTCTGAGCTGGTGTGCTGAGGACAGAAAGAGAGAGAGA[CG]AAGGAGGGAGAAAGAG
Cma644645	3	121.122	4.213	3.596	1.74012624	NW_023494787.1	1932719	-	CATGAGCTTTTCTCTTCTAAGTGAGTCACTCTTGGTTCTGTTTCAAACCCCAG[CT]TGTGGTGCTTATTTCAGCGCCAGCTCCGAGGAACGCTTTCGGAAGCATTCCCAACAAATTTGCCTACAGAGGGTGATGGCAGAGTCCCG
Cma2148908	1	28.103	107.428	103.386	0.03631084	NW_023494792.1	58449288	-	CATGAGGA[TC]CCATAGAGGCCGGTTTAACAGAGAAACAGAGGCTGGTTTGATGAAGTACCAGAGAAACAGTGAGACTTTATTATTATATTCACTCACTCAGACAGACTGAGCTGGGCTGAACTCTGCTATACGGGTCCACA
Cma2035502	1	44.274	62.703	67.635	0.42225069	NW_023494792.1	36763787	+	CATGAGGAAAATAACAGTA[AC]ATTTTATTTGTGGGGTAATTTTAAGGGACCCCTTGAAGTGGGGTGGGGATGGCGTCTTCTAACGTCTAAAGGTCTTTTCCTCTCAAAACCAAGTGTAGTGCTCAGTCCTCAAACACTCCACA
Cma3101645	14	71.118	35.526	40.033	0.31808423	NW_023494798.1	9876225	+	CATGAGGAAAATGAGCAC[CT]GAGTCATTAGGTTTCTTTACAATGAACTATTTCACTTTGAAACAGTCTAGATTACTTGGTTTACATCTCAACCACTGAATTACACAGAAATTCAGAAAAAAATAATAACTTTTTTATT
Cma3877863	10	68.468	45.562	41.132	0.28385295	NW_023494802.1	10238377	+	CATGAGGAAACACAAAACCAGGTTTGTAAATAATTTCATTTATTAAGGGAAAAATGTTTTGCAACACCTGTATGAAAAAACAGTTGCCCCCTTAATTTAATTACTGGT[TG]GTTTCACCTTTAGCAGCAACAACTGCA
Cma4347938	11	50.184	43.863	36.529	0.37125387	NW_023494804.1	17760237	+	CATGAGGAAAGTTTTATGCCATTTCAACCGCATTTATCCCCCTGCTCAGATTCTGTCATCAGAATTGTGGATAATGCGTCATTGAAACCGTAAGGCTTTACAGTAGAATGTGACTTGGCCGGCCATAC[AG]ATGGCCA
Cma271573	8	62.054	27.188	45.746	0.35358931	NW_023494785.1	11127120	+	CATGAGGAAATCTCTCTCTCTCTCTCTCTCTCTCTCTC[GT]CTCTCTCTCGCTCCCTCTCTTTTGGTTGTTTTAGCTAATATTATCTGAAATAAATTTTATATTTCTCTTCAAGCTGCCAAGACTGGCTGCTTTTTAAAAGAAGCAT
Cma3299625	19	61.605	49.163	43.37	0.25984432	NW_023494799.1	12003785	-	CATGAGGAACCGAGGCGGAG[AG]AGGAGGAGGACTGCGCTTCTGGAGCTGCGCTCAGTCACCGCGGCTCTGTCCCGATCCGGCTTGTGGAGTGTGATCGCCCAGAGGACACCGAGCCCCACGCTGATGGTGCTGCACGTT
Cma5257192	26	57.834	15.471	19.725	0.37650282	NW_023494809.1	28162726	+	CATGAGGAACTTCAGCACCTCCAGAAGACCATACTCTTCCTCCCTACCCTGAAACACACGCTCACACA[AG]ACGCTGCTTCTCCTCTAGGCTCTCTGTCTCAGCCGCTGCCTGCCACTGGGAATAAACACAGCCAGACA
Cma5280968	17	8.192	0.719	2.16	0.34303235	NW_023494810.1	1749222	+	CATGAGGAAGCACAAACCAAGTTTTTCAATGATCATTTC[CT]TTTGTTGACGTAAATAAGTTCTGCAATACTCATCACCTGTGTGAAAAAGTAATTGCACCCCAACTTAATAACCGGTTGTGCCACCTTTAACGGCAACAACTGCA
Cma222781	8	24.576	1.042	7.002	2.34924471	NW_023494785.1	572724	+	CATGAGGAAGCCCCCTCAGTTACTGAGGTTC[AT]TTAAAATCCTTCTACACAGTCTGTCTCTACACTTGTATTTGTTCTAAACAAAACCAAATAAAACATTAAGACGAAGGTATTAAGGCTGGATCTAGTAACACTGT
Cma5134221	26	28.43	54.092	47.406	11.15427046	NW_023494809.1	3932970	-	CATGAGGAATATTGTTGCGATGCCCGTTTTCATATGTTTCTGCTGGTTCTCAAGCCTAATGATGAAAAACAGCAGCCCCTCAGCTG[TC]TTCTCAAAAAGTACGGACAGCGCAGAGGAAAATCTCAAAGCACCATCAA
Cma5918188	21	55.753	52.089	59.89	0.00273772	NW_023495921.1	62857	+	CATGAGGAATCAGGACAAGAGCTGTGTACTTCTAATGACTTTGGTCAGTGGTTTGTAATTTCAATAATTGCCACTAAT[GA]TTTGCCAGAAATACCTATTTTTTTTAGAAATATCTCTCTATTTCTAGTGTTGTAAAAG
Cma4891073	23	50.329	55.654	59.519	0.59589733	NW_023494807.1	10586604	+	CATGAGGAATGGACCAAAAGAAACAGCCCAAAATGGCTTGGAAA[GA]AATTCTGGTTCCATTGACTCACATTAAAAGTAAAGTATGTTTTTTCCTTCTCCTGTAAAGTTACCATTTTGGAGATACGAGGTTTTCTTCCG
Cma2774734	6	110.234	128.238	121.483	0.31808423	NW_023494795.1	43801413	-	CATGAGGACAGAGTCTTCAAACCTTGTGCCAACACTCAACAACTATGAGCTCCTCTGAGAAGCTGAGGATAAAGCTGAAAATAAAGAGAATTGAA[AG]CCTGTGAAGCAGTTAATGACTATAAAGAGACATCAAAACACAGCTCCC
Cma3807805	13	21.31	71.628	76.628	0.2799979	NW_023494801.1	32878896	-	CATGAGGACTTCAACTCAAGCGCCAACA[AG]CACAGAAAAAATGCCACACAGAACAGCAGATGCATACAATCTAAAGGATAACAACTTGTCCTATTCTGTGTACAAGGAGTCTTTATCCAAAAGGAAGCAAAGCCAGG
Cma203161	16	19.526	73.396	50.052	0.35623346	NW_023494784.1	39538151	-	CATGAGGAGACACAAAACACACTTTGTAAATG[AC]TCTAAGAAAAAAAAAAGTCAAAAGAAAAAGTAATTACCCCCTAAACTTAATAACTGGTTACGCCATAGCTGCAACCAAGCACTTCCTACACCAGAGATCAGTCT
Cma4565552	5	59.666	61.393	63.118	0.00874224	NW_023494805.1	23496978	+	CATGAGGAGATGTATTTTCAAGTGGCCTTTAAAGTAAATCTGTGGTGCACAAAGCATCATTACTCCTCTCTCTCCCTCTCTCTTTCTCTCTCTCTTTCTCTCTCTCT[CT]TCTCTCTCTCTCTCTCTCTCTCTCTCTCATATT
Cma4462586	5	106.744	106.508	102.746	0.98277211	NW_023494805.1	3115040	-	CATGAGGAGCTAAACAAACATAAATAAACAGTCTAAGTAAAAAAAAAGGAATAAAGATAAAGGTAACAAAATAAATAAATGAATAAACAAATATGATCAATAATAATAAGAATGTAGAAAGG[AG]TTCAAACAACAAACAAACA
Cma3030201	24	36.074	62.729	61.812	0.06121728	NW_023494797.1	16396716	-	CATGAGGAGCTTAATATATGGAGCAAATATCAAATTGCTTTAGGTGGCCACAGGATG[CT]GTATGTTTATATATACATATTTATATGTGTGCTTTAGGTGTGTGTGTAAGAGTGTGTGTGTGTGTTTGCTTTAAGTATGAGCGTG
Cma5295898	17	26.507	34.022	18.203	0.20557539	NW_023494810.1	4862323	-	CATGAGGAGGTGTACCTGGTCCACAATGATGTTTAAGCAATCAATGGATATAAACTTTACAGAAATGGAGACCGAGATGAACTTGCAGTAAGGCAGGATGAGTGAGACACCAAATAACAGAACATATACTTT[CA]GAACTG
Cma3558508	12	43.49	53.33	43.845	0	NW_023494800.1	21921871	-	CATGAGGATCATA[CT]GACCAGCAGATGTCAGCAGCCCACAGCACTTCTATCAGAGAGGTGTAGTAGCTGCATTAGGGGGCTCTTGAAGGGACGTGTAGAGAGATACTCATTATTACTGAAAGTTCTTGGAGGGTTGGC
Cma5943741	22	61.647	64.78	59.183	0.30355816	NW_023495948.1	68728	-	CATGAGGATTGTTATGACAGAAAACTCACAAACATTTCCCTAATTCTTAACACTCCT[AG]TGTGTTCAAAGAACTTATGATGTAAATTGGGTCCCCTATCTGATAGAATTTCCTCTTGAATCCCAAAGTAACGGAAAACC
Cma351236	8	67.161	38.253	53.831	0.65715567	NW_023494785.1	25504601	-	CATGAGGCACACAGTTGTGTATTTAAATTCCCTGAACAGATATTATTCAATCCAAGATATTCCTCCCTAAATCTCCTCTTGTCTATATGACACTATCAGTT[AG]TGATATCAATTTCTTCAGAAGTAGAAAATACCGAT
Cma1684282	9	60.862	61.415	37.703	1.16359365	NW_023494791.1	18463184	+	CATGAGGCACTTCAGCCTGCAGTTCAGTCTGGCTTTACCACACCAGGTACGATACAG[AG]ATGTACAAGAGCCCCTCACTGTTTACAGATACATTAGTATGTGAATGAGAAACAGTAAGATTTACTCAGTCTATAAAA
Cma5900141	1	40.444	98.916	91.468	0.15824903	NW_023495878.1	1638055	-	CATGAGGCAGGTCTGAAGGTAGCAGGTTTTCTCCCCC[AG]TTTTCTCCTCCTCTTCTCTTTTTTCACCCCCATTAGAAGTTATGGCCCCTTATATCATCCCCTCTGCCTCTTCTAATCCCACTGCCGAGCACCAATTGCAACT
Cma3673371	13	40.474	52.474	49.494	0.21135374	NW_023494801.1	7128716	+	CATGAGGCAGTCATCTGCTAAGTTGATCCCCACCAGAGGGCGGAAGGGTCTTCGGGTCCTTGGGGAAAAACGGTTGGAAACGCGTCGCTC[AG]CTTTGCTGATTTCTTTCTCGCTTTCTTTTCATTCTTCGTCTTCTT
Cma6021689	15	14.525	95.209	86.542	0.4431569	NW_023496045.1	408628	+	CATGAGGCATTCATCTTCTGCT[AG]AAGTGCTAAAGGAATTAGCTGCTAATGGTGTCCATTTATGTTGTCCTGAATGTATAGCGCTAATAGAACACATTGATTTCTCATTAGTTGCTCGAATGGAAACAGGCACAGA
Cma846156	3	45.995	87.699	75.948	0.03173603	NW_023494787.1	40863524	-	CATGAGGCCATCTGTCTGACTCCCCTGCATTAATAAAATCCTTCCTCCAAAAAC[GA]TCAAACATCTAATGGGCCTCATATTCCGTCAATGACGAACAGCAGCCAACTCGCAGCTGCTCCATAAACAAACCAGGCAACCGAAAT
Cma2342335	4	44.009	64.284	54.304	0.06763462	NW_023494793.1	32957732	-	CATGAGGCCCAACAGAACTTGCACTCAGATACTGCACCACTGTGTTCACTCCTATTGTTCACAATGAAGTGCTCATCAAATGCTCACTGAAA[CA]TGTACCTAATAGTAACTGCAATAGAACCATAAATGACAATGAAA
Cma5115867	26	23.323	61.327	59.75	49.34165189	NW_023494809.1	87404	-	CATGAGGCCCACCTTGGAGAACATTAAGATCCTCTACTTCTCCAGAGGCTGTGAGGAGCCGTA[TC]GTGGAGGTGAGGATCTGCGGGATCAGATCTGCAGGGGAGCTCAGAGGATCTGAATGAGACTCTGATGCGCATCAGAC
Cma1528213	20	59.623	40.175	64.847	0.36235649	NW_023494790.1	28271447	-	CATGAGGCGAAGCTCTAATTAAGAATGAAGCAACTTTAGCGCTGTGCAGCAGATGGTCATTAAATGAACAAACAAGAAAACAGCTTGCT[TC]TGGAATACATAAAAGCATATCTTAGAAATGAAAAGAGACCACCCTC
Cma1586683	20	94.316	6.121	30.338	0.16195913	NW_023494790.1	39958796	+	CATGAGGCGCTGTTTTAAACTCCTATAACTCGAGTTTAAAAGCTCTTAAAAATATAACAGCA[GT]TGTTAATGTTTTATGCTGTTCTGTGTTGAAGAGATGAATGATTGATTAATTTTATATTAAAAGGTATTGGAT
Cma2796832	22	81.686	89.968	75.782	0.17305728	NW_023494796.1	3757510	+	CATGAGGCGGGGCT[CT]ACTCACCCAATCCCCAGTCCAAACTGTGTAGACTGTGTATGTTTGTGTGTGTAACGTGCCAACCAGATTCAGACGCTTGCAGATGTAAAACACAAATGAGGCTTTACTGAAAGAGTCACAGTCCAGATT
Cma1947349	1	70.117	59.298	54.016	0.78906727	NW_023494792.1	19484318	-	CATGAGGCTAAAACAGTCAAGGACCCTTTTCTGTCAAAGTAAGCGGATCTTGGCCACA[CT]TGAGTGATGAAACCGATCTGATTATCTGACAACAGGCAGACATCTGGCTTGCGAGACCACTGTTCACCCAAACCTCT
Cma601196	7	38.187	34.454	43.745	1.18005887	NW_023494786.1	27938006	-	CATGAGGCTAGAAAACAACCAGTATCCAGTATACCTGGGAGTAACCTTAGACCGTACCCTGAGTTATAGACATTAGGAAGACAAGAGCCAATGTCTCCACCAGAAACAGCCTGCTACGATGATTAACAAGCT[CG]TAT
Cma5138068	26	17.152	57.071	47.831	0.2793734	NW_023494809.1	4640040	+	CATGAGGCTAGAAGCCCCCAGATAATTTGAGCTCTAGACCCCCAGACTAGACCAAAACACAACACTGCCTG[CT]CTGTTTGTTCTGGCTAGTTTATTTACATTCATATGTTGAGTAGATTTAGGAAACTAAGGAAGTGA
Cma4564149	5	57.325	61.393	63.118	0.68791916	NW_023494805.1	23255606	-	CATGAGGCTAGTAAAGTTCCCACCAC[AG]AGTCAAAACAGCTTTTTAGAGTTATGCATAATTGCTCAAGGGGCCCCCAGTGGCTTGGGCCACTGAGCACGCACCCAATAAAATCTATTAGAACCCAGGCCTGCTTGAA
Cma641764	3	124.739	4.213	3.596	0.15589421	NW_023494787.1	1155256	-	CATGAGGCTGTTCAGAATTTAAGAGC[AG]TTGGAGTTATGGCATATTCAAATTGACATAGGAGCCCTTCTGGTAGGTCACTGCCTAGGTGCTGGATTTTGACTACATTATCCAGTAAAGCAAATGCTTTCTGTACAT
Cma2368858	4	33.796	74.073	60.687	0.59435044	NW_023494793.1	38054274	+	CATGAGGGAGGCGTGT[GC]TCTCGAGTTTAGGAGCTTCTTAAAGTGCTCCTTTCACCGACCGACAAAATCCTTTTCTGGAGTCAGAGTTTCTCCACCCGTGCTGAGTACAGCTTGAGTGAAGTGTCTCCTTCCCGCAA
Cma3420213	19	32.023	19.364	14.853	0.4761984	NW_023494799.1	35450819	+	CATGAGGGCAAGGGTAAGAGGC[GA]ACATTAATAAGTAAACTTTCTCTAAAAATGATTTATTTGGTAGACCTTATGCCAGATTACACTTGAATATTTCGATTGAAAACGGTAGGAATGAAAAACCAGATATGAACTTCTTGG
Cma3602027	12	33.703	71.209	64.278	0.81912752	NW_023494800.1	30205491	+	CATGAGGGGAGGACATTCCTGAGAGAATGGGAGAACATTCTTAAACAGAGTGAGTGGAAGAACATTCTAGAA[CT]GATGTGAATGGGAAAGAACATTCTAGAACAGCGCAAAAGAGGGGAGAACCTTCTAGAACAGTGT
Cma2058182	1	67.776	62.703	67.635	0.38889832	NW_023494792.1	41086962	-	CATGAGGGGATTAGACTGTATTCA[GA]CACACAAGCAGAGGTAGTTTACACCACAGAAAATAAAAAAAACAACAAGAAGCAATGGCCCACATCCTTCAGTTTCACTAAAGACTACACTAAAGCTTATCGACTCCAAAACTCA
Cma3583046	12	39.873	56.309	49.378	0.34614492	NW_023494800.1	26437168	-	CATGAGGGGCCTG[TC]TGACAGACTTAACTGGCACAATGTTGACCACCACTGCCTCTGGCGACATCTCGAACGGACTAAACGGCAGTAATGTTCAGAGGGAGCTCTCTATAGCAGGACCAGCCTCAATGGGACACAGC
Cma3124550	14	66.012	49.144	45.991	0.38404311	NW_023494798.1	14098297	-	CATGAGGGGGA[GA]GCAGTGGTGTTATTACAGTAGAGCAACAAACCACTAACCTCTCTTTCAAACAGTGGGCGAGCGAGTACAACAAATACTCACGCAATAAAATAACAACAATGACTGGTTTGGTCTTTAAAGTCTG
Cma924812	15	38.788	44.964	45.678	1.76600287	NW_023494788.1	7581927	-	CATGAGGGGGGCTCAAAGTGTGATCTGTATGGTAAAAGTG[AT]AATCCACTCTGTGATTGTAGGTTGAGCCCAACAGTAAAAAACACAAATTCTTGCATAACACTGCTTTAAGTGCAGGGAAATTATTGTCTGTGCTAT
Cma2189603	4	82.097	27.257	18.128	0.75428775	NW_023494793.1	4009550	-	CATGAGGGGTCAGTGATGATCGGGACTGTTCTCTTTTTGGTTCTGCTTGTATGGAGGTCCCGGAGGGAGCGCAGGTCAGCGGTCTTCTCCGCAGGCCAAATGATGTGGTGAAGTTTCAGCCTGTCTCTGG[CT]GTGGTT
Cma4022984	10	22.929	117.389	76.03	0.13965816	NW_023494802.1	38926550	-	CATGAGGGTCACCAGTGGCGACAGTGGCAGGAAAACCTCCCTAAGAGCAAGAGGAAGAAACACAGAGGAACCAAGACTCAGAAGGAGAACCCATCCTCCTCTGGACCACAC[TC]GGATAGAAAACAACAGCAGCAGAGGATGA
Cma3922226	10	92.727	19.175	23.683	0.01736452	NW_023494802.1	18636200	+	CATGAGGGTCATTTCAGGA[TC]GCCGGTTCGTCACATTAATGACAGATTTGAATCACTTACCTAAACGAGTGTGAACCATCGTGTCAGAGAGATCGGATTTGAGCAATGAAGCTTGTAATGTGAACAGAGCTTTAGA
Cma1570325	20	85.592	13.781	37.573	0.57679985	NW_023494790.1	36510222	-	CATGAGGGTCATTTTAGGACGCCGGTT[CT]GTCACATTAATGACAGATTTGAATGACTTGCCTAAACGAGTGTGAACCATCCCATCAGAGAGATTGGATTTGAGCAAAAAAACGGATTTGAGCAATGAGACTTGTAA
Cma920846	15	23.252	85.408	75.046	0.01132201	NW_023494788.1	6770418	+	CATGAGGGTCGTTTCAGGAC[CG]CCGGTTCGTCACATTAATGACAGATTTGAATCATTTACCTAAACGAGTGTGAATCACCGTGTCACAGAGATCGGATTTGAGCAATGAGGCTTGTAATGTGAACGTAGCCTTACACC
Cma1995554	1	72.67	62.277	64.23	0.99408241	NW_023494792.1	28904501	+	CATGAGGGTTCCCACCTACTTATTAGTGTATGTTAACTTACCAGCTATCTGTCATATCCACTGTTGTGTTATTATGACCCTGCCCAGCCCCTTCGGTGGAG[AC]ATAAATTTATTCTATTTAAACTGGCAAAAGAAAT
Cma1526415	20	58.772	41.026	65.698	0.17057799	NW_023494790.1	27946162	+	CATGAGGGTTTTATTCAGCCCTCACCGCGCCTTCATCATTAGATCA[TC]TCTCTTTTCTTTTCCAGACTCTGGCCTGAAGAAACTGGCCAAGCTGCTGGCGTGTAATTTCCGTGCTCTGGAATTGGGTTATGGGGAGGTGGA
Cma5395150	17	41.188	48.493	37.355	0.503234	NW_023494810.1	23835035	+	CATGAGGTAAAAAAAAGGTAAAAAAAGTCTATTTTGTTTTCAGGCTGAATTTAATGAGTGTTATTCTGATTGTCTCTAACAGCCCAAAA[CT]CTATGCAGTTGAACTATAATGCATCGACACGTTTTCACACCCCTAA
Cma217496	16	11.227	95.301	64.099	0.18663134	NW_023494784.1	42448269	+	CATGAGGTCAGATTTAAAGGCATTAAACTCCTCAGATGTTTGGTTCCTATCACCACCACTGCGAACAGTTCTCACTTTGTTTACATCTTAATCGTTTAATTAATCGAGGTTTTGGGGGAAAA[AT]ACATTTTTTTCTTCT
Cma5393151	17	42.252	48.493	36.929	0.06033845	NW_023494810.1	23470731	-	CATGAGGTCAGGTGACGTAAACAGATCGTAATCAGGAAACTGGGGGAATAGGCTACGTTTGTCTGCTATAGTCTGCAGCTGTCTATTAATATTTGCACGCAAGACAAAAGTAACTATTTAGGAGCCCATTTA[GA]ATT
Cma3406306	19	46.072	33.416	28.9	0.13081922	NW_023494799.1	32831458	-	CATGAGGTCAGTGA[CG]TGCTGTTGATTTACACTGATCAGTCAGCAGCAGTGTTATGATCCTCAAGCCAGGTTTGTGGTGCTGTGTTGCACTTCTCATTTCGATTGTTTTTTTTTTTTGCTTTAGGAGTCTGAGATGGAGA
Cma2371949	4	28.689	80.883	66.646	0.08324462	NW_023494793.1	38651994	+	CATGAGGTCTACGATGACAGTCTCTGTGCGTCA[AT]TTTCGTCTTTCGACCGCAATTCTGACAAGAATTTCCTGTAGACTGGGATTTTTGCCACTGCTGGTCGACCCGTATGACTGTGCGCTTCGATACCCCTCCAAAG
Cma5857462	1	121.4	13.751	12.725	0.62429762	NW_023495766.1	66228	+	CATGAGGTCTGTGAGGTTTC[CT]GTATCACTGCTCAATGTAAATATGAGTAAAAAATATCAGTAAATATGTAAAAAGTCGTCTAAATTCTCCATAAATGGGGTATTATCGCCCACAAACATTTTTTCAATCTTTTGTT
Cma5891657	1	42.997	93.384	88.063	0.01821916	NW_023495878.1	81973	-	CATGAGGTGCCAGCTATGTCTGAAGTTGTGGCCAGTCTGGCCAAATGCTGCAGAGTCAAACAAGTAAGAAGCATCTCA[CT]ACTGCTGTCACAATCACAGGAACCTTTCGATCTTGTATTGTTTTTGATCTTAAGACTT
Cma5018215	21	15.508	8.39	21.16	-	NW_023494808.1	2146564	-	CATGAGGTGTAATGGAGCGGCCTTGCTGCGTAACGGGGGCGGGGCCCAGG[TC]GGCGGAGCTCGGGACTCGCTCCTTGCCCTGGTGCCGATCGTTGCCAGCGCCGTCGTCGTTGTCTTCCTCCTCCTCCCGCCATCACTCGCG
Cma5681106	1	117.57	18.007	14.002	0.62980937	NW_023495317.1	113720	-	CATGAGGTTGCCGTCTACTTTCAGTGTCCCAGTCCAGGCTAATCTTACTGTC[GA]AGGAGCTTTTTCAGAAGTTGTCCACTTTTCAGCATCTGAGGCAGCAAATGAAATTACCAGGTTTCAGGACCCTGTCTAACCCA
Cma2975047	24	50.33	51.238	49.896	0.08136841	NW_023494797.1	5799206	+	CATGAGGTTTGGGCTAAAAAAGGGCTGATAAAAGTCCATTTGACTGTAAAGAACTCGGGATCGAAATCGGCCACAAAATTTGTGATTTGTGGATCCCTC[AG]TTTTGAACAAACTCTCACCCATATGGTCCCATTTTAT
Cma4300840	11	38.056	42.586	36.103	0.03162045	NW_023494804.1	8733167	-	CATGAGTAAACAAAAAAAGGAGTAAAACATAAAGCAGAGGAAATATTTAAAAG[GT]TTCTTTCCCTGGACACTGAGCTAAGCTAAAGAAATCCATCCGGTGCTAGGTTTAACTCCAAGAACACTTTATTAAGAACATCAACA
Cma1385750	20	19.184	76.404	112.964	0.02965619	NW_023494790.1	978801	+	CATGAGTAAAGCATTGCATATCCTGTGATTTGTGACCTTCCTACCCTCATACCATCACATCTACACCATATGCTGCTGCCTCTTTGCCCCCAGGTATACAC[AG]TTCAAAGGAGTTTGTAACAGTTGGTGAGTTAGCTGGTTTGC
Cma513967	7	63.081	65.094	75.95	0.06449687	NW_023494786.1	11859515	+	CATGAGTAATATATTCTGAATCCAGACTATTACTTAATCTTTTTTACC[AT]CCCTGGAGCTGCCTGATTCTCTTTTGCTTTCCATTTAAGTTTCTTCCCTGTGATTATGACAGGACTTTGTTTAAGTTCCTCACAGGGT
Cma1258889	2	58.611	44.757	37.002	0.13366392	NW_023494789.1	28714593	-	CATGAGTACACACTCAACATAAATCCCTTACAGTAAACGTTTGTGTTTATTCAA[GA]CCAAGTTCTGTCTAGATCCTCTTCCACAGCATTCATATTTAAACCTGACAGTGTCAACACGTAAAGTATGTAAGAAAATGA
Cma2919305	22	25.362	17.996	33.222	1.24409688	NW_023494796.1	29097247	+	CATGAGTACAGTGAGAAGGTCTGGAAAAAAAAACAAATATGAAACAAATAACAGTTCATATGCACTAAATGTATAAAGGCTAAAATTCTTGCCAAATCATTGTTAATCTCACTTT[AG]CTCATTTAAAATAACAAGGAG
Cma1923863	1	79.266	54.617	48.059	0.62980937	NW_023494792.1	15230015	-	CATGAGTACATTCTTAATAACAAATTGAAAGAGCTGCTTTATAAAATATTGCGTAGATGCTGCCCTGTTAATGGTACTTAAATAAATTGTAAAAGTAAGTTTTTCGATGTAAGTGACGTGTTTTTCTCTTT[CT]TAGA
Cma4006358	10	48.68	71.096	57.729	0.75304644	NW_023494802.1	35219014	+	CATGAGTATGGTGTGGCGTGTGTTGTATGTGTGGTAAAGAGGATGCAGTTAGAAAATAAGCAGACAGAGGAGAAAGAGAAGATGGTG[TC]GGTTTCATCCATCACAGGGAGTAATTGCCTGATTTTACATTTAACTGA
Cma4869102	23	60.329	59.058	62.072	0.77132534	NW_023494807.1	6269629	-	CATGAGTCACTCGTCTAATGTGTAGTACCTCTAAACAATCCACTGAAACACTGAAAGAAATGGAGGC[CG]TATCTATTCATCAGACTAATGCTTTTGGTGCAAATTACATTAAAGCACAAAGACCAAAGCAAATCCGAAT
Cma2446154	27	81.173	68.757	94.326	0.07581058	NW_023494794.1	8292532	+	CATGAGTCATAACAGATTCACCTCTATCTGCTGGGTTTCCTCTCTCAACACCACTATCAGCACTCATATCTCTCTCTCTCTCTCTCTCTCTCTCTCT[TC]TCTCTCTCTCTCTCTCTCTCTCTCTCTCTCAGAGCGTATTTATCAGA
Cma2151746	1	27.89	107.428	103.386	-	NW_023494792.1	59047841	-	CATGAGTCATACGAGCCT[AG]AAATGAACAAATGTAAACGAAAACACAGTGGAAGGTCTGCAGTAGGATGCCCTGCCTGCGGTCCTGCCCTGCCAGGGTGTGTGTGGGTGTCACCTGTCTGTGCTGAGCAGGGAGCAGA
Cma2762497	6	72.965	66.092	59.95	0.73668853	NW_023494795.1	41171238	+	CATGAGTCATCCTCCTCCAGCCCCGCATAAAAGCTGCATTT[AG]CAGGTTTTCCCAACTGCAAAAACACATTTTACCCAAACAGGGGGCCCATTAACAAAAACAGGCACCATTTAAGCACAGGAGAAGACTGTTCCTGT
Cma21821	16	78.253	4.021	3.599	0.34554275	NW_023494784.1	5020443	+	CATGAGTCATTGCTAACCGTGTTCAGTGCCTGCTGTAGCTCATAAAGCTCCGTGAGTGCTGATGGGACAGGACCGGAGAGCGCTCGGCTGGTGTTCCCTGGCT[CT]GGTCTGTGTGTTTGTGGGACGTCACTGTGTGCCC
Cma3745342	13	54.304	28.642	40.131	0.35385693	NW_023494801.1	20682529	+	CATGAGTCCCAAGAACACCTGACTTCTTTGTTTGATTTGCAAAATTTCTTCTCTTTTGTCTGATTCCTTTTCTCAGTAACAGAT[TA]CTTGTCAGCTCCACATCCTTTCAGACTCACAGCGTTAAGTTGTCTCCTCACA
Cma1091348	15	33.468	21.017	41.848	0.33618642	NW_023494788.1	38951582	+	CATGAGTCCTTACAAATAATATTTATTTATGGCTTTA[AC]TTTGATGTAGTAAAGGCAAAATGCTGCACAACACGTTGAGAAACTGAACAGCGCTGGTGTGCATACCTCAGTTAAAAACTACACTTTCTAATTTTTT
Cma1908164	1	79.692	57.596	50.612	0.1279429	NW_023494792.1	12366886	+	CATGAGTCGAAACAGTCACTGGTTTGAATGTTTTTGTGAACAAATAGGCATATATTTAAACTCTGATGGTTAGATACATTATGTATGTGCATATTACATTTTAGGTATTTGGACTGATGTGCTGGAAAC[AG]ATTGGT
Cma2455539	27	77.556	64.075	79.944	0.22338212	NW_023494794.1	10533019	+	CATGAGTCGATTTCCATTCTGCCGGCCACTAGGAGGCCTGCAGAAAGGTGTTGAATAGTGTTTAATAAA[AT]AGAAAATGAAAAAAAAATGCATTTTGAAGCTGTGATATGTTTATAACATCACCTCAACTTTTCCCTAAAT
Cma5145937	26	17.577	60.476	58.473	39.22182725	NW_023494809.1	6427811	+	CATGAGTCTCACTGTCAAAAGCGCCAGAGTT[GC]GCAGCCCTGTGAATATGATGAATCGTGCTTAATATGACAAACATCAACTATAAGTAAAAAAGTTTGATTCAGGCTGACTTTACTGGGATTATGATTGGTATATT
Cma2450457	27	75.216	68.331	83.774	0.02910646	NW_023494794.1	9269029	-	CATGAGTCTG[AG]GAGGACATTGATTACTTCCAGCTCTATCCGCAAGGCTGTAAGTCCATTAGAGTTATGGAGTGAAGCTCTAAAAGTGCAGCATAATGGTAAAGCCACACAAAAGCATTTTCGAAGCTATTAAAACTC
Cma4464587	5	90.308	97.569	89.546	0.62153687	NW_023494805.1	3624179	+	CATGAGTCTGACCATAAACACACGCCACAGGTGAAACTGACGAATCACGAAACTGTGGGTGAAATGTGAGAGCGCTCACTTTACAGTCAGATTTGATTGAACTCGACGAGTAATGGACAGTAATGGTGTCT[TC]TTG
Cma4246599	18	14.025	169.67	131.197	0.77191341	NW_023494803.1	40413419	-	CATGAGTCTTAGGATTAGATGTTAGCGTGACGTCCCCTCCATAA[CT]GCTGAGGGTGAGACGGATCTTGGCCTGGCTCAATGAACTCCGGAACTGAAGGATTCTGGAAGTCTGGATCCACGTTATATTCCTGCTCCTC
Cma5285945	17	13.937	13.122	12.669	0.26588703	NW_023494810.1	2809751	-	CATGAGTCTTGGGGATCTGATCAATAAATACAGCTCTTCTTGACCACAAGGGTGGGCAAT[TA]TGGAAAAAATATAATATCACAATATTTAAAGACATTTTCACGTTTATAATGTGACCGACGTGATGCTACTCACCAT
Cma894293	15	7.716	101.168	89.521	0.59555185	NW_023494788.1	1048178	+	CATGAGTGAAAATGTAT[GA]TATATAATTAAGATTACTGGCTGTTTCAGTATACATCACAGTATAGTGTATATGTGTACATGTATTTATACTTCATCCTAATGAGATAAAGGCGAGTGTGTTTAAAGCTCACAGTGG
Cma20430	16	81.689	1.893	2.16	0.1932876	NW_023494784.1	4696804	-	CATGAGTGAACACTCGGAATTCAGGTCTGCATCAAACAGCTGAACTGGTCTGGCAAACCCGCG[GC]GTCTCAGCCCGCTTCCAACCGAACCCTGTTAAGTTCACTGCTGGTGGGATGCATTTTAGGATGAAGCGAAT
Cma5399760	17	42.039	48.068	36.504	0.42267345	NW_023494810.1	24666757	-	CATGAGTGACACTCAGGGTGTCATTTTTACTCTATGGATACATATCAGATATATCCATCAGCCGCTGAGAGACA[TC]AGAATGCTTAAAATGCTGCTCATACACTGTGTGGTTAGACACAGTAGATACTTTTCAGTAGG
Cma5355138	17	42.89	46.365	32.247	0.00717848	NW_023494810.1	16420486	+	CATGAGTGACAGACTAACACTTTCCCTGCTGGGGCCGTGAAGCTGCCGCAAAGCTTTTTGCCACTCTCACAGAAGAGCAGCGAATGCATTTTCTTTTTTATTTT[GA]TATCAGTGCACGTTCTTTCTGCTTTTCCATCG
Cma989746	15	33.256	43.687	45.253	0.24087775	NW_023494788.1	19479426	-	CATGAGTGATG[GT]GCAAGGGAACAAAAAAACTTCAAAACAGAAACACTGAAGAGAAAATTTAACACCCCGCAAGGGAGTAAAGGACAGTGGGTGGCAGGGGAGGTGGGTCCAGATATAACACATTTTTGATAGATGGT
Cma1940568	1	71.819	59.298	52.74	0.9442021	NW_023494792.1	18229531	-	CATGAGTGCAGTTGTGACGGAGTGTGTCTAAGCTTAGAGCCTTTATAATTACAGTACCAATTCATTTTAGGATCCTGTAGTGTGTTAGTACAATAGAGAAAAT[AG]TATGCAAACTCTTTAGAAATATGTGACTTTTT
Cma3450214	12	86.57	11.613	2.979	0.62640507	NW_023494800.1	815217	+	CATGAGTGCTGTGGTCAGAAACTGACCAGTGATGAATGGGGTACAGTTGGGGCTGACAAACTGTACAGCAACAGATGGACTACAGTATGTCCACCTATAAAGCAGGTGTTTCTGATGAAGTGGCCAGTGAG[CT]TGAAGAAC
Cma3618706	12	20.93	75.04	71.514	0.81197731	NW_023494800.1	33458421	+	CATGAGTGCTTGTCTTCTGTAGGGTTATCAAGATTTCAG[AT]AATCGTGAATGTGTTGTACTGATATCTTTGTCTTGTGTAGGAGGAGACCCCTCTGTTCTTGGCGGCTCGTGAAGGCAGCTACGAAACGGCGAAAG
Cma1661844	9	54.692	72.905	48.852	0.0635866	NW_023494791.1	14467624	+	CATGAGTGGACAACAGTGCACTTTTGTAAGTTGCTCTG[GC]ATTGGAGCTATTGCTACTCTAAATCTACATCAAAACAGCAATAAGTCTCAATTTCTGAGAGTTAAAAGTGATTGAAAGATTGTGTGCTTGAGTATAAC
Cma4472210	5	89.883	94.59	87.418	0.41816954	NW_023494805.1	5648957	+	CATGAGTGGGATTAAAGGGGTTTGAGTTCTAATGGAGTTGTG[AG]TCTGAACAAGAAGTGGTCAGAGATCTCAAAGGACCAGAGTGCTCTTTAATATTCACTTACACTGTGAACACAAAAAGAACTGAGGTCATTTG
Cma1080156	15	54.747	50.07	49.508	0.12647096	NW_023494788.1	36582296	-	CATGAGTGGGCGGAACTAAACTGCTGAAGGCTAAAAAAGGCGGATATATGTAAATGCATTAGTTATAGTGACATCCTAAAAACAGTGGCTGTT[CT]TGCAGCTTAGTGTCCATACTTAGACGTTTTGAAACTTTAACA
Cma1166566	2	39.888	64.759	53.599	0.64769744	NW_023494789.1	11118250	-	CATGAGTGGGGTCTGGAGCTCTCTGTGTGCTCTGTTTTTGCAGGGGTAGGAATGTTTAAATTAAGGGGCCCCCTGGTCCAAAGCCCCATAGGAAGTAGGCCTCTCACTTTC[GT]CCCTCCTTCTCTTAGTTCCAAATAG
Cma157067	16	41.655	50.84	31.326	0.41016128	NW_023494784.1	30857584	+	CATGAGTGGTAAGTATTGGACTGTTATGCAATGATGCTATTTTTTGTTAGATTTGAGGATTCTTTAAAGCTGCTGTGAAGGTGCATCAGATTTTTTTTTTTCAAAATTTTCAGTGCTTCAACATTGA[TC]GAAATGTCA
Cma2365895	4	32.944	77.053	61.964	0.30614015	NW_023494793.1	37480162	-	CATGAGTGTAATTTAGGAGCTGAAGCCCCCGAGTGTAAAACAGCCATTATCACCTCCAGCTAACACGGGC[AG]TTCTTCAACAGGTCAGTCCAGCAGATAGAGGAGAACAGTGCTGAGAGAGCTTTTCTCTCTCTCTCT
Cma894845	15	2.607	101.168	89.521	0.83325649	NW_023494788.1	1237157	-	CATGAGTGTATTTTGTGTTTTCGAGTTGTTTATTCTCAGCGTGTTTGGTGTGTAAAGGCCTTAACTGCACAGGTAGAACCCCAGCCAGGTTCAGTGGGCGGAGCTAACTGCT[GA]TGTAATGATGTGTGACAGAATGC
Cma644096	3	123.25	4.213	4.447	1.2811379	NW_023494787.1	1764627	-	CATGAGTGTCTGAAGTTTGCCTCTTTAGCTTTGGCACTGGAGCTACGAG[GA]CTAATGGAAGATTATACCCCACCAATTAGCATTAGCATCTGTCAACAGTGTGGAGGTGTTCAGGATCTATAACAGTCTTGATTATG
Cma3175805	14	55.586	58.934	52.374	0	NW_023494798.1	23348910	-	CATGAGTGTTACACATA[CT]GATATATGGACAAAAGTATTGGGACATCCCTCCTAATTATTGAGTCCAGGTGTCCAACATCAGTGTCTGACCTCACAAATGCTTTTCTGGATGAATGGGCAAAAATTCCCACAGACAC
Cma30890	16	70.806	14.237	9.193	0.39124009	NW_023494784.1	7068654	-	CATGAGTGTTCTAGATCCCCCCGTGAGTGAGTTGCTATTCTAGGTCCCTTGCAGGTGAG[TC]GAGTGTTCAATGTTCCCTTGCAGTTGAGTGTTCTAGATCCCCTTCAGTTAGTGTGTTAGATTACGCTCAGATGAAGCAG
Cma2336307	4	43.37	65.135	54.73	0.15632175	NW_023494793.1	31803534	+	CATGAGTGTTTTCAAACAATACATTTACTTCTATAAGTAAAACAAGAACAGCACTTAAAGCAC[AT]GATTTTTCAAAATTTATGTATAATTCAGTTGTTGAGATGTAAATAAAAGGTCATTCAGAGTATTTTGATGTGA
Cma891478	15	19.845	86.685	77.602	0.05876021	NW_023494788.1	414701	-	CATGAGTGTTTTTTTTTAAATCTCTCCCTCCAGAAGTGTTTATCAGCTCGTGCAGA[TC]GGGGTCTTGTTTGGAGGCTGCTGTTATTTGGCAGCCCCCCCGTTTGCCCACTGCTGGGACTCCACAGTTTTCTTTCAGG
Cma5399077	17	42.678	48.493	37.78	0.42336051	NW_023494810.1	24551484	+	CATGAGTT[CT]TTAAAGTCTAAGCAAGCTACATTAGGGCATTCTATCTAAACTTTTGGCAATATTTTGCTGTAATAATACAGTACTAGTATTTGTGGGATTGCATCGGATGTAAGATCAGTCTGTTATATTCTCAGCT
Cma5762859	7	101.846	107.679	98.091	0.39741689	NW_023495515.1	1079563	-	CATGAGTTCGAGCAAGTTCAGTTAGTTCCGTTCAGTTCAGCAACACCTTAAAAGTTGAGTAGTGTGTGATATC[TC]AATATCAATCTGCAAAAACCCAGTCTGACAGTGTGAGATGCCCAGTTGTTAAAAATTTGTT
Cma5503648	26	16.514	57.497	49.533	20.20699023	NW_023494894.1	2070819	+	CATGAGTTCTATATAGAACCATTTAA[AG]CATAAAATGGTTCTATATAGAACTCTAGTAGAATGATTCTAAAGAGAACCACCTTTACTTAAGAACACTTAAAGAATTTTTCTTTTTGAATAGCTTGTACTTCTTTAGATAAATAAAG
Cma4869052	23	60.329	59.058	62.072	0.26832326	NW_023494807.1	6261417	-	CATGAGTTCTCTTGTATAAACACTGTTCCAAAGGAGTAAC[AG]GTTCAATGGCATTTTACTTAAGTCAGAGGTCAAAATGCTATGTGGCCAACAGTGACTGACAGCTAGTGGGTATTTATCTCAGTCATTATTAGCAAT
Cma4213141	18	45.528	129.616	97.564	0.50474964	NW_023494803.1	33864066	+	CATGAGTTCTTCAGTAAAGACAATGGTTAAATATACAGTACTGGGCAAAAGTCACCCTTTATTATTTTATTTCCAGACAAAACAGCCATTGAGTGCAAGTTACTTAATGTTAAAAGTGTCAAA[AG]GTTACACAGAAGCCTCAACA
Cma474399	7	77.585	78.289	78.078	0.6588099	NW_023494786.1	4370176	-	CATGAGTTGGGCATCGTGTGGGCGGAGTCCTGGCTGATTGACAGCACAAGCAGTGACATTGAGGTAATGGGGACATAAAATATCTGGGACTCACTAAAGACAGGAGCTCACTATTACACA[CG]AGAGAGAGACAGAGAG
Cma1636426	9	44.248	79.715	50.98	0.54660933	NW_023494791.1	9803037	-	CATGAGTTGTAAGTTCTCAAGCC[TC]GAGTCCAGTTGCAAGTCATTTAAGGGCCTGTCCGAGTCCATATCAACTCAGGAAAGACTTGTTATTTTACAGATTAGTTGCATCAGTTATGCAACAGCAACAAAAATCTGAAG
Cma5920480	21	55.753	50.812	58.187	0.72006262	NW_023495922.1	372234	+	CATGAGTTT[AG]ATGCCCTTCACTGTCCTGCGATACCACAGCTACCCTTGGCCGGGAGTCCAAATAAGCATAATTGGCCTCAATCTCTCTGGACGACCCTCCATCTTCCCTCATTAGTCAGGCCATCGCTAGCTAAT
Cma3188605	14	48.772	64.466	65.192	0.06953288	NW_023494798.1	25672174	+	CATGAGTTTACTGGCATACATAAACATTCTTGACAGAAATGATGAGGATAATGACTGTAATGTCTTGATAAACTCTGAAATTAAATACATATGGTGATTTAGTACTTCATCATACTACCACTAAC[GA]CTAAGGCTAA
Cma1320	16	79.251	2.318	2.879	0.46089227	NW_023494784.1	305483	+	CATGAGTTTAGTCTTTCAACCCCGATTCTGACAATAATTTCCTGTA[AG]ACTGGTCATTTTGCCACTGCTGGTTGACCTGTATGACTGTATGCTTTGATACACCAACAAATTCAGCTACTTCCTTCACACTATGGCCT
Cma5662365	16	3.354	108.851	73.036	1.03385334	NW_023495290.1	283784	+	CATGAGTTTAGTG[CA]GGATGATGACAACTAATTGGCCGACTTCATTATAGCAAAATTATTAGAATGTTTCTTCAGGTCAGCTGCAGTGATGGAGCTGTCCTGGACAGACTCAGATACAGAATGCTGGACCATATGCTG
Cma3145235	14	58.565	55.53	50.247	0.16627001	NW_023494798.1	17819721	+	CATGAGTTTATGAAACACCAAGGCTAAACTCAGATTAGATAATCTGTTTTAGAGACAAAAAAAACTCACTATAATTGAATTCAGTTGTCAAGTCAAATTTACATCCCATCAAACTGAC[AG]ATCAAAAATATACTGCCA
Cma598175	7	39.889	36.582	44.596	0.68682567	NW_023494786.1	27348022	-	CATGAGTTTGTAAATTTGCTAT[GC]GTGACTCACACACCTACTGTCTGTTTCCAAAAAAGAAATATCACAGCCTCGACGATGGTCCATAACTAACACAGCCATCTTGAAAAATATGATCCTTAATTGAGTGACAGGAT
Cma4948612	23	45.01	44.164	48.88	1.09716279	NW_023494807.1	21628152	+	CATGAGTTTTAGTAGATTGCTGTATGTGTGTGTGCAAGAA[GC]AGAAGAGCATCAGCGCGAGAAACGAGGTGAAATCTGGAGAAAGGTGACCCGAGTTTGCTCCGGACGGCCCCTCTCTTTGGGCGAACCCCTAAAATT
Cma2377612	4	25.497	83.436	67.497	0.31969531	NW_023494793.1	39787487	+	CATGAGTTTTGTCCATTTTTGTAGCTCACAGTAAGTCGTCACAGTAACTAGACCACATCACCAAGTCTGCACACCCTTAATCAAAGGCTCGATGTGGTTTGAGCGGGATGAGAGAAC[AT]TTTGGAGACGTATTTACA
Cma3427976	19	27.981	13.831	11.449	0.87842013	NW_023494799.1	36929792	+	CATGAGTTTTTTTGGTTCATCGAATTAACAGTGA[GT]TGTAATATAAGCAATTCAGATCAACACTTCAGAGCAACAGTCAAATGATGACAACTTCTCCGGAATCTCTGTACATCTTTTGATGATACTCTTTGAACCCT
Cma1387279	20	19.609	75.978	111.688	0.35319393	NW_023494790.1	1340056	+	CATGAT[AG]GTAATTGGTGGCCACTACTTTTTAGCTACATTAGCCTCGTAGCTCCAGCGCAAAACTACAAAAAGCAAACTTCAGACGTGTCTTGACTGATGGACGTTTGGTTGAAGGGGAGAAGTTGTGTACAATTAA
Cma2896172	22	36.521	30.954	40.458	0.21092544	NW_023494796.1	24513660	+	CATGAT[AG]TCTTATTGCTGTTTTGATTGGCTGTTACATTAAACTTCACAAAGTTGAGATGTGTGCAACTTTTGGGTTTTAAGTGAGTTGCAGGACACTTTACCTTATGCAACTCAAGGGCACATTTGTTTCATACAGG
Cma5596451	13	64.73	25.663	36.725	1.03102224	NW_023495254.1	765530	-	CATGAT[AT]CACACAAAGATCCTATTTCTAAACAACATACGTCTCCAATTAACTTCTATCAACACCACAGAGATAGAACTCACGCCCATTCATTCATTGTTTATAACTCAGCAATTAAGTATATTTACAAGGAATGATTAC
Cma5157359	26	27.579	57.497	49.533	11.70973494	NW_023494809.1	8830336	+	CATGAT[GA]AGGATGATTAAAATGTGAAGTATATTTATACTTTTCTCAGTTCTTCACAAAGTCCTTCTGTTGGTTACGTTAATACCCAGCTATTCTGTCTTGTTCTCTAAAATGTACTTTCTATTTTGTATCTCAGTAAAGC
Cma4466457	5	90.095	95.442	88.695	1.07101487	NW_023494805.1	4215694	-	CATGAT[GA]CAGTGCTCTCCCTGTGGAACGAACAAGACGTTACTTCACAGCATCAAGCAGAAACAAACGCCTTCATCAGTCAACTGCTGTGGAACAGACAGCCTGTGAATTTACTGTGTCCAATAACAAGAGAAGCTCCAG
Cma3422994	19	27.13	20.64	16.556	0.01809056	NW_023494799.1	35961608	+	CATGAT[GC]AGGGGCCTTGCAGGGGTCTCTAACCCAGGTGGAAGTCTCCTGTGGTGGACACAGCGACACACCCCTCCCTATGAACAGGATCAAAGTCCACTGTGGGGCCCCACTGCTCACCACACCTGTAGAGCTCTTACTGACCGGG
Cma599091	7	29.25	31.473	42.894	0.23709677	NW_023494786.1	27529200	-	CATGAT[TC]AAGGCATTTAGTATTCCATCTTTTGCCTCTTTCTTAAGAAGCCCTTAAAAAGGTGTATCAGAGAGAGGCGCAGCCTTAACCAACGTCGAGAAATAATGACTCTCGGAGAGGTACCGAGAGATGAAAATTT
Cma4269221	11	5.284	2.979	7.981	0.36716497	NW_023494804.1	2131166	-	CATGAT[TC]ATTAAAAAAATCCAATCTTTAAAATCATAACTTGGAATGTTAGCAAGCTGCTAATGATGGTCAAAGAGACAAATTTAATATCTATTTAATACTTTCGTGATTATTTAAAAACATATAAATTCAAAAACATTAAATCATC
Cma874604	3	32.164	100.892	89.996	0.06710919	NW_023494787.1	46419772	-	CATGAT[TC]GAAATATAATGTATCGTACACTGTTAGAAATAAAGGTTCTGTGCAGGGACGTTTTTCGTTCATCAAGGTACAAACAATGTAAATGTTCCCTCAAAGGTACAACAGTGGTTTTAAGGTCCAACTGTGAAC
Cma426143	8	93.761	64.224	78.943	0.06284956	NW_023494785.1	39721452	-	CATGAT[TC]GGGCTTGGGATTGTGATCAAGGTCCTGAGGCAGAAACACCAGAACACAATGTATGATTGTATTGTTTGCTTTTGGTGTTGATAATGACAGAGGAAATGTTATTTGCTTGATGTTTAGCCCTTAGAAATCGAGT
Cma3479022	12	57.959	41.414	33.631	0.83558438	NW_023494800.1	7349026	+	CATGAT[TC]GTTTCATATGAAGAGAGCAGCAGCTGTGTTGGCCATTTTATCTCAGAATAGCTGTCTTTTTAGAGAGGTGTCAATTGTTTTCATAGCGGGGAGGTTCTCACCCCCCCTTTCACCACTCATTGCTCACTAG
Cma3997261	10	51.658	66.415	53.899	0.54108188	NW_023494802.1	33559027	-	CATGATAA[CT]ACTAAGCCACATTCTGACTACCTGCAGTTTAGACTTTTTGTGAATTTAGGTTTATATCTGAAACATTAAGTTGCACATTACAAGCATCATACTAGAATTAGGTTAGATTCCAAATGTTTGAAAGCTA
Cma3659625	13	69.837	19.704	30.767	0.13000623	NW_023494801.1	4367009	+	CATGATAAAAAAAAGTGATGT[AT]ATCTTTTCATTAATATATCAACACTTTCTTTCACTTTATTTACTTCTTGCAATAATTCTGTTAATTTAATGCAATATGATTTATTCACGTGGAAAGTTTGTAACTTATTTTACT
Cma1422705	20	46.644	53.367	77.614	0.02784805	NW_023494790.1	9071644	+	CATGATAAAAACTG[TC]AACAGAAGAATTAGAAGAGTTTTTCCGATGTTTTTCCCTTCTCGATATGTATTCCAAAATGTATTCTAAATCTGAATATATGTTACTTTTTATGTATTGTAATGGAAAAAATGTGTTGCTG
Cma4372928	11	51.036	53.651	50.998	0.48961144	NW_023494804.1	22523508	-	CATGATAAAACAGCTGGTGTTGTAGATATGAGCAGATAAAAATTTACAAAGTGATGGTGAGAGATGTTTATGGCTGC[AG]TTTGAAGCAGGGTTGCTAAAACAAGGTGGTTTAGTAGAGTGTAAAACAGCTTCTGATT
Cma2915691	22	23.137	19.436	33.648	0.16524718	NW_023494796.1	28390460	-	CATGATAAAACGAAAATATATAAAAATACACTTTAATAACATCTGAAAA[CT]GTGCACTTTAAACAGACACGAACTATTTGACTACAAATTGAAAACTATGGAGTACAGAGACAATTTGTCCTCAAACATTATGAAA
Cma4496834	5	68.602	70.33	69.502	0.84196214	NW_023494805.1	10607874	-	CATGATAAAATAAAAATGTTTTTTAGATACTTTCTTTTAAATTCAGCAAACCTCTGACTGAGATCCAGCTCTGTGGTGACTCTCCTCTCTCTGGGTGTTTACAGT[AG]GTAGAGACCTTCATCTGACTTTGAGACAGT
Cma3805585	13	23.013	68.649	72.798	0.31746423	NW_023494801.1	32419775	+	CATGATAAAATCAGCTAAAACAAATAAACAATGTCTAGAAATGAGCTAGATAATCTTATAATAAGTGCACAACCATCTCAAAATGGGAAAATATTAGATATATCGACTAGATATAAGATCATTTCACTT[AC]ACAAGA
Cma5140198	26	15.875	58.773	49.959	42.4546017	NW_023494809.1	5085162	+	CATGATAAAATGTCTCCAGTTGTGCTTACAAACACAGATGTGGTTCGGAGTGA[AG]AGTTCAGAATCTGCACTTTCCACACAGTTTCTCCACTTATTTCAGCTGTGATTCAGAAATAATTTCTATACAATTACAGCGA
Cma991847	15	60.491	41.134	44.402	0.38838799	NW_023494788.1	19876021	-	CATGATAAACAGTTTTAACAATGTGCTCAGATGCC[TC]AAGACTTTTACACAGAACTTTCCTCATCAAGGAGTTGGATCAAAATGGTGCTGGATTTATGTATCTGAGGAATACATATCCCAGCATACGTGATGCCAAGAA
Cma2778789	6	110.234	130.366	121.909	0.08124597	NW_023494795.1	44863396	+	CATGATAAACTCAGGCACAAGTATAGTGCAGCTTTGCATTAGCCTTTTTGTCCCCCCTCAGCCCTCAGAGACAGTTGTTCAGTAACTCAC[TA]GTAGTTGTTCCAGTCTGCAGTGTGGATCCTTCAGTAGATCAGACA
Cma2035512	1	65.435	63.554	71.465	0.47259259	NW_023494792.1	36764722	+	CATGATAAAGCCTTTTGCACTCAAAACAACACCTAA[AG]ATTTGTATATATTACAGAAGTATTACAGTAAGTTAGCTGTGAAATTTGGTTGGTGGTCTAAAGTTAACCAAGTCCAACAAATGTATTACACAGGTACTGT
Cma5240829	26	53.791	21.855	27.388	11.18678281	NW_023494809.1	24795320	-	CATGATAAAGCTTTTTAATCATTTGACAGACCTAATAAAAACAAAAAAGCATATAAATAGTCTGTCAGGTTGTTTCTTACCATAAGACTAGGA[AG]AATTCAAAACGTGCCTTATTATCACGCAAAGTGCCAACTAATCACTA
Cma4846685	23	80.545	90.2	81.227	0.14656488	NW_023494807.1	1828768	+	CATGATAAAGTGTTGCTGTAACTACTCAAAGTACTGAAATGAAAATAC[CT]GAGTCCTCACTGGAAGCATACATTCATTATGTGCATCTACAGAATAGAGGAGCTGCCCACGCCAACCAAAAAGCTGCCCCCGGAGTCCAC
Cma5440774	17	76.086	79.147	61.613	0.50491615	NW_023494810.1	32845259	+	CATGATAAATCTAAATCTTTCA[GA]CTTCACTTTAAAAGAAATTGAAAACATCTTTAAAAAAAAACATAAAAAACAAGACTTTTTTATAAGTTAGACTTTAGGAGTTAGAGTTTGTATATATGTAGCTTTTTACTATCTCAA
Cma2662320	6	43.602	66.092	58.248	0.5058294	NW_023494795.1	22177191	-	CATGATAAATCTAGATCTTTCAACTTCACATTAAAAGAAATCAAAAAGATTGTT[CG]AAAAGCAACATTGAAAAAAAAATTAAGTATTATTTTCACAAGTTGAAATTAAGGGCTTAGTGTTTGGAAAAGCCACCTCCC
Cma3697890	13	45.368	47.792	48.217	0.10420366	NW_023494801.1	11813302	+	CATGATAAATGATTTGAACATTTCTCTGCTTCTCCAACCAATCATATTATCTCTGGCTGATCTGTTAGCCTAAAATCAGGCCCGCTGAGTATTGTTCTCACAAGA[CT]CAATTCAACACGTTGCCTTAACACCTTTTC
Cma666808	3	105.375	19.112	26.579	0.07545799	NW_023494787.1	6839800	+	CATGATAAATGGACCAAAGGAAACCA[GA]ACCAAAATGACTTAAAAATAAAAAATTAAACAGGCTGTTTTGCTCACCTTTAAGACTGATATATGTAAATGAGCTGTGTTCTGATTGGCTGCCCTGCATTGTGTCTCATTG
Cma4535177	5	46.899	44.37	54.606	0.08808142	NW_023494805.1	17902259	-	CATGATAAATTCTGTTTTTCTTCAGGAAACGACAGATTCAGCACTTCCAGTGCGGATGAACGGAGAGCTTCTAATATTT[TC]TTCGGAAGCTGTGCATATCTAACAAGACCATACTTTCCTAGGATCCGTCATTTAACC
Cma3458518	12	78.813	19.276	11.496	0.59466013	NW_023494800.1	2797880	-	CATGATAAATTGTATC[AG]AACGTTGCACTCAAATCAAACTGTACCCGAAGAGAGACTTTTACGCAATCTGAAGGAACCAGTAAGACACTGACCACTTTAGCCAGCGCTGACACTCTGATTATTATAATAAAATCAAA
Cma2597012	6	32.963	53.324	44.627	0.12516579	NW_023494795.1	9928568	-	CATGATAACAAG[TC]TGGATGGTCCCTCTCCTACGGAGTCCAAAGGACTAAATTCCATAGCGAGTATAGATTTTCCACTGAAGATCTTTATGGTGAAGGAAACCATCTCGAACACTTAACACGTTATAGTTTAAAAAT
Cma2232142	4	63.797	45.132	33.45	0.72040788	NW_023494793.1	12213142	-	CATGATAACAAGAAAATATTATATTGCTCACCCCTAGTTGTGACATTACAACTATGATGAATTCAAAACAGGGTTTTTGCAGCTTAGTTTCTATACATAGACTAGGGAGAG[CT]ACAATATGTGGCCCAAGTTTTGCT
Cma3740813	13	49.41	40.558	46.94	0.34933547	NW_023494801.1	19832245	-	CATGATAACAAGCTGTCAGTTGCAACCA[AG]TGGCTGGTGGTTGATGATATCACTGTGAACTCCTCATCTCAAGCCCACATTGTGAACATTACAGATCAGCAGGTTGCACATCAGCAGGACTCATTACACAAACACACC
Cma1012829	15	82.5	16.335	26.826	0.4150456	NW_023494788.1	23917611	-	CATGATAACACACTCCCTCTCGTGTTCTATTGCTTAAGTATGAACTTGTATAACAACACTCCAAGAATGAAAGAACCTGTTCTGAAAATAAGTCCTACTCTTTATTTAGTCCTT[AG]GTATTAAGCCTTAGATATCAC
Cma4630867	5	32.855	25.642	44.392	1.70936892	NW_023494805.1	35952115	-	CATGATAACTGCCAGATCTGTTGAGTCTAAACATCACTTAAAAAGAACCTGTCTGGCAATGTGAAGCAGCTAGAAGGTCTCAAAAAAGCAGCATATTCTAAAGAGAT[CT]CAAATACAGATGCAAAGTAAATTCATTAA
Cma2206104	4	54.86	56.623	41.111	0.08677645	NW_023494793.1	7338793	-	CATGATAACTTTTAAGGCCTTAACTGACTTGTTAGGACTGATTAG[AC]CAAGAATTCTTGAAAATTCCAGGGCCTAATAAATGTCTTTAAACCTTGTGCTACCTTGTGCTAAGTAGCTGGCTTAGGGTCTAAAAAATG
Cma2840360	22	49.477	38.868	47.267	1.25718354	NW_023494796.1	13672070	+	CATGATAAG[TA]GTTTGAAAGGGATAATATAATTTGCCATAAAATCTGTTGATATGCACGTCATATGCACTGCTGGTCCTTTGACTCTTGTCACTGATCTTCATCAGTAAAATGAATAACGTTTTGTCCCCATTTAT
Cma4258118	18	8.493	173.074	135.028	0.08106221	NW_023494803.1	43168748	+	CATGATAAGACTCCCCACTGTTATTCCTGGAAATACAC[AG]CCACGCAATGCCGATTTTGATAAAAATTACGCACTTCGGGGCGTAATCACAAAGCCATTCTGGCTTTAAACGATAAAAAGCGGAGCTTAAGATTGTC
Cma2170884	1	2.766	133.942	128.529	0.28762872	NW_023494792.1	63148869	-	CATGATAAGCCCAAACACAGTCAGCCACAAACAGCGCCACCCAGAGACAAATTAAAAACGAGCCTGAACAGCTTAAAAACTCTTTCATCGCTGAGTG[CG]CACTTACTGCCACCACACACACACACCTTCTAAGCCGCTTATC
Cma1804392	9	91.335	31.195	22.809	0.37943216	NW_023494791.1	41044928	-	CATGATAAGGGGCAA[AG]GAACGACAGGGTAAAGAAGAAAAGAAAAACAACAACAACAAAAAAGCGTGTTTGATTTACATCTAAATGACCGCACGGAAGAATCATCTTGTGCAAAACGGCCGTCCGCAGATGTTTCCCAT
Cma3170353	14	73.884	59.785	62.638	0	NW_023494798.1	22332605	+	CATGATAATAAGTTGTTTTTTACAGCACTTTGCAAAGTGCCATTTTTTTCCAGTAGAAAAAAAACTAGTTTAGTGGTTAG[CT]TGAAAATGAAAATAATTATTTTAGGATTTTCATTCAAGTCGAACTTCATAAATGT
Cma2173240	1	1.277	133.942	128.529	0.31034092	NW_023494792.1	63706737	+	CATGATAATAATAATAGTAGTAATAGCTCATTTATATATAGTG[TC]GCTTTTCAAGACGTCAGCTCAAGGTGCTTTACAGAAAAATCAACAAAACAAAATCCATAACTCAACACATCTAAAAAGAAAACTCTTAAGAT
Cma2310104	4	56.988	51.09	38.983	0.11547152	NW_023494793.1	26923983	+	CATGATAATAATTGGTGGGTTATAAACTGTCATTACTTGATAGCTGTAATATCTTTGTAGCTTAAGTGCAAAACTAAAGTGGTGAAGGCTTTTAATCCAAACTGT[CT]GGTTTAGCGTAAGAAATTTGCAATGGTATG
Cma1133055	2	22.865	81.364	67.643	1.17400422	NW_023494789.1	4727837	+	CATGATAATATTGCTTATTATTGATAATACT[AG]CTTATTAGAAATGAGTCTTTATAATTAGATTGTTTGATTGATTACACTGAAAAAAAAACGAATATTTAGTAGCGAGGGGTGTATTAAGGCCTCAGTCAGAAACCA
Cma1284889	2	39.462	40.075	36.151	0.25795378	NW_023494789.1	33438314	+	CATGATAATCAATATTCAGTTCTTCAGTATTTATCGGTTCAGACTTGAGGTGTCCACT[AC]TACTACAGATATAAAGGCTGTTCACTCATTCAAAGGGAATAACAAACCTCCATTTGAAATTCTTCAGCAGCAGATGGT
Cma2053964	1	47.891	62.277	66.784	0.18603352	NW_023494792.1	40275224	-	CATGATAATGAATGTAGACCAGGGGTCTCAAGTTCCAGTTCTGTTGGACAAGATCCAGCACAGTTTGGTGATTTCCTTGCTCAAATATACC[CT]GATTTGACTCATCAGTTAATTAACAGGTTTAACCCTTGTGTGGTG
Cma2173904	4	95.932	3.831	4.45	0.53375225	NW_023494793.1	64025	-	CATGATAATTAGGGATGATTAAAGCTGATTAAACCCTCAAACGAGCTTTGGAACCAAGTTGAAATGGCTTTTTATTGGAATTTTTCCGTTCCACCTTAAATGGTGCAGCAGTTGCATTGTGGCGCCT[GC]AGGCGCCACAA
Cma4703669	25	37.067	39.737	35.073	0.16110144	NW_023494806.1	8070418	-	CATGATAATTGCATTTTTACTTCCAGCAATCAAACTATGTCATTTAGCCACCGTC[AT]TAATCAAGGAATCACTTGCCTCTACTTGTCTAAGTGGTGGAGACACAGATTATAGGCAGGTGCAGTGTACGATGCTGTGACCTGGTGGG
Cma3463070	12	72.855	28.644	17.882	0.48919596	NW_023494800.1	3859438	+	CATGATAATTTATCTTTCCAATGTCTTAC[GT]TTACTAATTATATCAAAGCGTCCAAATAAAGTGAGACCTTCTTTGCTCACAAAGCACTGTATCACTATAAAAACTGTGCTTCAGCAGCGTGAGTGGATTTATTTAT
Cma3810749	13	18.544	75.458	80.885	0.72674911	NW_023494801.1	33544887	+	CATGATAATTTGTATTAAAAATAGTTTG[AC]AAAGCTGTGCATCCCCAAACTTTTTTGATTTTACTTGGCTGTGTATAAAATACAGCTTTGCAAATTCAATGAAAAAGGCTTTAACCTTGACACAACATCATATTTGGTCC
Cma3444980	19	20.105	1.042	4.64	0.42689645	NW_023494799.1	40263349	-	CATGATACAAAAT[GT]AATAAAAATGCAAATTATACTGATCAAAACGCAAAATGAATAAACCAAAGAAAAACATAAATGAATAAATACGAAGTCCTAATAAAGCATTGTCAGATTGTGTTGTGTCAGGCTGTGAGTGTCAAA
Cma1862368	1	91.182	42.694	42.95	0.81652174	NW_023494792.1	3811751	-	CATGATACACAAATACAGATCAATTACAGTCACAGCCTTGTTGTGTATGGTTCTTTAAAGAACCACTTTAAAATGGCTCTACGTAGCAGTTCTCAAACTGGTCCT[TC]GAGGACTCCCAGATGGTCCTGATTCTTTCTCCATC
Cma388401	8	80.143	50.181	59.79	0.23865743	NW_023494785.1	32414894	+	CATGATACACCAGAAC[AG]TCACTTAGATTGTTCTCCCTAATGGTTTCAATTATCTTTATACACTAAAACCTTTATTAAACTGATGAAAGTGAAAGAAAAATGCAAAGTGATTCGAAACAAGGAATCAAACAGCTTGT
Cma5488045	8	73.331	50.181	61.492	0.32399962	NW_023494875.1	656014	-	CATGATACACGTTAAAATTAATTTTTAAAAGATT[CT]AAGATGAACATCCATAATTTAAAGACGAATGGACTTATTTATAAGCACTCCAGTTGGCATCCTGATACATTTAATCTGCAACAAGAAACTGTCAAACACAA
Cma3476023	12	59.661	40.137	33.206	0.73668853	NW_023494800.1	6688003	-	CATGATACATATTGTGCATTGTTAAATTATCTTGGCAAATGACATTTTGTC[CT]GTCTTTGCAGCTCTATATTTAGGGCAAATAAAAAAAACAGTCTGATCACCCACTCCAGGGGTCACTAATCTCATCTACAAAGCA
Cma588029	7	46.911	43.816	51.831	0.29238316	NW_023494786.1	25422281	+	CATGATACATTGCCTGATATTGAGGTTTGTTGAACTGATTTAACTGCAGCACACTTACTTTGGCACAGCTGTCTCTGAAGGCTATGAAA[AG]TTGTTAACCCTTGTGTGGTGTTTGGGTCTGTGGGACCCATTTTCAAC
Cma3848443	10	63.148	51.52	45.813	0.04379482	NW_023494802.1	4749204	+	CATGATACATTGCTACAATACATATGGTACATTGCATTTTACACCCC[GT]AATTTCTACAATATTTGAGTTCCTGTGTTTCCAGGAGGTAAAAGTTTTAAGACCCTAGTTTGAAAAGCTCTGTATCAGAATCTACCTT
Cma2781035	22	78.823	87.809	73.654	0.44198049	NW_023494796.1	246935	-	CATGATACCAAGGACAGTATAATGGAACACAGTTAGCACAGTTAAATGCTCAACAAACAAAAAATGATTTACCTGATCAAC[AC]CGTGTTTGGCCTGCTCACTAATCTCACGTTTCCCTCTGGTGCTACCAAAGTCAG
Cma1097909	15	90.799	6.972	17.037	0.01954724	NW_023494788.1	40312816	+	CATGATACCAGTTTTCTTTTCCAATATTGAAATGCTGAGTATC[TC]GCCAATACTGGTACAGATACAATATGTTTATGTTTCTTTAAAAACGACCAACATTTAAAACGGGTTATTTTTGATTGAAGCATTTTACTTAGTGTTA
Cma3479291	12	56.044	42.265	33.631	0.07887842	NW_023494800.1	7401499	+	CATGATACCTAACTATACAGTATATTGTAGAATGCACACTGACAGACACAGAAACACTACGT[CT]ACATTAAACAGTCAAATGTGAATAACCTACAATATCAAGCTCTTTACTTGAAGCACTCAGTAATGGTATTTGTTTATA
Cma2448036	27	73.301	58.968	76.965	0.40705707	NW_023494794.1	8760160	+	CATGATACCTGTTCCCACATTTCTCAACCAGCCACTGGAGATCCTTACCTTCACTCTCAATGTGTTGCTCTATGGTTTTGTCTCCCAGACAGTCTCCA[AC]AGGTGAACAGCAGAATAGTATAACTCCATTCACTCTC
Cma4412101	11	88.931	91.402	89.402	0.2907744	NW_023494804.1	29776057	-	CATGATACTCGGTGAAATGTTTTTCCTCTTTTGAAGAGGCCTCACTTCAGAGTCCGCAATTAAGGCCGAAAACGGCTGATTAGTCCGGT[CG]CAGGCAAAGCCATTACCGAAACAGAATGGTCTTTCTGACTGCAGCC
Cma4244554	18	15.727	168.393	128.218	0.62633728	NW_023494803.1	39954259	+	CATGATACTGGTTGGTTAGCATTGCACAGGCTGTGCAAATTGTAATACAGTGGC[TA]AATAATATTAATCATAATAAATAATAATAATTGTAAATGTCATATATTAAGCATATAGTGTATATTCACTCTTCTTTTTTTT
Cma4344741	11	50.184	43.863	36.529	0.29943464	NW_023494804.1	17143251	+	CATGATACTTACTGCATAATTCATATTTCCTGAATAATCCATAGTAGTT[GA]CTGAAACATTTATAGTAGATACTGAATAACTGCTAGTAGATACTCAGTAATTCTTATTTATTGACTAATTTATATTTACCAAATAA
Cma2071957	1	47.891	63.554	81.68	0.06727877	NW_023494792.1	43763039	-	CATGATACTTTGTGCGTGTGTGTGTGTGTCATACTTGCACACCCAAACGTCTGTTTCTTTTTCTCTCTTGCTGTTTCTCCATTTACCGTTATTAATCAAATTA[TC]ACCCCGCTAAACTTTCTCAGCTTTTCTTTAATTTT
Cma5190859	26	35.041	54.092	46.98	44.77997773	NW_023494809.1	15291593	+	CATGATAGAAACGTCTTTGTCAGAATATGAAGGGCGAAGGACAATCTG[CG]CCCGGAATCATATTTATCCATAATGCAAATGCAGGCATTTAAAAAAGGAAATCACGACCATAAACATTAGCATTTTGCGCAAACAAC
Cma5383996	17	38.635	45.514	31.822	0.52146554	NW_023494810.1	21773926	+	CATGATAGAAGA[TC]GTGATAATGGGATGTTACAGTGTGCTCGGGCCTGCTGTGAGCAGAGGACAGAGAGCAGCGGGATGCCTACAGGCCACTGACACAGCCATCATCGCGCAGCCACAGCTAAACCTGAACTGCACCA
Cma4135915	18	54.678	125.36	92.457	0.05102433	NW_023494803.1	19876413	+	CATGATAGAATATTTATGTTTGAAGCAGTAAACAGGTGTGTTCACTAATCAGTCAGTGCTACCTCATACTGTTAAACAGCCTGTGTTATCTGAGTGATGTGATATCTTGCTCAAAAGGATTCAA[AG]AAGAAGACGAA
Cma2594023	6	79.348	95.884	91.446	1.16737863	NW_023494795.1	9233656	+	CATGATAGATATTTATGTA[AG]GCAAGGTTTACACAGTATGGTGGTACTGTTACTCCCTTTGCTACAACGGCCTATATAGGAGTTCTCCAGTTCTTCACATTTCAATTCCTTACTTTCATAATTATACATCTTACATTC
Cma4156245	18	49.784	130.042	98.415	0.4098323	NW_023494803.1	23521269	-	CATGATAGATGCACCCATTTATATGCATATTTTGCCATATAGTATATTTATTATTTAATACATTAAGTCTTTT[TC]CTTTAGCTTTTTACAATCAAATATCTTAGAAACCCTGAAATGCTATTCAAAGCTTTTGTTCA
Cma2785073	22	77.612	84.931	71.951	0.23517448	NW_023494796.1	1231005	-	CATGATAGCACATTCAAAACTAAGAAAAAT[GT]TACATTACTTTATTAAAGAAATATGAAATCTAACTTTTACAATGTGTATTTATTGATTAGGGGGTATTAGCAAATATAATACAAATGAAAAAAATTTGAAAATAAAA
Cma3374000	19	55.222	44.056	35.284	0.40826798	NW_023494799.1	26443125	-	CATGATAGCCCACTTTTAGACGCTCATCCAAAATGTCAGATCAGTATTAACTGACACACAAAGTTTCAATATCAGTATCAAAAAAGTATCATCGTGTCATCTCTAATCGAGAC[CT]TGCTTGTTGTTTGTTAAACACCGTATGT
Cma2732399	6	67.858	86.52	80.804	2.37992133	NW_023494795.1	35337371	+	CATGATAGCTTAACTAGGCAGATTGGTTGTTT[CT]AATGTAATAATAACGGATGGATGCTGTTTGGTCTATATTCAGTTGAGTTTAGGTGGTGCGTCTCAGTATGTTTTAAGAAGGGACAGAGAATAACCATCATTTGC
Cma1860466	1	90.97	44.822	43.375	0.0140085	NW_023494792.1	3453135	+	CATGATAGGACCCTTTAAAAAATAATGGATGGTCTCTGACTTTTGCATTGCAATCTAGTTTAATTTTA[GT]TCTGCTGATATTTAATGTTTTGTCAAAATTAAATTGGCCAGTGTCTGGCAGCTTTGTTTTCGCTAAT
Cma2171059	1	3.617	133.942	128.529	1.17175591	NW_023494792.1	63192664	+	CATGATAGGC[CT]TGTATTTTTTTTCGTCCGACATTAAAAAGAGACATCGAAGCTTTATAGAGTCTGCAAACTCAAACATACGACAGCTCTGTACACAGAACGCGGAGTACAGTGAGGGTTCCTTCCTCTCTCTCTCTC
Cma3133388	14	62.607	49.144	47.693	0.15424704	NW_023494798.1	15700557	+	CATGATAGTGGGTGCCAGATGGATGGAACATT[AC]TATTTCTGAAGTTGTGTGGGCATTTAACGTTCCTCGATCCACAGTGTCACGTGTGCACTGGGAATACGTCATAGAAGGCATTACCACCCACAGCGTACAGCGCA
Cma5164168	26	15.875	57.497	49.533	18.69229713	NW_023494809.1	10135448	+	CATGATAGTGTTGTTTATTAAGTAGCGATGAT[GT]TGAAGATGCTGAAGAAGTCTCCGCTGACACCACATTACTTGCATAAGATGTTTATTACAAAGTAAAACAGTATCATATCAAGCACTATAAAGTGCCTGAGAGA
Cma2469188	27	46.66	26.368	53.132	0.02017006	NW_023494794.1	13331101	+	CATGATATAAAGGAGACAAATTTTTTTTCTGAATAGGCTGATGG[TC]AGCTAGATGAAATACTGCTGAAAAAAAAACAAGACAGTTTGGCAAATACTACATCAGAGTTCAGACGACGAGACGATTCTACAGTTGTCAGAATTCA
Cma2367204	4	29.115	79.181	63.666	0.46076352	NW_023494793.1	37726876	-	CATGATATAAATATGGCATTTTA[CT]TCTTGCAAAAAATCAACAATGATCATCCAACATCAGTCGCTGACCTCAGCAGATCTGATTATATTTTGCAGCTTTTGTTTGAGAACCCAGGCTTTCATCTTATGACGGGTAG
Cma3984467	10	34.636	87.695	66.24	0.08136841	NW_023494802.1	30961896	-	CATGATATAAGCTTGATGCACAAACCTTTGCACACCACCCGTTCATTTCTATGGGGAAAAAAAAT[GT]AGCAATAATTGTACAAAAACAGTATGTCCAGTCAAAAAGCTGCATACAGAGAGCACCATTTAGAGTTGGAC
Cma2919664	22	25.362	17.277	23.431	1.24409688	NW_023494796.1	29157387	+	CATGATATAATGATATGTAGATAGCAGAAGACCTGTAATGAATGGTCTAGAAGGAGTGAACCTGTGACAGTTTACTGTAAAAACAGTAAAAACAGCTAAACAGTAGTGAGTGTGTGTGTATA[CT]ACACACACACACACACAC
Cma234890	8	34.152	6.149	23.603	0.99077906	NW_023494785.1	3670228	+	CATGATATAATGTTTTTGCCATATCGCCC[AG]CACCTATTTCAGGCCTTACAGGGTGACTGACTCAGTAATGCTATTTCAATTTGAATTAAAAAAAAAACGTCCATAGCGCAGCTTTAAATAAAGTTAAACCTCATTGGCT
Cma2522779	27	30.914	14.449	39.94	0.49350187	NW_023494794.1	24499492	+	CATGATATAATTTCTTTTCAGTATTTAGTATTTGCCTTTATTACAGCTTCCATTCTTTTCAGGAGCCTT[GT]CTTTCCATTTCTCAAAGAAATCTGCAGGGATATTTTTCCACACCTCCAAAGTTCAGTCTAAGAAGTT
Cma4487830	5	74.773	80.121	72.481	0.59830262	NW_023494805.1	8874893	-	CATGATATACACGCCACCCGCTCGCCCAGCGGAGTCAGACACTCCAAACCATCCAA[GC]ACTCCTACAGAGAGAAGTCAGGAAAACAGAGGAAAGAAATATGAATGCAGAGTGAATGAAACCAGAAACAGAACTAAAAA
Cma770765	3	71.954	58.322	54.242	0.25899527	NW_023494787.1	26472234	-	CATGATATACATTCACTGAGCACTTGAGATTTGGAACATCTCCTTGTTTCTACGCTCATTGTCCACTTTATCAGCTCTA[CT]GTACCAAACAGGTGCCCTTTGTAGTTTACAGACTGTAGTCCATCTGTTTTTCTGCA
Cma4927570	23	50.755	48.419	53.561	0.33577024	NW_023494807.1	17676798	+	CATGATATAGAAACATATAGGAAGGAACAAAAAAAGTTACAAGGTTTTTTATATGACAGCTATGATATGTAAAGGTCCTCTA[CT]ACTTCACCAAGATGAATGTGTGCTTGAGTATACGGCATAAAAACAGTTTTGATGC
Cma1153565	2	32.652	72.853	59.983	0.14965923	NW_023494789.1	8582458	+	CATGATATAGCTAGTGAA[AC]TATAACAATATCTGGCTGAAATATTTGCAATGTTAGACAAGTGAGCATAGTGGAGCCTCAGGCTTTCACTGTGTCTGCTTTAAAAACTAGTGGACAATACCTGGAAACCATAAAGGTT
Cma3128524	14	64.948	48.293	44.714	0.18903498	NW_023494798.1	14819850	-	CATGATATATGGTCTAGCTTAAAAAAGTCGAATCAGGCAGCTGCACACGTGGTGGTCTATTTTAGCACCGTTGGTGTCTAATAACAGGCAGTGAGTTCAGT[AG]AGTGCGTATGTGTTTACCATTTTCTAGATAGTGCTCT
Cma4198539	18	44.677	147.107	107.362	1.76860994	NW_023494803.1	31130366	-	CATGATATATGTTATTGGGAGTGGGCTTTACACATACAAGAA[CA]TATCAATGCTATATTACGAATAATACCACTTTATTAGAGAAATAAAAAGGTGACTTCTTTTAGACCTCATCTATTATTCTTTTCAAGAACATAT
Cma2182614	4	95.506	10.215	7.428	0.3277715	NW_023494793.1	2306918	+	CATGATATATTCAATTATACCACAATATTTA[TC]AATGATAACTAAATTATTATTATTATTAGTATTAGTATTAGTAGTGGTAATGGTGGTGGTGGTGGTAATAATAGGTGTGTTAGCTGTATAATGTATAGTATGTGCA
Cma4396082	11	53.376	57.056	52.7	0.54942699	NW_023494804.1	26767118	-	CATGATATATTGACCAGCACTAACAAC[AG]ATACATTAGAAAAAAGCCTGTGAATTTTATTCTGGCCAAAAAATAGGTTAAGAATGGAGCTGACTGCTACTTTCACATCAGATGCCTCAATGCATTTTACACCCCTAA
Cma2836921	22	59.651	63.341	54.928	0.21867008	NW_023494796.1	12962140	+	CATGATATCAGTTTTCATAGAA[GT]GCTGATGAAAAGCAGTTATACATTTCCATTTCTTGTGAAAATCAAGACTCACCTGTGTGTCAGATATTGCTCAGTGGATACGGTTTGATTGATTCTAAACATTTCTTCAGACC
Cma4920519	23	51.606	49.271	53.561	0.19260793	NW_023494807.1	16340155	-	CATGATATCTATGTTAGTATGATCCTTTGTTAACCATTTATCT[GC]CTGACACTGATTTTAATCTCTAATCACGTCAGTTTGTATCTCTCAGCAGTCTTACCCGGTGACGTATGTATTTTGCAAACATACTGTTCCGGC
Cma3624816	12	18.803	75.891	73.641	0.03833031	NW_023494800.1	34690452	-	CATGATATGAGCCCTTTAAAACCTGTG[GC]TACTCACAATACAGATGGTTTATTGTCCTTGTATGTCATTTAGTGTTCTCTCTTTTGTGTTAACACCTTCTTCACTTTCCCCTTTGTGTTTTGTGGCACCTGTATGTGCTCTCTGCG
Cma32231	16	70.38	14.237	10.47	0.30068122	NW_023494784.1	7354577	+	CATGATATGCAAAAAAAAAAGAAAAAAAAAGGCATCTTGTGACATACTGTGGCATAATTTATCATCATATTGTCCAGCCCTATTTTAATA[CT]ACTCAGACAAAGGACTAAAAAGAACCCTGAACCGACCCCCCGACAC
Cma5358740	17	38.635	46.365	32.247	0.55245856	NW_023494810.1	17082453	+	CATGATATGCAAGACGATATTATTGGAATGCTATTTACAAAAAGTAAAATAGGTCCACTGTCTGTAATTAATTTGTTTCCAAGCA[AG]GATTAGCTAGTAATGCAATGCTAACTGCAAAGCTGATTTAGCTATCAGTCAGTT
Cma958002	15	33.256	43.687	45.253	0.74585547	NW_023494788.1	13712077	+	CATGATATGCAGTTTCCTGCAGAGTGTTCTATCAGAAATTGGTTGTGAAGGACCTGCGTTGACTTCTAGAAGCAATTCTTGACG[GT]GAAGTGAAGCGATTTTTATTCACAAACCGTGAAACACGCTGGTGGTCCCTGTC
Cma1604590	9	25.307	103.128	68.857	0.03188126	NW_023494791.1	3665824	+	CATGATATGCATCACAATATTTAGTT[GT]TTCTGAGGTTTAAAAAGTTGGAACAGACGAAATAGAACGTGTAGTATATAGAACTAATATATTAATAATAAACATATAGAATAGAGAACTAATATATTAATGATAAACCT
Cma5209241	26	42.064	54.092	38.031	0.87997982	NW_023494809.1	18863620	+	CATGATATGGACCCTTGAAAGTCTTTGATACAGGCCTGCCACATA[TC]TGAGATTTAACCTGTGTAGCGAAAGGAGGTCAGAAATTTTGCTTTTTGAAGCCTGAATAATGAATAATGTTAATAATAACACAAACTGCT
Cma2204619	4	65.074	44.281	31.323	0.56202347	NW_023494793.1	7059963	+	CATGATATGGGC[AG]CTTTAACTCAGTTTGCTCTGAAGCCCAGTGAGTCGTCGACGCCTCAAAATGGGCTTCACCCACTTTTCTTATAATATCTCTGAAAATCTTTAACCTACAGCTTTCATTCAAAGGGCGTTTGAAAG
Cma2437312	27	43.468	26.793	53.983	0.10069029	NW_023494794.1	6420826	-	CATGATATGGGCCCGTTAAGTTCAGGTCCTATCAACACCACTGTGAATAATTTTGTCTTAGTA[AC]GTTTCTCTAAGGTGAAGCGTTTCACTTCAAACCACTCTGAATGACTTTCCTAAGTATTGAGTTATTAGAAATT
Cma19527	16	78.466	1.042	2.16	0.2229812	NW_023494784.1	4500864	-	CATGATATGGGCCCTTTAATCTGCAGCAGCTCCAGCGCTCTGTTGGAGTCAGCGGTTTTAAGGAGGCCTAAGTCTTGTTTCAGAGGGGGTGAAGGTCAGTCCTCT[AC]TCACTCAGACTTCTGGGAAAGGAGCTCATCA
Cma1621035	9	37.436	86.528	58.218	0.62727574	NW_023494791.1	6865725	-	CATGATATGGGCTCTTTAAAGTAGCAATGTCACAAATATTTACATTTTTGATA[AT]TATTTTCCTCAAAATAAGTGAAGTTACTGCAAACTGATGAGGAAAGCAGCTGTTTTGTCTCGAAAAGCATTTTAAAGCCAAGTG
Cma5610078	14	62.607	49.144	45.991	0.14200607	NW_023495267.1	332395	-	CATGATATGGGCTCTTTAATTTAAACTAGGGATGAGAAACTTTTTTTCATTTAAACCAGGGCTTTAAACTTGGGAAGGGGAAGTC[TC]ATCTTTTCATTTAAACCAAGGGGAACTCTAATTGCTCTAGTTTCTTGGAG
Cma4813093	25	76.657	87.926	68.704	0.60167191	NW_023494806.1	29466683	-	CATGATATGGGTTAGAAAAATTGCACTTAGAAATTTTCCATAAATCATTCAGTCCAAACTGTCAGGATTAATCGATTTA[AC]ATTCTGATTAAGATCTAGGTTGGCAGTATGGCTGGGACCACTTATCAACCAATAATTAT
Cma193164	16	25.058	70.843	44.519	0.06114018	NW_023494784.1	37551748	+	CATGATATGTAGGAAAATAGAACAATAGATTTTAAGTTTATTTGAGTTTAAAA[TC]GTGACAAATGAGAACTGAGAGTCTGACAGTCAACACTGGATAAATGTATCAGATAGTACAGCACTAAAAGTACTAAATATAA
Cma5095551	21	40.857	38.897	44.14	1.39561754	NW_023494808.1	18030123	-	CATGATATGTATATTTACAG[AT]AAATTACTTGCTAATAATTTGCATTACTTTTACAGTTTCTATGTAAAAATACAGGAGAATACAGCTACATCACAATACTCTTTGCATCTCATTTACACAAGGGTGCAAGAAGTAC
Cma4686196	25	21.959	21.434	25.284	0.1070629	NW_023494806.1	4359014	-	CATGATATGTCCATCCAAAACCTTCTCAAATTATACTAACACAATGTCTCAGGCAAC[AG]TATTCATAACCATTTAATGTAATACCTTTCTCTGAGGCAGCTTTTAGAGGCACTAAACTATTCAGACGTCTGGCACCTTTCAC
Cma4814448	25	74.742	84.947	66.15	1.1206188	NW_023494806.1	29766678	-	CATGATATGTGACAGGAAAGGACAAAGTGAGTCAGCAAAACAGAAGAGCCACGTTTACAAAGGCTATAAGCACAAAGACGGCAGCTGAGATCCAATCAGCTACTTGTTACTATGCAGTTTATTCAGTTACTACA[CT]T
Cma2583687	6	29.984	53.324	40.796	0.93427691	NW_023494795.1	7151606	+	CATGATATTAATA[AG]ACTACGTGACAAATAACCTTCAGCCTACATACGAAGACAATTACAGTTTTCTTAAGAAAATAATCGAGTTAATTCCTTGTTTACGAGAATTGCATTTAGTTCTTATGAACTTCTTGGTGTTT
Cma2168037	1	4.256	132.24	125.124	0.32240682	NW_023494792.1	62489896	-	CATGATATTACAGGCAAAAACTTG[GA]GTAACAATTAAGAGTATGTTTACTTGGGCGTAGGCTTCTTTACCCACCCCTGCATTGAGTCCACTGTCATTTTGTTGTGACCACTTATTCAATATTTCATAGCCTTTGCTAT
Cma4336880	11	43.163	47.267	42.486	0.75836488	NW_023494804.1	15578116	-	CATGATATTACGATAGC[TC]AGAATAGAGACGCTCATTGAAAACACTGTGTGATCAATGTGAAACTCATCTATAGTGCCCCCTGGTGCTCTTATTGCCTGTGGCCATCTCTACAGCCTTATGAAATATAATCACTGTGATCAAAT
Cma242854	8	39.471	10.404	39.785	0.45384196	NW_023494785.1	5493768	+	CATGATATTATATTTTATGATATGATAT[GA]TTTTGTAAAATATAATATTATTAAATAATATACAGCCTGAAACATTATTAATTATTATTATAGTTTTACTCAAACACTTTGCATTGTAACTGGAAGCAGTGGTGACT
Cma4051832	18	87.025	88.296	71.604	0.98430334	NW_023494803.1	2834987	-	CATGATATTCATCAGGAAATATTTCTGAGGAGATTAGATTTAC[GA]ACAAAATGCTTGTATAAGTGAAAAAGCAGTCATTTCCAAAACTGGACAAAACATATTAGAAGTAATAAAGAAAATTGGAGTCCTAACAACCA
Cma3013275	24	45.862	53.366	52.875	0.01077981	NW_023494797.1	12938712	+	CATGATATTCTCAGAAAAGCATACGTTGATGGAAAGTGACATTTGATCACTGTTATGAAAGACAATGCTTAT[GA]AAACTATCAAAATTATTAATATGACAAGTTTCCAAGCTTTTGAACAGCAGTGTATATCTTGTA
Cma2997020	24	50.756	51.238	49.471	0.33494987	NW_023494797.1	9858547	+	CATGATATTGAAGTTTTATGATTTATATATGTTTACAATATGATGTAAAT[AC]ATTTATAATAATATTTACTTTCAATTATTTAAAACATTGCATATAAACATCATATGAAATATATAAAGCAGAGGAGCTGAGTGGT
Cma110511	16	34.633	58.926	37.284	1.83822665	NW_023494784.1	22361771	-	CATGATATTGAGTGGAACTGGACAAAAGCTTGGCAACTG[CT]GTTAACATACTGACAGAAATGAAGAGAGAAAAATCAGCCTAAACAGACCCCTGGCTGACCCTCAGCTCCTCACTGCCTTACAGTAACTGCATAATCATCAGAAGAT
Cma5291080	17	23.74	29.761	17.352	0.34522154	NW_023494810.1	3861271	+	CATGATATTGGTGTCAAAAAGCAACTTTTTTTCCACTCC[GA]TAGGCAAACAATCCACTGTTCCTAATATGGGACTGATGTGAACTACAGAATGATTTCAGAGGTCTATGCGTGTGAATACATATCAAATGTTCTTGTGA
Cma633707	7	7.944	2.848	12.671	0.37714765	NW_023494786.1	35227464	-	CATGATATTTGATCATTGACTCCCAAACTTCACATATGACTGTAAATAAATATCAGTAATAGGGAAATAAATATTCTAGCACAGTGTGGTGATGAAAAAAGTCTAAAATGATGATTATCACACCTAAAACTC[GT]ACTGTGAGA
Cma447886	8	108.019	90.65	98.219	1.49051696	NW_023494785.1	44578575	+	CATGATATTTGCTTCTTTGTCATTGTTCTAGCAGTGAGTTCAAGCACTCACGTCGATGAGTTGAAATCGCTGTTA[CT]TGTATGTCTGTTTTTAACAGCAGCTGGTGCTGAGAGTCTGTAAAGAGTCAGTCGTTAAA
Cma3492041	12	51.576	46.521	38.739	0.11282059	NW_023494800.1	9832201	+	CATGATC[CT]AAGCCTCTTGCCTAAATCGCTGAATTTCGTATCGGTAGGTGCATTCCAGGCAATTACATCAAAACTGTATGCTGTCCAAATAGGTATCTGAAACAAGGCCAAGCGTGGTTGACGGACAGCGCTCTCT
Cma5449129	17	74.81	82.978	62.039	0.60333103	NW_023494810.1	34867859	-	CATGATC[CT]GAAACAGCCAGACCCAAATAGCGAGCACATATCGGTCCACTGGCTTGATAAGGTCGGTACCCCACTGAGTGTTTGACACCCTTGGACCACCAAGATTACTGACCTGCATACAAGCTCTACCCAGTTTT
Cma4284191	11	25.289	25.558	29.294	0.29520479	NW_023494804.1	5362313	+	CATGATC[CT]GTCCATTCATCATCTACGCCGCTTATCCTCCTGGGTTGCTGAGCGCTGGAGCCTATCCCTGTGCTCAGTGCTCATTGGGAAGAATGCAGGAAACACTCTCATAAGCCAATTCAACCCAAAAACTTGCA
Cma545498	7	55.634	53.178	59.916	0.24966011	NW_023494786.1	17686472	+	CATGATC[CT]TAATGTATATTTGAAATTGGTCTATCTTAGAATAACAGAGCCTGATGGACACACCCATTTATATGCATTTGTTGAGGCTTTTTTGCTTGATTGAGTCTTTTTAAAGGTTTTACAATCCTATCCATAGTT
Cma2893313	22	35.163	33.112	40.883	0.45260587	NW_023494796.1	23936313	+	CATGATC[GT]GTAATTAGCATTTAATGAAACAGCTTCAAAGTTTCCCTTTCTTTTTAAACTCTACACACACACACACTGTTCTTTCTTGGCCACGGCCGATTTGCTGTAGTTTCCAGTGGGGATTAGCCGCTAGGTTAGTTAG
Cma1528309	20	0	82.372	113.39	0.19612477	NW_023494790.1	28287244	-	CATGATC[GT]TTGTTCATTTTAATCCTTACTGAAGTGAGACACTGTGTCACAGCAGTACCTGGTTGTTGATATCATTGTATTTCTCTGTGGTCTCTTGGACCTCAGTTTCCAGGGCCTTGCGTGCCCTCTCTGCTGC
Cma2180101	4	90.399	14.474	18.128	0.01122836	NW_023494793.1	1758273	+	CATGATCAAGTAAAGCACAGCTGTTTTAAGCTAAGCAAGAACAGACTGTGGTGTATAT[TA]CTCTGTGTTTTGTCTCAGAGAAGTTATAAATGTACTGTATGTGGTTTCTCTTACAGAAGAAGGCGTGCTGGGTGTGGCCGGA
Cma4750270	25	49.415	56.417	44.009	0.28354664	NW_023494806.1	16790612	-	CATGATCAATGAGGTTTGCAAACATCTACAGTATTCATTTTTAACTCAAGTTATGAATGCAGGTGACGTGCCTACACAAATATTTTTGCGTT[AT]TGTCTATCATAACAAAATATGATAATTTTTTACTTTGTTTAATAAGC
Cma4944480	23	47.989	46.292	52.284	0.19926478	NW_023494807.1	20843872	-	CATGATCAATGCATTTGTGTTCATAGGTCTGTCCTTTTTGTGATTAAATAATTCAGCGATTCTAGTTCTATTTCTGGAATTCTGCCAAGCGATGTCCTTTTA[GA]ATGCCATTTGATCCTGTAGGTTATAGACTGCGGC
Cma4958065	23	43.095	41.184	45.475	0.04462339	NW_023494807.1	23391877	+	CATGATCACAAAAAAGTGGCATCGCTGGTGCTGAACTGTCTAAAAGACTGTTGAAAGAGCCAGAATTAGTGACACTCAGAAGCGC[CA]CTGAGAGGCTCTGTGTGGTTTGTTTACATTTGCATTGTTTGTCTACAGTGGAG
Cma1121085	2	12.437	92.432	81.695	0.28737622	NW_023494789.1	2311956	+	CATGATCACACGGAGC[AG]GTGGTACAGAACCCTGCGCTCTTTTGTTGAGGCCTGATTCACTGAGGGCAGCCTGATGTTCTACAGTGTTCCAGAGAATTCCGTTTGAATTAGAAACCCAGCCTGATGTCTGGAGTGAT
Cma891474	15	19.845	92.23	81.007	0.37474765	NW_023494788.1	414175	+	CATGATCACAGGGTGAGTTGAGCACCAACAGAAGCTCAGCAGTGTGTGAAATTACAGTTTATCTGTTTCTCCAAAAGCCTCTGATT[CG]TTCAGTACTGCAGCACTGCTGCTTTCAAGCCTTCACAGTGGTCAGTACGT
Cma4984087	23	27.136	22.459	31.005	0.26913983	NW_023494807.1	28526561	+	CATGATCACCCATTGCACCTTTATTTCCTGTTTCAGAATCACAAGGTAAGTATGGTCACTAATCCAAAAATATGGACAAGGTGGTTGGGGGGAATTATTAA[GT]TAGGGGCAATAAGAGGGAATTAAGCATTGAAGAGTATATGA
Cma2159917	1	9.149	129.261	120.869	0.38733395	NW_023494792.1	60715118	+	CATGATCACGCAACTGCCGCAATATGCTCCAGTCCGTGAGTCTTGCGGAGACGATTGCC[GA]TTTAGCACCTGAAGTTATCATTCGATTTTCCTGATTAACAGCCCTCCAGCATCCCGTAGAGCACTTTACTCTGGA
Cma1129063	2	19.46	88.6	72.75	1.57937961	NW_023494789.1	3945305	-	CATGATCACTAATCCAATTCAAGA[CT]CTATTCTTACCCTGAGTATATGTATCTGTTTATCATCACACAACTGTACCTGTGAAGGTAGGAGGGGTTTTCTGGAGGTTGTGCTGTGATGATATGATTTCCCCACACAACAATA
Cma1570024	20	86.23	15.058	37.573	0.21698893	NW_023494790.1	36454487	-	CATGATCACTGGTGCATATTCCACTTCCTTCCTCTAACTCACTGCCTCTCCATCTTTATATCTTCTTATTTT[CT]ATTTATGATATAACTAACATATCTTTCCTATGTTCCCGTTTATTGCAGTGGTTCTTAGCCTTG
Cma3680249	13	43.453	50.346	48.643	0.00887746	NW_023494801.1	8469992	-	CATGATCACTGGTTAGAGCCATCTCCTCTCTCCCTGCTATGTTCTTCTTTGATACTGCAC[GT]CTTTTCTGTGTATTTTAAAAATGTCCAGTTTTCTTCCTCTCAACACCATCTTTTCCTTTTCTACCAGGTGATAAT
Cma2754198	6	58.496	84.818	79.101	0.07971572	NW_023494795.1	39516954	-	CATGATCAGAGAGACAGATCTGACCGTTATGACTGTGTTTCTGATTTATACGAGGTCCAGTTAAATGGCTGAGCAGTAAACAGTCTGAAGGCCAGATAATGGCCCAAACACATCTAAGTGGTCA[AC]TGTGGAGGAGA
Cma3619265	12	20.292	75.04	70.237	0.41079727	NW_023494800.1	33558847	+	CATGATCAGAGCCAGACTACGGACAGAAAGCAGGAGCC[AG]CAACCCCAAGTTCAACAGGAATCAAGCAGCAAGTGCATTAGCTCAGGTAGAGGGGAATGTGTGTTTATGTATTTGTATTTGTATTTGTGTGTGTGTTT
Cma454757	7	87.585	90.632	86.59	0.25945013	NW_023494786.1	74307	+	CATGATCAGGTTTGCCAGAA[AT]TCCTGCTTTGAGAATAAAGCCAAAGGCCACACTGTTTTCCGCTCACAGCACACAAACCTCTCAGCTGTTTAAACCAGCTTTGGACCAAAATAGTTTCAGTATGAGTTGGAAAAGA
Cma4494193	5	70.091	72.458	69.927	0.31964889	NW_023494805.1	10122216	+	CATGATCAGTGCACCTCTGGTTTACACA[TC]TGCTAACCTTGTGGCTACAGGCTTCCGTTACTTCCTACTCCAGTGCAAAACTAAAGAAGCAAACTTCAGACAACAAATGTCTTTGTTGTGGCTGATCAGCTACATTA
Cma3847917	10	63.787	51.52	44.962	0.05627133	NW_023494802.1	4659288	-	CATGATCATTATTGTTAGTCTGTGGTGAAATCAGATCAGAATGAGTTTCTGCTGA[CT]CTTTTTGCTCTTAAACCTGTTAAAAATACTGTTAAATTGTGAAATGTTAATGTTTTACTAGAGGTTCAAAAATGACACCA
Cma3975144	10	46.552	71.947	59.431	0.81411406	NW_023494802.1	29146651	-	CATGATCATTTCACTCAGTAACTTTTATTCATATTATACCACCTTTAGAACTGAGAATAGAGG[AG]GGAACATCTTTAACCAGAGCCTGAGAAAAGTGGCTTCCCCTTGTATATTGCAGCTGGGGTGGATTTAAAGTGC
Cma2007042	1	95.225	39.289	39.119	0.25550236	NW_023494792.1	31091158	+	CATGATCCACCAGTTTGGTCCTCTAAGGGGATCAGTTTGGCGTT[CT]AGTTCCTTGCAGCTGGAATGAAAACACTCCATTAAAGCTGATTGAACGTAGAGTCAACCAAAGCAGTGGTGCTGACTTGCCATTCTAGCAGT
Cma1372178	2	100.566	6.255	6.768	0.30440539	NW_023494789.1	50679626	+	CATGATCCACCTCCATCAGTCCCTGATTGATCCAAGAGCTGTTTATGATCCATAATC[TC]TGAACTTAACCTGCTCTAAAAATCCAGGATTTGGCTGCATTTAGACAGGGAATTTCACAAAACACTGATTCTGCCACTGT
Cma1590438	9	7.859	116.321	92.748	0.01218292	NW_023494791.1	643803	+	CATGATCCCCCAATAATGAGGCTAAACCTTACACAGCTGTTCCACTGAGCAGCTCAATATAAAGCAATCAGAATAA[CT]GTTATCAAACAAAAAAAAAAATGTTTTATGAACAGAATGAATTAAAACAAAAAACAGGAAGTG
Cma1046659	15	33.468	21.017	42.274	0.1704738	NW_023494788.1	30132021	-	CATGATCCGAG[AT]AATCCCAAACACATTCAGTGATGATTGTTCTGAGAAGACCAGCAGCCTTTTAGACTCATAGTATTGAGCTGTCCTCTCACAGTGGAAGGATGGACAGAAACACCTGTGGATTTTATCAGATCT
Cma2092578	1	45.763	67.387	85.51	0.34795963	NW_023494792.1	47604616	+	CATGATCGACAGTCAACA[AC]CATTGTCAATCTGCTCAAGCCTAACCTGACTCACAAGTTCTTGTGTACGTAACGGACTATGTGATGGAGTGTGTCTATTCACCTGAGGCACTTGTTTGTGAGAGGACAATCGCAGA
Cma2258511	4	54.86	57.049	43.664	0.18330873	NW_023494793.1	17197245	-	CATGATCTAATTTG[CA]AGAAACTTTTCCTACGCTTGTTTGACAGAGTCATAAAAGTAATGGCTTACCCTCCGTCCTGCTTCATTGTTATGGAGGTTCATCAATAGTCGTGCACTCTCCATTGAGCCTTTTTCATAGG
Cma931247	15	40.065	63.266	64.403	0.26832326	NW_023494788.1	8799894	-	CATGATCTACCAACAGATTTTCAATG[AG]TGTGCAAGTCAGGGAGCTGTGAGATGTATTGCAAAAGCCTCAGCCTCACATTTGCTTCTATAATTTGCTGATATTTAGTAGAATCAATTCTTCTATCTACTAGTGCAATGTTTC
Cma5218187	26	44.192	36.94	29.942	10.38029825	NW_023494809.1	20522421	+	CATGATCTACTCCATCTGTAATTGGAATTCAACCTCAATAAAAAATGCATCAGTCTTTGAACCTCCTGTCTTTCACTCTTCTGCCAGCATTACAACAAAGA[AG]CCTATTCTACTAACATTTGGAAACTGTGACAAAATCT
Cma5926506	21	63.2	59.749	68.406	0.72054159	NW_023495922.1	1659368	-	CATGATCTATAATGTTTGATGAGATTGGAGAATATGGAGCAAGGAATCTGAGACCACTCCT[CT]AATACAGAATCTTTCTGAATCCTCAAGGTTTTTAGGTCCTTTCTTTTAAACTCCTCCTAATCTCACCAAACTGGT
Cma2696506	6	48.283	66.517	61.653	0.06631242	NW_023494795.1	28548847	+	CATGATCTATTTTGGCGTAGTCTACTTATTTTTTTGTTTTGTCTCGGTTTTTGACCTCTGTTGGGTTCTTGACTTTCCAATGGATGTCTCTAATGATTATTGTTAGCCTCTATCTGGTTTTGACCTTCAC[CT]TGTTTT
Cma3550978	12	42.426	55.458	46.399	0.98206393	NW_023494800.1	20544150	-	CATGATCTCCTCT[GA]AGCGGCTGGCTGAGGAGCTGAAAATGAGTGATGCCCACAATGAAGGCTATAAAAAATAAAATGCTTCCAGCTTACAATTTCCACTGTCTGACCTGCCATTAAGAAATGCCAGTTAAGGGGAA
Cma5672601	24	77.566	17.187	23.509	0.38937965	NW_023495303.1	1129951	+	CATGATCTCCTCTGTAA[TC]GGCACTTTGTTATCCCAGTTTAATTCTCACATTTTTAATTAGATATTTAATTTTCCCAGTTTTCAGATCGTTTTAATTATGTTTTAATTTCTTTACTTTTTAAATGATTCTATATTTTCTCAT
Cma1605866	9	25.095	103.128	68.857	0.27514584	NW_023494791.1	3920302	-	CATGATCTCCTGAAAATGTGCTCCAACATTTGCGTCACTCATCATTTGCGTCGGGA[CG]CTGTGAAATCACATAAAATTCTGCATCCAAAAAAGAATGAAAAGGTAAATTTAATCAGGGCAGTGTTACCTGAGCTCAAATAGCT
Cma425306	8	92.484	64.224	79.794	0.03779153	NW_023494785.1	39553617	-	CATGATCTCGTTCCCAAGCCTTACTCAGTGTTGCAGTTTTCTGATAGACCACAACTCTGTACAGTCAGTAATGCATTGCATCAATAATAAACTGGATATATTAACCGC[CT]GATGTCTATAGTGAACCATACAACGGCC
Cma875580	3	15.779	94.508	85.737	0.05152674	NW_023494787.1	46605557	-	CATGATCTCTGGCGAGTGACTGCATAAAGTGCTGAAGGCCGGCCAACAGCGTGTAGTCAGCTTCAAATGAAGTGTATGCCTCAGACTGACCTAGCTGGA[TC]GTTTAGTGTAGTTTTATTAACTTGCAACACTGCATAT
Cma1152433	2	31.801	74.555	60.834	0.16161478	NW_023494789.1	8372993	-	CATGATCTCTTAGGTTTATTGGTCATTCT[AG]GGTCATCCTGGTTCAGCACTTGCATAGCTGCATCGGTACACACCTTTCTTTGCATAAACATTTACTATGTTGGCTACTTAAGAGTTACAGTGGTAAACATTAGAGCA
Cma1564068	20	83.252	16.335	38.424	0.18320634	NW_023494790.1	35189347	+	CATGATCTCTTTCCTCAGAGGGTGAATG[GA]CTCACCCAGCTCTGAGCAGTGTTACACGACAAGATGTGCTCACGTATGGCTTCAAAAAATGATTTTAGATTCTTATTTGCTGTCTTTAAAGTCTCAGCTTTTAACGAGTG
Cma5953170	24	86.078	9.951	15.847	0.31642627	NW_023495965.1	450096	-	CATGATCTG[GT]TTGTTTGTCCACTCTCTGTCTCCTGTTTGTGCTCCTCCAGCTGAAAACACGTGTTCGCCGACCCAGTTCCAGTGCAAGACCACGAAACACTGCATCTCCAAGCTGTGGGTGTGCGATGAGGACCCAGA
Cma4626378	5	46.899	43.519	53.329	0.43643242	NW_023494805.1	35081375	-	CATGATCTGCTTTAGTCAGATGAGGCTCAGCAT[TC]ACCTCAGGAATGGAGCTTGGGGGTTGGCTTGAGTTCTGTGAGATTCCTCGCCTTTGGGCACTTTTTCTGGTGCAGTACTGACCACCTGTGGAGATTTCTCCAGCACTTC
Cma2727765	6	65.943	84.818	79.101	1.43830997	NW_023494795.1	34501030	+	CATGATCTGGTGTAGTGGCGTAAC[CT]AGGATCTTGTGGACTGCAGTGAACATCATTTAATCTAGCCCCATACAAAGACTACTTTCAATGAATTAAAAAAGACAACGTAATTTGCTTGTTTACTCACTATCGTTATGTCTC
Cma1198195	2	39.675	63.057	51.896	0.49744193	NW_023494789.1	17039151	+	CATGATCTGGTGTTTAGAAATGCT[AG]GAACAGTCCCCTGCTTTGCTAGAGGCTGAGGACATTGAGGATCTGTTTTCACTGGCACAGTATTACCAAAGCAAGACACCCCTCTCTCTCAGAAAGGTGAGTGTTCCTCTTT
Cma4020323	10	26.758	97.525	73.476	0.03384573	NW_023494802.1	38188871	-	CATGATCTGTCCCTGCTTACGACGGCCGAGTATTGTTCTGATTGCGTACTTCTTTGGGTTCAGTAAACTCGACATTTTAAGACAGGTTGATTTCTTTATAATTTGTTAGTTGTTTTTATAG[CT]TGTTTTTAACAGTG
Cma5837421	20	47.921	51.665	74.209	0.24977464	NW_023495737.1	342514	+	CATGATCTGTGCTGTTGTGAGTGGGCTATACATATACAAGAAATAACAATGCTATATTATGATTATTACCTAAAATGTATTTTCCAATGTA[CT]GTCAAAGTTCTCATTTTATCCAAAGTTGTTAAACATAAATATGCA
Cma669884	3	106.439	17.409	24.451	1.67333813	NW_023494787.1	7458794	+	CATGATCTTAAAGGGGAACTCCACCGATTTTGCAAAATTACTTAATCATTCAACCATTAAGAGGTAAACAAAATCAGTCAGAGTGGTTTGGTGTGAAATGCGCCTTTCTA[AG]AGAAATTCAGTCAAAATTGTTCACCA
Cma959803	15	44.32	60.712	60.148	0.99583689	NW_023494788.1	14029886	+	CATGATCTTATCAAATTATCATAAGTTTAAAGCTGAAATCCTATAAA[CG]AATATCTGTTTAGTCACTAATTATTCTAGGATAAAAAGGGCATATATTTTTTCAAAACAGCAATAAATAAACAAATAAATAAATAAATA
Cma4688534	25	24.299	23.136	26.986	0.46903053	NW_023494806.1	4872411	+	CATGATCTTCCTAAATATTTACAAACAATAAATTATAAAATACAAAGTGTGGTAATTTATACG[GT]AAACGCTTGACGCTGATTCTGATGCTCGACGCTGAACCTCCAGTTCGATTTCTTCAGCAGTAAAAAATACCC
Cma5383826	17	38.848	46.365	32.247	0.05413841	NW_023494810.1	21741005	+	CATGATCTTGCATCTAATCTCCTCAGAAACATCACCTGAAACACAAATATTTTGTACATAATGGCTGTTTTGCCTGA[AC]AATTAATGAAGGGTGGTCTCTGACTATTGCACAGAATGTTATGTTAGTGTAAATATGTGTG
Cma4266242	11	5.923	2.979	12.694	0.68165947	NW_023494804.1	1371746	-	CATGATCTTTTTAAAATATGAATTTTAAAAT[AC]AGTTCACATCATTAAATTAACAGTAGAAATGAATTTCTTTCTGTGAATTTCATATTTTCTGGTGTTGTCCTGAAGCTCAATAAATGTTGTTGCTGTTAATCAGA
Cma3228593	14	14.251	96.837	93.995	0.02398116	NW_023494798.1	33669037	-	CATGATG[CT]GGCAAATGTTTTGTATTGGTGAAAGGTCTGGACTGCAGGCGGCCAGTTCAGCACCTGGACACTTATTCTGCGAAGCCTTGCTGTTGTGATGGATGCAGTATGTGGTTTATTGTTGTCTAGCTGAAAT
Cma471645	7	80.776	82.544	80.632	0.29878935	NW_023494786.1	3637445	-	CATGATGA[AG]TGGACCAAAAGAAACAGCCCAAAATGACTTGGAAAGACGTCTGGTTCCATTGACTTACATTCTAAGTAAAGTAGGTTTTTTCCTTCTCCTGTAAAGTTACTATTTTGGAGATACAAGGTTTTCTTCC
Cma4466483	5	86.263	94.59	87.418	0.6042308	NW_023494805.1	4221216	-	CATGATGAA[CG]GAACCAAAATAAATGGCCAAAAACAACTTAGAAAAAAGTCTGGTTCCATTGACTTACATTGAAAGCAAAGACGGTTTTTTCCTTCTCCTGTAAAGTTACCATTTTGGAGATACAATGTTTTCTTCTG
Cma3185090	14	53.245	62.339	64.766	0.15886293	NW_023494798.1	25024157	-	CATGATGAAAAAGATTCCAAGGCAGGTTAGTGTCTCTTTCTTTGTTGTCGTTACAGACC[AG]TAACTAAATAAAATCACAGTCTTTTGTGTTTTGGGTTTAACAGTTGCATTATTTGCAACTCAGCTATGTACTTCAC
Cma1040951	15	51.129	52.198	54.615	0.26272003	NW_023494788.1	29097131	+	CATGATGAAAAGACCAACAGAAATGGTCCAATCA[CT]AGTAAAATCGCATTATATTAACATACAATAGAAGTTAAAAACATTTGTCTCCTGTAAAGTTGTAGATGTGAGGTTTTATCAAGGATATAATTAAATTATATC
Cma4031977	10	25.482	98.376	74.327	0.15995573	NW_023494802.1	40961999	+	CATGATGAAACCATCTCTGAATGCCACGCCCCC[AG]CCGGTGTGTGCGACCACGAGTGTGTATGGCACACTCTTCCCCACACACTCCTGCTGTAACGCACTGAAACCCACCGGCTTCTCTGGTGCCCCCTTCAGGCCGC
Cma3273787	19	67.563	55.547	47.627	0.53546753	NW_023494799.1	7070100	+	CATGATGAAATCGTTAAGCTTCTGTTTGAGTTTGGCGCCTCCAC[CT]GAATCGCAGACCAAGGTAACCGAATGTGCCTGTGTTTATATTATAGTAATTCTGGTTCCTCAGGAAATTGTGAAATCTCACAGTGCACTAC
Cma3303411	19	65.435	52.993	47.201	0.63766156	NW_023494799.1	12698560	+	CATGATGAAATTACTCATTACAAAGAATGTAAGAGTGGTGCCTGTCACTCTAGCCTCTCAGTAGCCTTGCTCAATGGAGTATATTTAGTAGAGTTTAATGCTGATTGATTGCATCAGTC[AG]CGTCAGATGGAGTTCA
Cma2357959	4	38.477	71.519	59.411	0.23876819	NW_023494793.1	35880672	-	CATGATGAACAGACCAAAAGAAATGGTCCAGAACAACCTGGAAGAATTTCT[CG]TTTACATTAACTTCCATTACACGTTAAGAATGTTTTTCCTTCTCCTGTCACTATTTTAGAGTTATTAAAAGTTACATAACAAAAG
Cma137907	16	41.655	53.819	32.177	0	NW_023494784.1	27356025	-	CATGATGAACAGACCAAAAGAAATGTCCAAAATTACTTGGAAAAAGTGTTTCCCCATTTACTTT[GT]AAATTTTTTTTACAATTTTTCTTTGTCCTGTAAAGTTACCTTTTTGCAGATACACGGTTTTGTTCCAACAGC
Cma420381	8	89.931	60.394	72.984	0.24833205	NW_023494785.1	38612283	-	CATGATGAACAGATGATACTACAGTGCTGTAATA[CT]CACCCACTTGTTTACTGTTAATATTACAGCCTTTCCAAAATGCATAACATTAATAACTAATTTTCTTTACTTTCTGAATGATATATCGACACGTGCATCAC
Cma2813580	22	51.979	41.749	47.692	0.83038081	NW_023494796.1	7887464	+	CATGATGAACAGGATGACACTAGTCTCAAAATTACAGCTTTTTGCGTGCAGTT[TC]GCTCACCCTGTAGTTTCTGGTTCTCTCTCTCCATTCTCAGAAGTAAGATCTGCTGGAGGATGGCTTTCCGCCACAATTCTCGCA
Cma1039792	15	51.129	52.198	54.615	0.1024644	NW_023494788.1	28886696	-	CATGATGAACCAACAGAAATGAACCAAAATGAGGATAAAATCCTGTTACATCAACTTA[TC]ATCAAATGCTAAGTAGGTTTTTTCCTTCTTGTGATACAAGGTTTTATTTGATAAGTATTATGATTTGAACACACTTGAACCTCTAT
Cma3176844	14	54.096	58.509	52.374	0.13612326	NW_023494798.1	23533374	+	CATGATGAACGGACCAACAGAAACGTCTC[AG]AGATGGCTTGGAAAAAAGTCTGGTTCCATTGACTTACATTAAAAGTAAAGTACGTTTTTCCTTCTCCTGGAAAGTTACCATTTTAGAGATACAAGGTTTTGTTCCG
Cma520819	7	61.166	61.264	62.895	0.40481958	NW_023494786.1	13179692	+	CATGATGAACGGACCAATACAAACGGTCCAAAATTACTTAGAATAAAATT[CT]TGTTGTGCTAACTTACATTTAAATTTAAGAAAATTTTTACCTTCTCCTGTAAATTTACCCTTTTGGAGATACAATGTTTTTGTTCT
Cma2012091	1	107.355	28.221	27.627	0.41771079	NW_023494792.1	32101126	-	CATGATGAACTGAGGCATCTGGGCTTCACC[GA]TCCTCGGATTTCCTTGCAACCAATTCGGGTTACAAGAGCCCGGGTCCAATAATGAAATCTTGGCCACCCTAAAGTGAGTAGCTTTATAAGTATAGAGGAGATCTT
Cma3028649	24	36.925	61.878	61.387	0.31883079	NW_023494797.1	16039331	+	CATGATGAAGAAAAAGGGCACTTCAATGGTACAAAAGCAGTCTTCAGGGTGAATCTGGAGAGAAATCTTTCTGACGGCAGTTAAAA[TA]TCACAGATGACGCTATGGGAGTCAGAGAAGATAAACAAACACATTCTAC
Cma3774918	13	57.07	28.216	40.131	1.36364632	NW_023494801.1	26261161	+	CATGATGAAGTGGCAGCATTGCTTGGCA[CT]TGGACTTGGAATAAAGTGTTTTTATTTGAATGACCCTGTACCTTATGTTTAGCTAAATTACAATCGCTTAAAAAAAAAAAAAAAAAAAACTTTTTTGACAAGGAATGTTCAAA
Cma2063406	1	70.33	62.277	66.784	0.21375555	NW_023494792.1	42116283	+	CATGATGAAT[CG]GATCAAAAGAAACGACCCTAAATGAGTTAGAAAAAAGTCTGGTTCCATTGACTTACATTAAAAGTTAAGTAGGTTTTTTCCTTCTCCTGTGAAGTTACCATTTTGGAGATACAAGGTTTTCTTCT
Cma4602459	5	0	3.126	0	0.35963495	NW_023494805.1	30420230	-	CATGATGAATAAATGTTTCCATATTCAATAGGATCCAAAAGTGTAGA[CT]ACCATTTTTTAAGAGTGTAGTTAACCAAATGTACTGATACTTTTTTGTGTCCTCAAAAAAAAAAAATGGAAGAACATTACAATTTATTTG
Cma718137	3	83.444	46.831	44.454	0.15205286	NW_023494787.1	17002418	+	CATGATGAATAGAACAATAGAAATGGTCCAAAGATGCTTGTAATCTTTTTTGCATTAAATATCATCATACATTAAAGAAATAGTACTGCACACAAGACCAGACCA[AC]GCTTCATTTATTTTATTTACAGTTAAAACAGCCA
Cma1564210	20	84.528	16.76	40.98	0.3598555	NW_023494790.1	35217327	-	CATGATGAATGGAAAGAAATGGCCCAAAATGACTT[TC]GAAAAAAATCTGGTTCCATTGACTTACATTAAAAGTAAAGTAGGTTTTTTCTTTTTCTGTAAAGTTTACCACTTTGGAGATACAAGGTTTTCTTATGACAACAGCGA
Cma1979330	1	117.57	19.709	14.853	0.60253363	NW_023494792.1	25571739	+	CATGATGAATGGACCAAAAGAAACGACCCAAAATGACT[CT]ATAAAGACGTCTGGTTCCATTGACTCACATTAAAAGTAAAGTATGTTTTTTCCTCCTCCTGTAAAGTCACCATTTTGGAGATACGAGGTTTTCTTCTG
Cma2550770	6	102.362	118.871	121.483	0.59210999	NW_023494795.1	135403	-	CATGATGAATGGACCAAAAGAAACGGCTTAAAATTATTTGGAAAAA[AT]TTTTGGTTCCATTGAATTACATTGAAATTAAAGTAAGTTTTTTCCTTCTCCTGTAAAGTTGCCATTTTGGAGATATGAGGTTTTGTTC
Cma2462813	27	46.872	24.24	51.43	0.26291268	NW_023494794.1	12125461	-	CATGATGAATGGACCAAAGGAAACAGCCCAAAACAACTTGGAAAAAAGTCTGGTTCCATTGACTTACATTAAAAGTAAAG[CT]AGGTTTTTTCCTTCTACTGTAAAGTTACCATTTTGGAGATATGAGGTTTTCTTCC
Cma3479825	12	54.554	42.691	34.057	0.21365226	NW_023494800.1	7520071	-	CATGATGAATGGACCAATGAAAATGGCACAAAATTAGTTTAGAAAAACTACCAAAAAATAACATTCAAAAAATCATAAAAAAAAAAATA[CT]ACCAACTTTCATTACAATTTAAGAATTTTTTTATCTCTCCTGTACAGAT
Cma1609960	9	31.478	95.04	63.75	0.42747493	NW_023494791.1	4763727	+	CATGATGAATGGACCAGTGGTCCAAAATTATGTGTAAAAAATCTTGTTCTTTTACTTCCAGTTAA[AG]AAAATGTTTTTCCCTGTCCTGTAAAGTTATAATTTTGGAGATACAAGGCTTCGTCTCCACACCGACAGA
Cma3813657	13	4.712	94.621	97.257	0.27441789	NW_023494801.1	34234072	-	CATGATGAATGGACTAAAAGAAACGACC[CA]AAAAGACTTGGAAAACCGTCTGGTTCCATTGACTTACATTAAAAGTGAAGCAGGTTTTTTCCTTCTCCTGTAAAGTCGCCGTTTTGGAGATACGAGGTTTTCTTCTG
Cma3928643	10	104.301	11.93	13.881	0.60998495	NW_023494802.1	20055271	-	CATGATGAATGGACTAAAAGAAATTATCTAAAATGTCTTGGAAAAACGTCTGGTTCCATTGACTTACATTAAAAGTAAAGTAGGTTT[TG]TTCCTTCTCCTGTAAAGTTACCATTTTGGAGATACAAGGTTTTCTGCCCA
Cma1668788	9	58.096	64.82	38.129	1.02875533	NW_023494791.1	15704251	+	CATGATGAATGTTAGTGAAATGGTTGAACAAGCATTTTTGTTACCTGCTTCTTCAGGGTCAGAAAGGTGAACCTGGAGAGAAGGGAGAAAAAGCAGACTTGGTAAATATTCCCTTCTATTTTTAAGA[AG]TTACGTAA
Cma5006026	23	5.644	5.434	5.89	0.44705536	NW_023494807.1	33438632	-	CATGATGACAGTGCCAGAAGGACCTGGAGCTCCATCAGCACCAGGAAGACCCGGACGCCCAGCAGGACCCTGAGAAAATGAAGAGGGGAATAAAATATAAATACAAAAAA[AG]AGCAATACAGCAATTCTGCCACCAAAAAGA
Cma2299508	4	56.775	56.623	40.685	0.31955751	NW_023494793.1	24953168	+	CATGATGACATTTTCTAACTACGCACAAGAAA[CT]GCTGACAAACTCTTATCTCTGTATAAACGTCAAATCATTATCTCATCACATCATATTATTTATTTACAGTAGATCACTAAACAGAATAATGCTTGTTACTGTCT
Cma3567115	12	44.767	52.479	42.994	0.14010652	NW_023494800.1	23521551	-	CATGATGACG[CT]TACCTGGAGATGACTGCATACACAGCAGTTACCCTCACTCACACCTCCACACCTTTTTTCCGTTTACAGTGTTTGTCTTCCATTCACGCTAGCATTTATTTATGGTGCATAACATTTTGAAATATTAT
Cma1817245	9	96.016	12.636	18.553	0.52389778	NW_023494791.1	43506825	+	CATGATGACGAT[CT]TTTCCCATAATCGAGAAGCCGTAGTTCAAAGTGACTCAAAATGATAGGGCAAGTCACATTTCATTCTCACCAAATGCCTGGATTCATCTGGGCTTGTGTCCGTCCCTGTGGTCAACAGGTGGC
Cma1368342	2	85.636	11.127	13.587	0.86215458	NW_023494789.1	49860685	+	CATGATGACTA[AC]GCAGATAAGATTTCAGACTTAAAAAGTTTCTGTAATATAGCCCCTGGTTCCTATCACCACCACTGTGAACAGTTCTGACTTGGTAAGTCTCTGTGGAACGGAGCGTTTCACACCAAACCACTCTGA
Cma2304374	4	57.201	52.792	39.834	0.51246571	NW_023494793.1	25882654	-	CATGATGAGAATGCAGATTTCTCTTGTAAATATAGTTTGATTACTGTTGGCACTGGACAAATTACATTGCTGAAACAGATAACCCATTAAAACACGTTTTTTT[AC]TGTGCAGCACACCTGCAGTCCAGCCCCAAGTTTGG
Cma1380814	2	100.991	1.042	4.213	0.31994102	NW_023494789.1	52664648	-	CATGATGAGCATATTTATACCTTAAAATTAACAACTGACCTTCACCAAATAGTGCAGTATCGTGAACGTGTCAC[AG]CATAGATATGATTCTCAACTTAAAAATTCTATCAGCATTCAAAAAACACTCATTCGATATGT
Cma5682542	8	25.853	1.467	9.982	0.41399578	NW_023495319.1	198141	+	CATGATGAGTCTATGGGTCCAGTCAGATA[CT]GCACATATATATTTAAAACACTACACAGGTTTGATTTTAAATTATTTTGGTCTGTTTAAATTGTTGATTTAGGCTCTGATTTACAGCTGTAACCAGAGATCAGGGC
Cma4702349	25	34.301	38.035	35.073	0.02169985	NW_023494806.1	7809772	+	CATGATGAGTGAACCAACAAAAATACTCAAAAATTGCTTTACTGACATTAAAATTAAAGAACATTTTTGCAAAAGTAATTTATCACGATAAC[AG]ATAAAATATCATCATATTGCCCACCTCTGGTCTCAAATAGCTGTT
Cma3682541	13	43.878	50.346	48.643	0.26799986	NW_023494801.1	8915563	-	CATGATGAGTTTATGTAGGTGTTATGTATTCTTATAAATACTGCCCTACAGATGATGCCTAT[AT]GCAATAAGCCTTTATTAATGTTTATGTAGGTTTAAGTCAGTTGTCAAAATGAGTTTATGTAGGTGTTATGTATT
Cma851714	3	46.42	87.699	75.948	0.31070189	NW_023494787.1	41930698	+	CATGATGAGTTTTGGTGAACTCATAGGTCTACTGCTCCTCCAGCCAACAAGTCACCTGCC[CG]TTCTGGCTCTCTGAAGGTCATCAGCCACTGCAGCGAGGCATAATTGGAGCATAGAGTAAAGGCCCAGCCACAAAGGCA
Cma3005394	24	49.266	49.11	48.194	0.11443876	NW_023494797.1	11454533	-	CATGATGATACAGGAATCATATCAGTATCGGCAGATATTTGCTTAAAAAAATACTGGACAGAATTGAATTGGACAGATGTTTAGATTTGATACATATTTCAAACTAATATTTGATGATGTATTTTTT[CG]TGCTTTGG
Cma5156145	26	27.579	57.071	48.682	22.94005244	NW_023494809.1	8597612	-	CATGATGATATTTGGTTATTTTGAGATTGAATAAGGTTGAACAGACAAAATAGCACATATAGTTTTA[CT]ATATAAAAATACTGCAACCCCAAACATACAGTGTTGAGGTCTGGACTCTGGAGCGGCCAGTCTTTGTTTATT
Cma5828814	10	25.907	97.525	72.625	0.15643219	NW_023495700.1	525	-	CATGATGATTAAGTTA[GA]ATGTTTCTTCTCAACCCCAACTACCATCGAAAGGAACCCTGGTTAATCCTCTGTTAGATTTACCTCTGACATAGAGAATGATGGCTCTGTTATATTTCCCGTTGATTCCACACAGATATG
Cma243045	8	42.025	8.277	29.987	0.25509724	NW_023494785.1	5527970	-	CATGATGATTTAACTGACACCAGTAAGAAAGAGAGAGTGGTTAAATAATGGAGAATTAATTTT[TA]TTTAATTTTTTTTCACCATCAATATTAACCTGTGGAAGTGCTCCACTTTCCACGGCCATTCCTTCTTGTGCG
Cma4856887	23	72.884	73.956	69.307	0.81157582	NW_023494807.1	3889928	+	CATGATGCAA[CT]GTGTGATATATAAGTTAATGTTAAATAGGTTAAAAACATCCAAGTCCAGGCCAGGCGACGCCCCCTGGTGTCAACTAACACTAAAAGTGGCTAGCACCCTACAGAAGTACTCGATTTGACACACA
Cma3676544	13	43.027	51.622	48.643	0.11500718	NW_023494801.1	7731346	+	CATGATGCACTGGGACCAGACACAGATCGAAGGACTTTAAACTGATTT[CT]CGAAAGCTTTCTTTCTCTCCCCCTCCCTGCCCGTTTGTCTGGTAAGTTCTGAAACAGCTTGGCATTTTAAGGCGATGGTCCGGACAAA
Cma4711813	25	38.769	41.014	36.775	0.09094873	NW_023494806.1	9614582	+	CATGATGCAGGCTTAGAACATCACTCTGACCTCCTTGTGCCTCTTCGCCAGCTCTCTCTGCAGGGAGACGGCTCCATCGATC[TC]GTATTTAGCGCTGTGGAGATCACAGGTAGTCTCAGCATCTAGCCGTGGGCTGG
Cma1571682	20	91.55	7.823	34.169	0.16952342	NW_023494790.1	36784233	+	CATGATGCAGT[AG]ATGCTTTTGCTATAACGGGAGAAACAGCAAGAGGACAGGCTCCCCTTAAACCGGCTCTGGTTGTACATTGAGGAGGACAACAGATGATTAAAAAAACATATTACTATAATTTTCAGTTTATTGC
Cma4219312	18	35.73	146.255	106.511	0.34337406	NW_023494803.1	34982791	+	CATGATGCATTCAGGTTTTTGTTTCTAATGTGCCACCAGCATAGTGTCTGAGCATATTTTTTAACCTAAC[GA]CACAATTACAGGCTTAATATCCGTGGCACCTTACTCCTGGAACCCACTTTCAGAATGCAATGCAG
Cma1404820	20	36.209	67.041	97.216	0.46612199	NW_023494790.1	5572337	+	CATGATGCATTCTGGATATTCGTTTTATTACAACTACATT[CT]TTAATGTTCTACAGCTTTCTCAGCCATTTTAGACGTCATCACTCATCTGTTCATCGTTCTACATTTAACATTTCATCATTGTTATTTGCAGCTTCC
Cma5116612	26	22.897	58.773	53.791	47.44696747	NW_023494809.1	266355	-	CATGATGCATTGATCTGAGGGTGGTGATTGAACTCCACTGATTTTGGAATGTTATGACTGGTTATAATTTATTATAATATTTAATACTGGATGCACTCATTTTTCTCTAAAACTAAATTCTCTGAC[CT]AAATTAAAC
Cma5428767	17	60.979	70.207	52.25	0.59267148	NW_023494810.1	30330310	-	CATGATGCCACAAGCATCGGAGATAAACTTTATTGACTCTTCTCTCTGGCTGCACATTACTTGAACCTGCTGATGTTGATTAGTGACGAACAACTCAGAACCAACCGATGGAGAACCCGAGATTAC[CT]TCAAAAGAGA
Cma1750050	9	70.437	48.647	32.171	0.15825284	NW_023494791.1	30747900	-	CATGATGCCACATTTTAAAGAGATTCAAATACAGATGC[AG]AAACAAAGTCACTGAAATCTACCAGTCTGGAAAGGGTTACAAAGCCATTGAGACTCAAGTGAACCACAGTGAGAGCCATTATCCACAAATGGAGAAA
Cma2488588	27	42.191	25.942	51.855	0.45896159	NW_023494794.1	17732758	-	CATGATGCCCTAAATGTAACTAAGGTTGCTGAACTTTACCCTCCTCCGCCATCACTTCAGACTGGCAGGGTCGCCTACAGAGC[AC]CCGCTAGTAGCCTGTTAATGAAGTAGTGTTCTTTTTATCTAAGGGTTGTCCAT
Cma5139694	26	16.514	59.199	58.048	5.90776935	NW_023494809.1	4980817	-	CATGATGCCCTGAATCTTTTCCTAGTTGAATCGCTGTGATGCCAGAGACTGACGC[AT]ATACATTAGTAGTGATTTAAAGAGGCTACTGACCCTGCAGTTTTTCAGGTGTCTCTGTGGCACTGGTCAGCGCCTCTTC
Cma2777905	6	117.281	130.366	121.909	0.10535552	NW_023494795.1	44569088	-	CATGATGCCTCAGCCTTATTCCTCAGTAACAGCTGC[CG]GCGTTTAGAGCAGGATGGAAAATATGACTAACAACACAATATCATCATATATGATGCTGATCGATGCGTTTGGTTTGCCAAAGCTTGGATTATGAAAAAGTTTC
Cma4766422	25	74.103	84.947	64.873	0.3822757	NW_023494806.1	19822386	-	CATGATGCCTCATCGTAGTAGTGTAGAGTTCATTCAGCTAAAGCCGTCCAGAAAAATACTTTGTCTGTGCTTTTCAGCTGCCTTAATATCTGGCTCACCATACAAGCCACAGTCTTAATTAAA[AC]GGAAATAAAAATGAAAAG
Cma3749258	13	55.368	22.258	34.172	0.67928805	NW_023494801.1	21390730	+	CATGATGCCTTGCACACAGTCAAGGCACCCAGTGCCAGAGG[GC]AGCAAAACAACCCCAAAACATCTTTGAACCTCCACCATATTTGACTGTAGGTACTGTGTTCTTTTCTTTGTGGGCCTCATTCCAATTTCGGTAA
Cma1599471	9	20.414	107.384	83.385	0.39138273	NW_023494791.1	2593587	-	CATGATGCCTTGCACACAGTCAAGGCACCCAGTGCCAGAGGCAGCAAAACAACCCCA[AG]AACATCTTTGAACCTCCACCATATTTGACTGTAGGTACTGTGTCCTTTTCTTTGTAGGCCTCATTCCATTTTGGTAAAC
Cma611524	7	31.591	25.088	38.212	0.41037205	NW_023494786.1	30093721	+	CATGATGCGGGTTCTTTGTAAATTATAAAAAGGTTCTTCTCTATGG[AG]AGCCTATTAGTGTCAGAATTAAAATGTAATATGCAAAATGGAAACATATTTGTATGTTTGCATTTAAATTCCCCACTCATACATTCAATAT
Cma675150	3	47.91	66.843	58.923	0.25332759	NW_023494787.1	8437435	+	CATGATGCTAATTGATGCAGCATTCCATTACTTTTGAAATTATCCTTGTAGCTCCAGTGCAAAACTAAATAAGCAACCTTCAAACCCAAATATCTTGGCTTATTGACTACATTTGGGGTAAGAG[GT]AAAATTGTGTAG
Cma5643398	16	25.909	70.417	42.391	0.0672881	NW_023495280.1	131612	+	CATGATGCTAATTGGCTGAGTGTAAGCTTCCATTACTTGTTAGCTACATTAGTCTTATATAGAAGCAAACTTCAGACACCAAACACGTCTTGGCTGACG[AG]ACTACAAGGGGAAAAACAGGATAAATGAGATTTTG
Cma3736868	13	49.623	40.132	46.94	0.40720301	NW_023494801.1	19065759	-	CATGATGCTAATTGGTGGGGTATAAGCTTTCACTACTTGTTAGCTACATTAACTATGTAGCTCCAATAAAACTTAAGATG[GC]AAACTTTGGACTGCAAACATATCTTGGCTTCTTTGTTTAGGGGAAGAGGAAAATT
Cma3818787	13	8.543	82.694	89.822	0.70725385	NW_023494801.1	35579003	+	CATGATGCTCCACGCGTACCTGCTGCGCATCCCTCTGGAAG[AG]CGAACCCCTCCAGGTCACGGCCCCGGACCCCTTCCTGCCCAGCGTCGACCCCAAATGGACCCCGCAGAGACGGGTGAGGACTGTGGAGAGCGTGGTGGAGGACA
Cma452847	8	111.637	82.529	97.5	0.37998217	NW_023494785.1	45742855	+	CATGATGCTGTATACTTACACATCTCTCTTTGCTCTTTGTATTATTT[AT]ATAAAAGTAATGTTACAGAGCAGATCACTGAAGAGACGCCATCTGTTTATAGTTTATAGCCCAGATTTGTGAAAAATGGGTCGACTT
Cma4485871	5	75.411	80.972	73.332	0.48003885	NW_023494805.1	8481051	+	CATGATGGA[AC]GTCTTTTCTTTAACGAGGGCTGATTTTTTTCCTCCTCCCCCTCCTCTTTTTGAATGAAAGTGCAAAAGTTCCTCTCTCTCTCCAGACTGCGGGGCTAGAACTCCCTCAAAGACCGTTAAGAATGAAT
Cma3165127	14	56.437	57.658	51.949	1.2320082	NW_023494798.1	21370898	+	CATGATGGAAATTGTCCAAAATTATTTGGAATAAAATCTCGTTGAATAAAGTCAGGGCTCCGGACTGTACACAG[AG]GTTCAGAAGTTCAGCAGAAACAAGCAAATGTATGTGGTTCACTTGAGATGATAGTATGAAA
Cma1332397	2	39.888	63.057	52.322	0.30916394	NW_023494789.1	42421176	+	CATGATGGAAGATATCACATTTTAATTCAGTGCAGATGCTACAATTTCTTCATTATTGTAGCATCAATACAAATACTTATATATTTC[TA]AATGTCTATGCAGTAAAGTTCAGATCCATTTCTATCTCTGTCTGTTCA
Cma3167778	14	60.905	54.679	49.821	0.14200607	NW_023494798.1	21866856	+	CATGATGGAATAGACCTCAACATACAGACAAACAGTTACTGTGGGCCTTCTCAGTGGGCC[CT]TCCGATGAGTCGACGATGAGTTGACTGGGCTGCCTGGCACTGAAGAGGTGATTGGTTGAGAGCTGTTGGAGGAGTG
Cma286042	8	58.437	28.89	47.874	0.39013635	NW_023494785.1	13730456	-	CATGATGGACCAATAAAAAGGCTTTAAATTTGCTTTGAATAGAATCTCTTTCTATTGTCTTACAGT[GA]ATTTTTTGCCCTTTACTGTAAAGCTACCATTTTGGAGATACTTGTTTTCCTTGGACAGCAACAATATGA
Cma3051344	24	5.845	93.849	91.208	0.02479091	NW_023494797.1	21370978	+	CATGATGGACGG[CT]GGGCTGACCGCTCGGAAGAAACTCGCTCAGGTGCCGGCCTCCAGCTGTGTTGATGAAGCCATTGATCAGGCTTCTCACCGAGCGCTGAACGCCTCCACAAAGTTTGCACGAGGCGCTGGAGAA
Cma3984521	10	43.573	76.629	60.708	1.2201583	NW_023494802.1	30969976	-	CATGATGGAGACGCTCAGCTTGTGTAAGACAGTTCATTTTCTCTGAAAATTCACATTGTATTCGAGAAAAGA[AG]CACGGGACCCCCTGACTTCAATTCTGTCTCTCTTATATGGGGGGTCCCTAAGTTTACTCTTATG
Cma3066216	14	102.856	4.844	14.82	0.23865743	NW_023494798.1	2617034	-	CATGATGGAGATATTAGACACGAATCA[TC]TGATTTATATAAACAAATTCCACCTTCATCTTTGTGTCACGCCTCTCGACTGACCCACCACTCAGATTATCATTCAGCCGAACCGTCTGGGCACCTCTGGTCCAGACC
Cma1394080	20	30.251	67.041	95.088	0.31529706	NW_023494790.1	3004410	-	CATGATGGAGGTGCAGATGAGGATAATCTCTATATAAAGCCCCCAG[CT]GTTGGGCTGTGGAGCAGTAGACCTGCACTCTCTGGAGTGATGGAGCTCCATCCGGTACCTTTGGGATGATTTTGAGTGGAGTTTGCAATCC
Cma5103718	21	26.814	33.79	23.713	0.36144745	NW_023494808.1	19512796	+	CATGATGGATAAAGATGTCACAGAACCCCCAGCTGTGGAGTAAGAGGCCATCTGGGTCCTCCAGGAATCACACTGTGCAGTGGGCTTAATGAAGGTTCTAGAATGAAGAGAAACAAGAGGATCAAGTCCTC[AG]TCTGTTT
Cma3424190	19	29.47	15.533	12.3	1.01423902	NW_023494799.1	36194104	-	CATGATGGATGAACAGAGGCCTACCGGACATAATAAATTGAACATCCAGGCACTAATCAGA[AG]CACATTCACCCAGTCACAATCATTGGATAAAAAATTGTATTGGCAATATGTCTTATTTTATACCCTGAAGATTTA
Cma3175466	14	55.16	59.785	61.787	0.29334724	NW_023494798.1	23272420	+	CATGATGGCTCTTGTAAACAATTTAAGCTCAAAGTGCTTTTAGCAGTGCAAAGTACACAAGAAGCCTGTAGCCATCAGAGAGACAGAG[AC]AAGAGACAGAGAAAGAATGAAAACGTGAGAGAAACAGAGAATGAATG
Cma4173627	18	46.592	134.297	100.543	1.0194543	NW_023494803.1	26650251	+	CATGATGGGCAGTGTTAGGAGGCGTGGTTGAGTCTACAGTAACGTAAATAACAC[GA]GTCATTAAAGGAGACAGGCCAAGGTTAATTCAAGGCCAAAGCCAAGTTCAACAAAGCATCTCAAAAGATATTATGAAACTG
Cma2674836	6	44.666	66.092	58.674	0.33011157	NW_023494795.1	24469124	-	CATGATGGTGATAAATAGAACAGTAATTCTAATTC[AG]TAAGACTTACAGTGTCTAAGTGATTCTGAGGGTGACAATCGTAGCATCTGTAGCAACATACAGTGTGCAAGCAGCTGGGCTTCAGCCTGACTATTAATACA
Cma3515081	12	47.958	51.202	42.569	0.41070356	NW_023494800.1	14034166	-	CATGATGGTTTTCACACCTTGTCTCCTGTTAATCCAGGAGCTCCACAGGAACCTGCTTGGCCAACCAG[CT]CTCTATTCTCAGGTGACTGATGTCACCCCACGTGGCGAGGCAGTACTGTCCCCAGAGAAACAGAATCAAAG
Cma4858489	23	62.031	62.463	63.774	0.23478639	NW_023494807.1	4215187	+	CATGATGTAACACAGATTCAGAGATATTTGCTCACTGAGCAGTTGCAGATGTCTTTGTGGTATGTGGCTCTAATGGCAGCCTCCACGTAGGGGTAGTGGAGGAAACTGTACGGCAGGACGATGTGAAAGGT[TA]AGTCGGCC
Cma5664855	27	73.088	58.968	76.965	0.38566446	NW_023495294.1	25908	+	CATGATGTAAGTACCAGAGTTGTAAGTAACGAATTACATTTACTCTCGTTACTGTAATTGAGTACAGTT[TA]TCCCTGTACCGCTACTTTTTGGAGTAGAATTAAATCCTAGTACTTTTACTCTTACTTGAGTTCATTTTTA
Cma2033149	1	69.904	61.852	62.953	-	NW_023494792.1	36332125	+	CATGATGTAATCTTCTCCTCTGTTCAGGAAGGTCAGTCTGGCTTCACCGTCCAAAATGGCTGACAGAGAGTTTCCTGAAGAAGAAACAGAGAAATTCAATCAATCAGTCAATCA[TG]TCAACTTTTATTTATTCGGC
Cma3404997	19	55.222	44.056	35.284	0	NW_023494799.1	32550326	-	CATGATGTACAGCATCTCCTGGAAGACGCGCTGCAGGCCCAGGTTCATCTCCAGCCTCTGCCTGCG[TC]GCCTTCAGTAGCTCCAGCAGGTAATCCCACAGGCGCAGGACATTGTCCTTGCGGGCGGCGATGCGCTT
Cma2129335	1	42.997	93.384	88.063	0.015819	NW_023494792.1	54432062	-	CATGATGTACAGTTCTTCACTGTAGACTCTGATCCACTACAGTCCACTTCATTCATCCAGATTGGTCCTGATCCTGGTCCAAAGTGAGCTCT[GA]CTCAGTGCAGCTACAGCCTCTCCACAGCCCAGCTCTCTACATAC
Cma779395	3	63.656	52.788	48.284	0.47039835	NW_023494787.1	28024441	-	CATGATGTACCAC[AG]AATAACTGATATCACAGCATAAACTATAGTAATTCCCATTTAATTAAGATTACGCAGGGGGGAATAATTTACCTTGAGCTTTGAATTCAGATTAGAACAGGGCTGTAGAAAATTGCAGCCTAT
Cma1381398	2	102.906	0	4.213	0.07248859	NW_023494789.1	52847063	-	CATGATGTAGTCTCTGCTGGAGAACTTCTGCAGACACTCCTCCTGGATTTTACCGTCGGCCTCTGCGTCCGCATCTCCGTCCTCCTGCAGAGGAACA[CG]AGAACATCAGCTCCAGCACAACTTTCAGTTCCACCTTA
Cma5263125	26	67.214	8.659	8.09	0.6545551	NW_023494809.1	29451655	+	CATGATGTATAAAC[CT]GCTGTTCGTTTTCTGAAGCTGCTGCTGATTCACAGACAATCATCAAACAAAGACTTGAGTGTGTAGTTAAATATTTCAGTACAGTTGAAACGTAGTGAGGCGGCGCCCCAACAGCCATTAAAC
Cma5449135	17	74.597	84.68	63.315	0.94776868	NW_023494810.1	34868811	-	CATGATGTATTGTTTCTCTTAAACAGTTTAATTTTTTATTATAAGCGCTTATCGATCCAAACTGCTCTGAATGAGCAATAAACCTGTGTGGGAAGCACAGCC[AG]CTCACAGATAGCTGAGTTTCTATGCGCTGATAT
Cma3997000	10	51.658	66.415	53.899	0.54473248	NW_023494802.1	33508620	+	CATGATGTATTTGCATAATGCAAATATGTTATTGCAGCCGTATGACTGTAGAAATTGTTTTCAAATCATCATTACAAGAGAAAATGGATTACTCAGGAGTCAGGAGGTCAAAGAGCTAAAAG[CT]TAATGTTAACAAGA
Cma650772	3	119.42	9.324	10.405	1.37283239	NW_023494787.1	3335739	-	CATGATGTCAAACCTACCCACCAAGTTTCATTCCTGTCGGTTGATTCCTTCTGGGTGCAACTACTTTTTGTCGACGAGTGTAATAAT[TC]CGTTGAATATACTTAGTAACTCAGTACTGCTAATAACAGCGAGATCAT
Cma4609681	5	41.793	36.709	50.776	0.44882628	NW_023494805.1	31913117	+	CATGATGTCGCAAATGGATTAAAAGGTGGGGA[TC]GGGAAAGAGGTGGGGAGGGTTGCTGTTAATAGTTCAGATGCATTCAGGGAATCATTCACCAGGGCCCAGACATTAATTGGTATTCGCCAGGGGGCAGAGGAGG
Cma349305	8	66.097	37.402	52.98	0.53086353	NW_023494785.1	25148786	-	CATGATGTGCTATGTTTTAGCTTCTTTTGTATTAGGGATACTTACCCGAACTTGTTTTCACAACAGCTTGTATCTTTTGCATTAGTGGTGTGCTTTAGGTTTGGTATTTTACCAGAGGA[CG]CCCCTAACTTCTTTTA
Cma4584918	5	63.07	63.095	67.374	0.01654395	NW_023494805.1	27094461	+	CATGATGTTAGCATATTTCCAAATTCATTCTATGTATGAGGCACCTGAATGTATCTGCTGCATTATTTAAGGTGGAACGGAAAATATGAATC[CT]GGAGAATAAGAAACAAACTCCAGCTTTATTATGTTTATTATTTA
Cma5812375	14	64.309	43.612	43.437	0.51476665	NW_023495633.1	224037	-	CATGATGTTGGCTTCTTATTTTCTAACTTTTTTTTTTT[CT]GTTTGTGGCACCTGAGTGTTACTGCTGCACCATTAGAGGTGGAATGGAAAATTTGATTAAGAAGCTGACGAATGAGAACCCAATTTTTTAGATTTTTCT
Cma4050667	18	86.812	85.743	64.368	0.00820927	NW_023494803.1	2579376	+	CATGATGTTGTTTGTGATAACACAAAAA[GT]TTGAGTGCTCTACTGCTTAACTACATTCTAATACATTAAATTTGCATTATCCATCTGTTTAAACAGAGACCACAGAAATCACAACAAGTGAGTATTTGATTTTGAA
Cma898966	15	9.844	98.614	88.244	1.7139668	NW_023494788.1	2194068	+	CATGATGTTTATTACTGATCGATCAAAATAAAC[GA]AAGGCCGTCAGTAAAGTGAGCTGGTGTTGTGTTTGTGATGACCCACCCGTGAATGGGGTCGAGCACTATGGCCCTGGGCTCGCTGAGCCGCTCCGATATGAG
Cma4529933	5	43.92	39.262	51.627	0.41108702	NW_023494805.1	16855144	+	CATGATGTTTCTGTGCTCTCTGAC[TG]GTCTTTATGGTGATATTAGGTATGTGTTATTAACTACATTTACATCTATCTGAAATATATATTTTGTGTTTTTGCTGTTTTGTTTCTTTCTGGTGATAAGTCCTAGTACAC
Cma377788	8	72.267	49.755	59.364	0.10847302	NW_023494785.1	30431800	-	CATGATGTTTGCTTGTGTTTATGTAACAGAATGTGACTACCATTACAAAACGCTAAGCAAACCGTGTACGTG[GA]AACTGTGTATTTTAATCAGGAATTATTTTCCTGATGTTACTGTGCTGCATTAAAGTCCTGGTT
Cma5737376	3	3.633	131.114	116.47	0.00691907	NW_023495456.1	2008752	+	CATGATTA[AC]AGTGTTCTTTACATTGTGAAATGGCTCTTCAGATTGATGGAGAATGTGGTGTAGATGGTTCTGTATAGAACCTTTTTGAAAATGGTTCTGTATAGCACCAAAAAGGGTTCTTCTATTGTTACTATGT
Cma50401	16	54.635	36.37	24.942	0.73999662	NW_023494784.1	11208941	+	CATGATTAACCTTTAGAAGTTGAGAATTATTAGTGTTGCCTTGTCATACTATTTAAATGAAATGACATAATTACACAATTAATAAAATATGTACAAGAAAT[AT]ACATTTACATTTAATTTGCATACAGCTTTGAGTCTGAAC
Cma4418414	11	85.314	89.406	85.572	0.03075514	NW_023494804.1	31137577	-	CATGATTAACGCATTACTCTCCTTTCAGGCTCTTTGTCATTATCTGATTACCGCCTAGCTATCAAGGCATTGGCGCCTTAATCAATTCTGATTCATCCTGAAAT[CT]CAATTGCAGTGGCAGGACTTTAAAGCGATTT
Cma5665499	21	77.461	77.073	81.899	0.05200544	NW_023495296.1	48813	+	CATGATTAATCA[GC]ATTGTTTAAAGTAGTTATTTGTGAATAATCACATTCTTGTGCAGTTAGTTGCAGTTAATCACGTTATTTAGCATAGCTAAGAGTAATTAATTGCACTTTATTTGTGTAGTTTTTTAAAATTTG
Cma1560652	20	77.719	23.996	46.512	0.24858424	NW_023494790.1	34433914	+	CATGATTAATCCTGGT[AT]AATTGGATTTAGTGCATCAAAATATCATATGTTTCCTGAAACTATCCTGAATATATTGTGATATTTATTTTTAATACATATCGTCCATCCCTACATAACAGTGTGTGTATATAAACTATA
Cma1639796	9	47.227	76.31	49.277	0.27296726	NW_023494791.1	10412333	+	CATGATTAATGAAATATTTACAAAATGAATTGCATTCGCATCTGATTTACATTCTGTATTGACAGATTTTAGTCTGCACTTGTTATGTTTT[GA]AAAAGAAATGAAGAAAAAATTTAAAAATGATGAAAATGTAACAGC
Cma1354886	2	77.124	24.75	24.661	1.17757992	NW_023494789.1	46972843	+	CATGATTAATGACCTCCTCAAAGGGAGAGCGGCTTTGTG[CT]GGCACCGTGTTCTATTTATGTTGCTCAACCCAGCAGCGTTTAGTCTGTGTCACATAAAAATGATCCAAACCCTATTATTCCACTTCCTGTCCTGTTT
Cma3544879	12	39.235	56.309	49.378	0.33577024	NW_023494800.1	19437481	+	CATGATTAATTCATCCTGTGACCAGCCCATCGGATACCCCATTTATGTCTCCCCTCTCACCACCTCATACGCTGGAGGCCACACCCAGCTCCGCTCTGTGTGGGGAGGCCC[CT]GTTAGCCCCCACAACATCTACACCT
Cma1284895	2	62.867	39.224	34.023	0.35251023	NW_023494789.1	33438895	-	CATGATTAC[AG]TTAACAGGATAAGTTTCAGTCTAAGAGAAACAGTTGAAACAGGGCAACACAGTGAAGCTGTCCCCTCAGGAACTGGGATTGTGTATCATAGCCTTGAACAATTTGAATAAACAAAACAGTGGAGTG
Cma4725812	25	46.862	55.14	40.605	0.13685309	NW_023494806.1	12225150	+	CATGATTACAGTAT[AG]AAAAGTCATTATAAGTGCTCCATTCTAGAGAAATCAGAACCAAGTCAGAATCGATTACTACAGTAGTGATAGGAACCAGACATCTGAAGCATTGAATGTCTCTAAAAGGTACATCAAAGAA
Cma921537	15	28.574	76.886	71.213	0.05701383	NW_023494788.1	6911752	-	CATGATTACGTGGTTTCGGCCGCTGTATGAGTTCTGCTAAAAATGGATGAAAGTATGTCCCATAGCTA[AC]AAACACTAGCTCCCCTCCTGAAGCAGGAATTTTACACCAGGTTTATTTTATTTATTATACGTTTTTA
Cma3481986	12	54.342	43.542	36.185	0.20686294	NW_023494800.1	7946427	+	CATGATTAGAATCATAAGCTGATACTCCAGTTCTGTGTCTGTTTATATAAACTTTACTTCTGCAA[TC]AGGAAACCCCCCAAGGCTCTTGGTGGTCAGAGGCCACTCCACACTGGCTCTCTTAGCTTGGTCTGTAAAT
Cma661648	3	106.439	16.133	24.451	1.10019717	NW_023494787.1	5808313	-	CATGATTAGCAAGAGGATAAAACAGTCCATAAGACAAGTCAAAAATTAGAAAGACAAATAAGATTAACAAATTAAAACAATCAAAAAAATACATATTCATCAGATTAGCAA[AT]AACAATAAATAAATAAAATGGCTAGGT
Cma5842009	21	36.176	33.79	39.034	0.35149148	NW_023495761.1	509628	-	CATGATTAGCATTCAGGAAAGCCATTCAACAGGATTTGGATTTTTTTTTTTAATGGAAAATTAGTGAAATCAG[TC]AGGCAGGACCTGAGGCTGGCCAAAACAGATCCCTGATTGAATTTCCTCCCTCGTATATATATT
Cma5378876	17	39.699	46.365	33.95	0.24901599	NW_023494810.1	20868651	-	CATGATTAGCTCCTTCTTTCATATTCCTTCTTTTTTAATTCCTTCACATTTCTTTAAATATGTGACTTTTCCTCTAAATGCTTTTTAAACACACGTAGCATACCCACTT[AG]TGTTGTAAATAATCTACAAGTCTTGTG
Cma5134004	26	35.041	54.092	47.406	11.30553485	NW_023494809.1	3896424	+	CATGATTAGCTTTTCTTGTAACAAA[TC]GTTTTTTACAATCTCAATTAAAAACCATCTTAAAAATCTTTGATGAGTCCAGAATTCAGTGAGTATTCTGTACTTTGCCATAGAGAGGATGGTTACTAGCACACTACTATGCTCT
Cma2812359	22	67.52	72.697	63.439	0.48212297	NW_023494796.1	7655205	+	CATGATTAGGCTGTTGTTGCTGAGGCTGCTCTGCTGCTGCAGTATCTCTGAACTTCAACAGGGGGCAGCAGTAGTTCTAGACTTTTCCTGCCATTCCAACCTTACAGACACACACACACACACAC[AG]CACACACACACAC
Cma1390763	20	20.248	83.091	115.943	0.36781947	NW_023494790.1	2160782	+	CATGATTATAACTTTTGTTAACAATTTT[AT]ATATTTTTACTATTTAACTTCTCAATCCCTGATCTCTGTATTGGCTTGGCTACACTGTAAATGAGGTTCTCCCTCAAAAAACGAAGAGTTTAAATAAAGGTTGACT
Cma223019	8	24.15	1.042	7.002	0.34092565	NW_023494785.1	621886	-	CATGATTATAATAAGAAATGTGCAGAATTGTACAGCTTTTGAGTTTAGAGTCTCCTCACCCAAGGAGAGGGTGTGAACTGGAAAAGTAAAACTAATGTTATCAGCAACATAATATGGTTGTGTAAATG[GT]GGTTTAT
Cma4442036	11	57.844	62.59	55.679	0.12786215	NW_023494804.1	35935273	-	CATGATTATGACTCAGTATCTTATAACAATGACTTAGCATCTCATAATTATGAGAAACCTTTTCAATATTAC[AG]ACTTACTATTTGGACTTTTCTTTAAAGCAGGGGAAACAAGCTTCCCCTGTAACAAGCTAAAGT
Cma1993853	1	73.308	62.277	62.953	0.55523578	NW_023494792.1	28593415	-	CATGATTATGATTACCGAAGTTATTCAATCTGGGCTGGCAG[CT]GTGTAGGTTAAACCTATTGAAAGTAAGTCTCCAGGCTTTTACTGAGAAGAACAAATGCATAAACACCAGCTGCCTTAACAGAGAAAGTTCACTT
Cma1447307	20	62.389	37.196	61.443	0.26890084	NW_023494790.1	13693984	+	CATGATTATGCAAATTTTAAAAAGCCT[CG]TTTTCAAACCCCACCACTTCCCCCTACTACCCTGCTTATCTCTAATGCTGCCTTCAAGTCCTCCTCGGAAGTTCCTCCTTAAGACTTTGGAGACTGTAAGTACGACTTG
Cma2685105	6	45.729	66.092	59.099	0.20923843	NW_023494795.1	26365476	-	CATGATTATGCCAGCATTTGCATTTGAAGTTTTAAAAAAGTCCAAAACGAATTGCTTGTCTTCCTTGTACTCCATCTATCCTTTTCACAAACACACAAAAAGTATATTTCCATTGTGGTTAGTAATAGG[CT]GTTCAT
Cma6007221	21	58.093	54.642	63.297	0.48798904	NW_023496042.1	424539	+	CATGATTATGTAGAGAGTCGTATTGCTGCACTGGACGTTTCTCTGCTGCTGCCTGTATTAAGGACCTGGTGTCGTCTTTGGTTTT[TC]GTGTTGTTTTTTTTTTTTTGGAGGTTGTTGCCTGGGTGACTAGATTCAGCAA
Cma5514136	21	75.759	72.097	80.328	0.22053735	NW_023494911.1	54589	+	CATGATTATTATTGCTATTATTAATATATATATAGTCACAGGTTTTATAAGTTCCTTT[TC]CGTTCTCTTTATTCCTCCACTCCTTTATTTCTCCACCCTCAGAGTATGTACTCACATTTGGTGGTCCCAATGGTGGTT
Cma6022628	15	11.971	91.805	79.731	0.23356522	NW_023496045.1	615489	+	CATGATTATTCTTGGCTGTGTTTCAACTGCTTTATTTGTTTATTTGTTT[CT]TTTTCCTGCCTCCTCCGTCTACCTAGAGATGTCTCTTTTAATTTCAGACAGTTTATTTTGGGTCATTGTGTTGGAGAAGCGTGAGAAGAAGCT
Cma2673	16	79.251	2.318	2.879	0.43878576	NW_023494784.1	661527	-	CATGATTATTTCTTATTTTTTGCTTGTTGTAATGAAAAGGGTGTCGTCCCAGCGCCCATAATGGATTTAACG[CT]CTCTGAGCTCTGCTCTGTTAAACAATACCTGATCAATGGTTCCTCTGGTTAATAGATAAATAAGTTGAGCC
Cma3891531	10	72.51	37.902	39.429	0.24117899	NW_023494802.1	12721929	+	CATGATTCAAATAAATGAACTAATAACACATTTTAGGTCAAAACATCATCACAAAACAATGTCTCAG[AG]CATCAGGCAACATATTCATAACCATTTCATTTAACTGTCTGTGAGGGAGCTTTTAGAGGTGGATGACG
Cma2381399	4	20.178	91.522	85.007	0.23295632	NW_023494793.1	40596629	+	CATGATTCAACATAGGACTTTACTAAAGAACCCTTCAAGAACCATATTTTTTAAGAGTGTAGCTGTAAAGCATTCTGGGTATAAAAAGAGCTGGTGTCCGAGCTGCAGAGAGGGGTG[CT]GAAGAGTGATCTTGATAAT
Cma3635343	12	1.585	94.67	89.394	0.4147269	NW_023494800.1	37032823	-	CATGATTCACGGTAAAGCTTGGAC[TC]GAGAGAGAGACTGAAGGTGTTTATTGACCTGTTGAGTTGGTGTGAGGGTGTGTTGGGGCGGGTCGGTCTAGAGAGAACGAGGGAGAGATAAGGGTGTGTAATCTGTTCCTGT
Cma495091	7	72.691	71.478	78.078	0.00476019	NW_023494786.1	8357650	+	CATGATTCACTGTAAAACTGCAGTGTAAAAGTGTAAAGAATGTCACCTGAATGGATCACACGCTTCAGATGTCCGTGTTTCAGTCAGAAGTAGCGTCAAACCCAGGCTGAATCCCAAACGACTCC[GA]TACTCCCTAATTA
Cma3397933	19	49.051	36.395	30.603	0.14494507	NW_023494799.1	31138444	-	CATGATTCAGAAATTTGGTGGACATTATCACAGTTATTCTACATCATAAAATCTCCCCAGTCAGTTGTGACCTTTTATTTGTAATACTTTTGTTTACATCTTCTGGTTCGATTTAATTATGTTAGTGTGA[AT]CACTA
Cma2549104	27	9.187	2.847	33.553	2.40639841	NW_023494794.1	30471300	-	CATGATTCAGACCCTTTGTTGTGTGAGAGAGTGTGAGAAAGAGAGTGTGTGAGAGAGAGAGAGAGAGAGAAGCAGTTAGATGGAGATATGAAGAGATGTAGAGAGTTAGAGGTGTAGAGA[GT]GCACGATGACATCTTACTCTAA
Cma4304875	11	39.12	43.863	36.954	0.0375853	NW_023494804.1	9504322	+	CATGATTCAGGTTAATGAACACAGGGGTTAACTGAGGTGTCTGCTGGATAACATAACATCTGTTTTTGGGAAAATGGTT[AC]AGCAAGAATGGACAGCAAGGTCTTTAGTATGTGTTAGAGCAGTGGTCACCAACACTG
Cma2395123	4	7.191	101.737	92.242	0.2162288	NW_023494793.1	43709301	-	CATGATTCAGTGTAACGTGGAGACGCATCAGAACCAAAGACGCAAATCAGTCAGATGAGACGTGGTAATAACATTAGATGTTTATTGTGATAGTTTACTAGAATTTAATGTACAGTCACACACAAATGAAAA[CG]AGTA
Cma3240508	14	5.808	104.075	99.033	0.68420635	NW_023494798.1	36579970	-	CATGATTCAGTTTAAATGATT[TC]TTTAAGAAATGATTTATTAAAAATGAATTCTTGCATTTACCCACTATTTGATTATTATGGTATAATTCAGAATTATTACACACGTGACAACATACAATATACACAATACAAACAGA
Cma2075267	1	44.274	62.703	67.635	0.02784962	NW_023494792.1	44437834	+	CATGATTCAGTTTACTTATTTTGTCTTTATTTACTTGATTCTTTTGTAAATTGGTTTAAATAA[GT]TTTTTTTTACAGAAATATATGTAAAGTCACATATATTTAATAATGCCAGCACAAGTTAATCTTGAAAGTAAAA
Cma4991917	23	20.327	15.649	25.047	0.23124842	NW_023494807.1	30214940	+	CATGATTCAGTTTGATTTATGATTCCTTAAGAAATGATTCAGCGCATCTCACATTTTAGTACCATTCAAAAGTTTGGTATTACCTTTCATACTAA[AT]TATTTATTTTATGTACACTAGTAACTTGTAATACAATAATATGTTAT
Cma2155226	1	20.224	112.109	114.911	0.15036982	NW_023494792.1	59740811	-	CATGATTCATTTTGCTC[GA]ATCAGTTTAAATGTTTCAGCACCACCATACAGCACACTATATATACACTTCTATCACTGTGGCTTCTGCTTGGATGTTTATGAACATAAAAAGTTAGGAATGTTTCTTTTCATCACAGCCAGGG
Cma488727	7	73.116	68.073	75.95	0.07853801	NW_023494786.1	7180498	-	CATGATTCCACCATTAGAAAGAGACTGGG[AC]AAAAATGGTATCCAAGTAAGAGTCGTAAGACGATAACCACTGCTAGCCAAGAGGAACATTAATGTTTGCCAGAAAACATCTTGATGACCCCAAAGCCTTTTGGAATAA
Cma2663506	6	73.603	66.092	59.95	0.18867063	NW_023494795.1	22404271	+	CATGATTCCACTATTAGAAAGAGACAAAAATGGTATCAGGGCAAAAACCACTGCTAACCAAGAAGAACATAAAGGCTTGTCTCACATTTGCCAAAAAAAACAACACTTT[AG]ATGACCCTTAAGCCACTTTGAGTCCAAAGT
Cma2299991	4	56.775	52.367	39.834	0.0613247	NW_023494793.1	25040086	+	CATGATTCCAGCTAGTTTTTTTTTTTTTTTAGCTCTGAGTAGACTGTTTGTTCTTATATT[CT]ATTCATTTCTGTGCCCACCCCTTCCTTCCAGGTACTACTACCCTCTTGGTACTTTCCTACAACCCTACACTAAAGT
Cma1343598	2	39.462	40.075	36.151	0.19463897	NW_023494789.1	44646625	+	CATGATTCCATCAATGAACACA[AG]TCCCACTGACACCACTATAAGTAAAATAGCCTCAGACTTTGACATTTCTTTGAAACTTGAACAATGTTAAATAGTACTCCAAATTTGAAAAGTGAGAAAAATGTTGCTTATATG
Cma2329776	4	41.668	67.264	56.006	0.46785138	NW_023494793.1	30604395	+	CATGATTCCCATTTTGGTGCATCCCTCAGAATCTTTAAATTTTACCAAAAATACAAAACTAATTCACACA[AG]TAGTGGAATAGAGACAAAAAAGGAAGCCTACTTTTGCTAATGTTGACAACAGTCTGAGGTTATAT
Cma4249516	18	4.237	176.053	141.411	0.41771136	NW_023494803.1	41130166	-	CATGATTCCTACAGCCC[AT]GTGGCGCTGACCCGGTCCTCACACACCACCAGGTGGTCAAGACGAACCACAGCTGTAGTCTATTTATCTTTTGAGTATTATTAGTTCAACTGATCTAAATATCCTGTCCTTTTCAGTTT
Cma4531579	5	49.878	47.774	55.457	0.22387555	NW_023494805.1	17245226	-	CATGATTCCTCACGCTGCTCTCGCTTATCATATTAAATCGCTTTGAATATGAGCATCTGCTCAAAATGTTTACAGACAAATGTTGTGTATTTAGTACACAGACCACCCACGTGCTCTGG[CT]GAAAGTCTGAAAGTTA
Cma694260	3	101.333	33.211	32.111	0.56980719	NW_023494787.1	12433388	+	CATGATTCCTCTGTAAGCAGGGAACTGCGGGCCAACAGGAGGCTG[GT]GGGAGAGGAAGGGTGGGGCTGCCGGCAGGAGGGTTTCTAGGCGGCCCAAGGGAGGGCGGATTCTGCTGGAGGGGAGGGGCCCCAGCAGCACCCTCCAGT
Cma5888366	21	32.346	33.79	31.374	0.34758404	NW_023495872.1	253949	+	CATGATTCTAATAATTATAAGGCATTTTATTGGTAGCTTCTCTCGTTCAAAAATAAAAATAAATTAATAAATAAATAAAAAGATGCACTATTGCTGTCTGGATCAGAGTGGGTGAAATA[GA]GGAAAAAAAAAATTAAATGAAAAAT
Cma5441441	17	69.49	79.147	61.613	0.22589585	NW_023494810.1	33025713	+	CATGATTCTATATAGAACCATCTTTGAA[AG]AACCGTCTTTTTCCGTGTTTATTTGTATTTCTCACTGTTGTTATTAACAGTAGTAGTAAGTGGTTTGAGTTTAAACATCAGTCGCCTCTTCTCTCTGTGTTTGTCAGAT
Cma4661252	5	8.17	10.318	15.856	-	NW_023494805.1	42299859	-	CATGATTCTATATAGTACCATTTTCTGCACATAAAGAACCCTTAAGGAACGATCTTTGTGTGTGTA[CT]AACAATGGAAGAACTTTTTTGGTCCTTTTCAGAGAGGTTCTATATGGAACCATTTTCTTCACTAAAGAACCC
Cma3420310	19	32.023	19.364	14.853	0.89561874	NW_023494799.1	35464390	-	CATGATTCTCA[CT]TGGTGAAATTTAAGCTTCCATTACTTTTCCATATATGCTTCATATCTCCAGTGCAAAACTAAAGCAAATTCACCAGACATCTTGGTTATTATATCTCAATTATATTTGGGTTAATTGCGTCACC
Cma3858470	10	65.702	51.52	42.408	0.39881534	NW_023494802.1	6636105	-	CATGATTCTCTTTTGCTCTTTTTTTTTTAAGAATAGGCATTGAAAATCTGTGTGCTCTGAATGTTAAACCGATCATTTCCTCTCAGTGAAGCAACAGCTCAGCTCAAAGATGACTCACTGCG[TC]GAACAAATCTCACACCC
Cma2745198	6	73.603	66.092	59.95	0.61376633	NW_023494795.1	37746276	+	CATGATTCTGCT[AC]CAAGAAGTGCTACTTATGTACACCAGCAGAAAAGGCATATACGGCGCAGGCTGTCAGCAGAGAAGGTCACTTCTCACCTGCAGCTCACTGTAGACAGTCGCTTTTTACGGTGCAGCTTTGCATA
Cma4481758	5	75.837	81.823	73.332	-	NW_023494805.1	7661352	+	CATGATTCTGTCAATTATGGCAAGAT[AG]CAGAAAGACCTGGCAGCAGCAGAGCATCCCCACACCAGCACACCACCACTACTAAGGGGAGCAATTACTTTTTCACACGGGGCCGGTTGATGTTGGATAACTTTCTTCCTT
Cma5954600	24	87.568	7.398	14.995	0.58132458	NW_023495965.1	876994	+	CATGATTCTGTTGTTTA[CT]GTCCATAAATAACTGCTAATCTTAAATCAGACTGGAGATATTATTCACTTTTAAAGGTGGGATGCTGTGAACGCTCTGCACTGCTGTTGTCATTGATGCTCATCAATATCATCATCAGCT
Cma5826248	13	67.922	21.832	33.321	0.42448979	NW_023495681.1	255633	+	CATGATTCTTT[AC]GTGAACTCTTTCTGTTAATTTGACTGTAATAGTGAAAATGCAGAAGTGAGTGTTTCTATTTCCTTCATCCTGACACACTGGAGGGGTTTGTGTACAGCTCTGTAAACTCTTGTGTCTGTGTGGTT
Cma909200	15	27.936	77.311	71.213	1.09095285	NW_023494788.1	4350414	-	CATGATTCTTTGGTGTTTCTTTGACGGTCAGTCTGTCCTGTGTGCCGGCTAAAAGCCCCTGCCTGATGTCACTCTCTCTTGTCTTTCCGCAGGGTTTCCGGTCAAATTCAAGCCCACAGCAGTGCAG[AG]AGAACTGACCG
Cma2229587	4	64.648	44.281	31.748	0.45307367	NW_023494793.1	11729591	+	CATGATTG[AC]GTGAATGATCATTAGCATAATATTGGCGCTTATTTAAATTACCACGATATTCAATAATACTATAAATTATCGGCCCAATTAATTATCAAAAAGGCCAGCCATTTCTTTCATATGCCGTCTAGCTTGA
Cma5128780	26	24.174	54.092	47.831	7.41873001	NW_023494809.1	2892621	+	CATGATTGAAAATTTGTGGGTAGATCTTAAACATATAAAACTGACCAAGAATATAAGACCAAGAACTAGAAGCTCTCTG[TC]AAGGAAGAGTGGTTGAAGACTCCAAGTGTCCAAGTGTTAACAGTATGCTTAAGAGCATAGAAC
Cma3460878	12	75.834	23.107	14.05	0.12755451	NW_023494800.1	3347285	+	CATGATTGAATAG[TC]GAATTGAAACTTTTTAACAGTAGTATATGTGTCAGTGTGCCAGAAATATTTTTGATAATGCACCAATTGAACTCCAATAAAGCCTTTACACAGTAGACAATAAAAACAAACTCTGAGCAAAC
Cma4481388	5	77.113	82.674	73.758	0	NW_023494805.1	7580054	-	CATGATTGACTCAACACCAAAAGATGTGAATCACTGTCCTAAATTGTTCACTTAAAAACGCTGATTCAATTTTAAACACCTGAATT[AG]TTTATCAGAATAAATACTTATAAGGATGAATTAACACCTGTAAGGTTCA
Cma4565487	5	59.666	59.691	63.118	0.65775739	NW_023494805.1	23485785	-	CATGATTGACTGTTTGTCACAAATGTCACGCTTTAATGTGCACAAGGATTAATCACAGCCCGAACATCTAAATCTAGATTAATTACAGCCTGAGCATCTAAACCTAAATTAACCACAGCCT[AG]AATATCTAAACCTGG
Cma2228334	4	51.03	58.751	46.643	0.12308427	NW_023494793.1	11501444	-	CATGATTGAGACA[TG]CCCCAGTTATAAGGAGCATTTCCGCCCAGACTGCTTTTTGAATGCAGGGCAGCCAATCCTTAAAGGTACAGTAACAAAAACAGCTTGGTCAATTCTAAGGAATAAACAGAGGTTAGAAAATA
Cma5750168	25	81.125	90.054	73.385	0.05801463	NW_023495492.1	47942	-	CATGATTGCGTGTGAGTGTCTTTGGTAGGACAAGTGCACAGGTGTTTACCTCTTAAGCTCCGCCCCTCCTGAGCTGTTCACTGGGTGTCCAGGTCTAT[AG]AATGATCTGCTGCAGAAGCTTCATCTGCACAAACTGC
Cma4064647	18	75.534	108.763	77.562	0.74909181	NW_023494803.1	5532351	+	CATGATTGCT[GT]GTGCCAGAGGGGCTGGTTTCAGCATTTCTATAATGGCTGATCTCCTGAGATCAGTCTCCAGAATTTCTCAGAATGGTGCAATAAAGAAAAAACATCCAGTGAGCGACGGTTCTGCAGATGGAAAT
Cma204138	16	19.526	75.524	50.052	1.22202113	NW_023494784.1	39721116	+	CATGATTGCTTGGATCATATAGTCCATTCAGTGCTTACAGTAGAAGAGGGCAAAGAATTTTAGCCAGTTAGGCTGTTAAACTTAATTTCATTGAGGAAATAGTTAAAAACAACAGACGTCTGC[AG]TTCTGATCGCTA
Cma4947859	23	40.541	37.78	42.496	0.45223895	NW_023494807.1	21475345	-	CATGATTGGAAAATCTCACTGTTTGAAGAGGTGGCTGCTCAAGAAAACAATGTGTTTGTTTGTTTACCAAAAATGCAGCTTTGTAGTTTTGGAAAACCTAAAAGAGCCGGAAGGATTTCCTTAAGGACTATGT[GT]TAGGT
Cma5170172	26	27.791	57.071	49.533	47.52172462	NW_023494809.1	11309809	+	CATGATTGGAAATTTCCTGTCCCCTCTCTAGCTTATTTTATAC[GT]AATGAGGCATATGGCACAACATACATTTCTAAAAAAACGTTGAAAGTAATAAACTGAGTATTGCTGTGTTGTAAATTGATCAGACATATCACT
Cma4935147	23	48.414	46.292	52.71	0.39573657	NW_023494807.1	19061398	+	CATGATTGGGTAAAAAAAGAGGATCTCAGAGAAGCTGAGTCCTTCAGAAGTTAGGATGGGGAGGGTTTCAAAACTCTGCAAAAGACTGAGCAGGCAATTAGTGCAACAAATCAA[GA]AATAACATTTCACAACATAAA
Cma941124	15	41.129	48.794	47.381	0.71245937	NW_023494788.1	10624464	-	CATGATTGGGTACAAAAGGAACATCCAGGACAGGCCTAGTCCTTTATGAGCAAGGA[CT]AGGTCGAGGCTCACCACTTTGCCAAAAAAGTGCCAGGAAATAATTGTACAGTTTAAGAACAATGTTCCACAATGAGCAATT
Cma1295473	2	67.122	36.671	30.619	0.43995808	NW_023494789.1	35372536	-	CATGATTGGGTCATATGTAATGCAGTAACTTCTTGTATCAGAAATTTCACC[GA]TTGTTTCGAGTCCATTTTACAGTTGGTTTTGGATCTCCAGTAATGATGGCTTTGAAAAAAGCTAACTTGCCCTTTTGAAAGAAGG
Cma4027003	10	29.312	96.249	70.071	0.3992124	NW_023494802.1	39882125	+	CATGATTGGTACCCACAGGACCTAATGGTGGGTGTTCTCCTCTGTCCTTGCTAAGACTTTACAACTGAAGCCAATATCAATATAGTGAAGTCTTTAAAGGTGAAAATAAAAT[CT]GCCAAGCACAACTATATCAACAG
Cma191786	16	25.483	70.843	43.242	0.44060897	NW_023494784.1	37282455	-	CATGATTGGTTCTAAATAGAATGACTCCCT[GT]TGCTAAAGAACCCTTGAAGAACCACCTTTTAAAAGTGTGGACTTGTAGCTTCAGTGCAAAAATAAAGTGGGAAAATTGTGTAGATTTGATTTATTGATGAACTTT
Cma636420	7	8.583	3.273	15.225	1.18038619	NW_023494786.1	35885564	+	CATGATTGGTTGATT[GC]CTTTGTCACCAACAATTATGTTGGTAGTTAATTTAACGTGTAAGGCCTTCAGTCCAGCTCCTGAAGTCCTAACCAATGGGAGAGCAGCTCAGCTGTATCTGGCTAGATACCACAAAGAGAAC
Cma1799269	9	80.012	35.027	24.937	0.19115372	NW_023494791.1	40118637	-	CATGATTGTAATATTACTGAACAAAATC[AG]GTCATAACAACCAATGATAGCAAATAACATCAGCCCTGATATGTTTATGGCTTGGTAAGGCTTCAAGCGGGGTGTTACAGATTTAATTATGATTTATAATAATATAAT
Cma362635	8	68.65	39.955	55.959	0.18952788	NW_023494785.1	27626961	-	CATGATTGTACCATATTCAATTACAATTATATATTTTTAAGTTGTATTGACTCCACCTACCCTTTCTTGTCTCAAGGCTTTTGGCCATATTGTTCTGT[CT]TTAAAACATCAGGTTATGAAAAGGTACAAATATGTACA
Cma3782832	13	32.175	65.67	54.6	0.53928087	NW_023494801.1	27887375	-	CATGATTGTAGCAAAACTAACAGCTAAGTCAGCTGCAACTACTTCATATAATTGAACC[GA]TACACTACTGCAGCAGTTCCCAACCCTGGTCCTGAAGCACCCTTACCTTGTATCTACTCTGGTGTTTTTCCTGCTAC
Cma3994213	10	52.084	66.415	54.324	0.67926148	NW_023494802.1	32986471	-	CATGATTGTAGCTTCTCG[GC]TCTCATTTATAAAACTAATAGACTCTTATACAGTGGAGGCCCTCAAGGGGAGCTGGAGCTTCACTTTGTTGTTGCTTTTTGCTCGCTGATTTATGACTGTCCAGTCTATTCTGCTGAAGGTG
Cma2476802	27	77.556	68.331	83.774	0.07545799	NW_023494794.1	15015168	+	CATGATTGTATGAATGTGAAACAATGACAAATATTTTCCCATCAGTGTTGGATTTTAAATGAAATTTTCT[AG]TTAAGTTAAAAAAAAATATGTTAAATAAGTGAAAACAGAAATTTCCCAAACTGGAGTTCAAAATGA
Cma5201838	26	28.217	54.092	44.852	10.63739521	NW_023494809.1	17431597	+	CATGATTGTGCATCCCT[GA]TTAATATTAGTTGTCAAAAGCGCAGTGATTCCAGAGAGATTGTCACAATGTTGCTTCATTAAAATTAATGAAAAGTATTAATTCTTATTTGTGTACACAGAATAATGCATTTGGTGTG
Cma5129869	26	38.446	54.092	40.587	36.33709482	NW_023494809.1	3111052	+	CATGATTGTGTATTTTAAATCAATACAGCCATAAGAATTTAAGTAAAAACACCAGATGTTTAAAAAATCACAAGTGTCCACTGTAGGGTTCTCCTTTAGCAGCT[GA]TAGCCAGTCAGCAGCCTGTCCATATACACACATATA
Cma4027361	10	28.673	96.249	69.646	0.33997282	NW_023494802.1	39950061	+	CATGATTGTGTCACCTGTAAGCTAACCAGTGTAGGGTAGAATGGTATGTTGGTGTGTGAATTAGTCCCATTGGTTCTTATTCAGGTCAATACTTGCTTTTGAATGTTCATTGGGGAAAAAA[AG]TACTGCAGCTTGGCT
Cma46815	16	58.89	30.412	18.557	-	NW_023494784.1	10482928	-	CATGATTGTTTGATACCACAGGGATTATCACTGGTTATATGAGGCATTTTAAGGCTAG[AG]CATTGTAGTGAGAGGATACTGTTAAATGAAAATATGAAAATGCTATAAAATCATAAATTGTGTCAAACCAATGAGG
Cma3053114	24	6.271	93.849	91.208	0.40779881	NW_023494797.1	21860731	+	CATGATTGTTTGTGCTTTTATTTTGTGTTCACTTGGTCCATAATCCACATTTCATATTCA[CT]AGAACACAAATACAGCATCAAAATAAAAAGCACACAAATAAAGCTGTTAAACTATTAAGTACTGAATGCTGTTAT
Cma2164292	1	4.894	132.666	125.976	0.1156184	NW_023494792.1	61645875	-	CATGATTGTTTTGGT[AG]GTGAGAAAATGTTCAGTGATTAATAAAATAAACATAATTAAGGTATAGAGTCACTCAAAGCAAGTCAGTTAAAGGTCCGAAATGAGTTTTGAACTCTGACTTCGAACCAGTTCAGCAGAATGATGATGA
Cma768998	3	74.933	54.916	51.688	0.13029826	NW_023494787.1	26150560	-	CATGATTGTTTTGTTAATGACAAAATGGAATGTTCAATCATTTTAATAAAATAAACATCATTAAGATACAGAGTTAAAGCAAAAAGGATTTAGTCTTAA[AG]TGATTGACAAGTGATTCCAGACTTTTAAACGGTAGC
Cma2760834	6	60.836	80.562	73.995	0.38239878	NW_023494795.1	40835504	+	CATGATTT[AG]AAAACAGCATTTTGTGTTATCTTTTTCTAATATGAAAAGTAGCTTGACAAAAAAAACTGCAAAAAGCCTGAAAAACTAAGAGTGTATTGATTTTTTGGTATATAAACATTTAAGAAGTAACAGAGGA
Cma504097	7	55.634	51.476	57.788	0.03777755	NW_023494786.1	10031355	+	CATGATTTAA[AT]GCAGGGGTGCACAGATGTGGGATCTGTGGGCCGATACCGATGCTGATACGTAAACATATACAGAGTGTAGAAATTGAGGCTAGATCCGCCTGGATTACCATTGTAATGCTAATCCTTTTTTTGCACCTGGATTA
Cma1691861	9	75.118	42.264	29.192	0.08136841	NW_023494791.1	19829934	-	CATGATTTAA[CT]GCCATAAAATAAGCTGTGATACAGTATAAGCTATTCTGAGATGCCAGATATTGGACACAACTGTGAAATTCTGCTGTATCTTATTTAAACTTGAATAAGCCAGTGAAGCTTTATCACTACACTGATAT
Cma1300584	2	65.42	37.948	31.044	1.02205802	NW_023494789.1	36324347	-	CATGATTTAAA[GT]TAATTTTTATCTACCTGCCTACCTGTTTACATACCTACACTCTCAGAAAAAAGGTATGAAACTGTCTCTGTCACAGGGATGGTACCCTCAAGAGTACATCTCAGTACCTTTAATCAGAGAACATA
Cma5055272	21	47.24	45.706	49.672	1.867871	NW_023494808.1	10171742	-	CATGATTTACACATCATTGCATCCTATTTCTATTTACATTCTACACAGCGTCCCAACTTTTTTGGAAAT[AG]GGGTTGTGGAAACAGCGTCCTAAAATTTGCAGAACAATGCCTTATTTAAGCTTCTTCCCTGTAGAGG
Cma664967	3	104.524	18.686	26.153	0.30896972	NW_023494787.1	6464953	-	CATGATTTACCAGAATATGTATGCAAATATTATAAAATAAT[AG]CACATTTTTCTGATTATTTTTGTATTTATTATAGTATAGATGTATTGCATTTGATCTGTTTTACATATTTTCCACTTCTTATGTGAACGCTTGA
Cma5294322	17	22.25	29.761	17.778	0.10425152	NW_023494810.1	4538631	+	CATGATTTAGCTATATAAATAATTATGTTATCACAGTCAGGTGTGTAAATATTTGGACAGTGACAAAGTTATCGTTACTATAACTGTCTACCACAGCATATTGGAGTTGAAATTAAAT[AG]ATGAGATTAAAGTGCAG
Cma1587429	20	90.699	9.1	35.02	0.14922809	NW_023494790.1	40126715	+	CATGATTTAGGGCGTGCCTTATGTAAATGATGTGTAATGGAGCCACTAATAG[GA]CTGGCGCTTGATTTCACGCACTGAAGCTGATCGAGCTCAAATCTCCACTTGTTTCCATTCCGTACGAAAGTATGAATCAGACG
Cma632986	7	6.242	2.422	11.82	0.41353062	NW_023494786.1	35023707	-	CATGATTTATGCAGCTGATTTTTTCAGTGTACGACTAAACTAGAGTGAATTTAG[GT]TCTTACTGAGTTTGTGGCCAAAAAACACCTTAATATGAGACATTAGTCAATGTCATTAATGTCATTAGTCAATCTGACTGTG
Cma2941040	22	8.886	7.201	14.066	0.72080958	NW_023494796.1	33658024	-	CATGATTTATTAGAGGTGATTGTGCAC[CT]CAGATGAGGCCACCAATCAAGAGCCCTGGCAGACGTCTATCTAGGCCTCACCTGCTCCCAGACAGGGATGCTTTATACACCTGGGATTCAATACAGTTTAAATCTAGCC
Cma3101799	14	73.884	35.952	40.033	0.09753443	NW_023494798.1	9907058	-	CATGATTTATTATAT[CT]GCTGCTGTCGGAAGAAAACCTCATATCTCCATTTTTGCCGTTTTTCAGTTTTTGACATAATTTGAAAATGCCTGTTGCTCTTTACGTTGTTTGTAAATTTAATGAAGAATGGACCAAAAGAAA
Cma199282	16	21.44	72.545	47.924	0.84675085	NW_023494784.1	38747380	+	CATGATTTCAGGGAGGGTGACGTAGTTTGTGA[TC]GTGAAAAGCAAAAGAGCAAAGTCTTTTTCTTCCTGGATTCCACCGGGATCAGATTTCTGTTGCTGAAGTTGCTGGTTCCACTGGTGAACGGATAGGTTGCCAGTGTGTA
Cma582237	7	46.911	43.391	51.831	0.32399962	NW_023494786.1	24363821	-	CATGATTTCCGTGTCTGGAACAGTCAGCTCATCAGATATGCTGGCTATCAGATG[AG]AAGATGGCAGTGTGATAGGGGATCCTGCCAATGTGGAATTCACAGAGGTATCCATATTAAGTCACAGTTCAACTGATTTTG
Cma3961473	10	54.424	58.755	52.622	0.38311842	NW_023494802.1	26683594	+	CATGATTTCCTTCTTTTCCTACTTTGGGAGACAGATTATTTGCTCCGTGTCTTTGCAACCCTTTAACCTTCCTTTTGCGTGTGTGCGTACATACGCAATCACACGCACACACTCGCATA[CT]ACTTGCTAGTTCCATCT
Cma2538202	27	20.061	1.145	19.075	0.57950263	NW_023494794.1	27669880	+	CATGATTTCGTAGTGGAGGTCAAGTTTAAGTAAATCTTCATTCAGACTTCTGAACTAAGGGTTTAAAAGGAAAAAGATACAGACGAAA[AG]AACATTGTAAAGACAAGTAGGGAAAAGTGAAAAGAAAGCTTTGAAAG
Cma2717556	6	73.603	66.092	59.95	0.30705425	NW_023494795.1	32560319	+	CATGATTTCTATTTTCTTACTGTCTGAGGAC[CT]TGGTACTCTTAAAGCTAAGTATTTGTAATGATCCATAATGCATTTACGTCCAATATCTTTTATCAATGAAACAAATGGAAGTGATGTGGCAAGTCAACTAGAAGGC
Cma4656680	5	15.405	13.297	20.97	0.14049526	NW_023494805.1	41260180	-	CATGATTTCTCAGACGGTAAAAGCCTATAAAATAACGCTCATTTAATTTCTTAAAAAAACTGCCTAAACAG[TC]TTTATTAGTTCAAGTAGTTTTTTGAAATACAGAATTTTACTACAATAATCACATTAACAACCAA
Cma3748697	13	51.325	37.579	46.515	0.0230597	NW_023494801.1	21286353	-	CATGATTTCTCAGCTTACCAGATAACTTAAGCAAAGGGTCAAGCCTATTCAGTATGTGGAAAGGTAAATAAGTATGTTGGATATTGACTATTTCTCAGTTTAGGCT[CT]AAGTCAGTGTTTCCTCTTGGTCTTTCAGGTCC
Cma1358370	2	79.89	18.789	19.121	0.08492397	NW_023494789.1	47687313	-	CATGATTTGAATATCATTGCATTCTATTTTTA[CT]TTACATTCTGCACAGCGTCCCAACTTATGTGGAAATGGGATTGTAATTTATTATATATTTCTACCCAAGGTTTACTTTACAGAAGCAAATCTTTGCCTTTGTG
Cma1276352	2	39.888	37.948	31.044	0.19936615	NW_023494789.1	31857900	+	CATGATTTGAATTTGAAAAATCAGTCGCGCTTATTGTCTTGCTTTGAAAGAAAACTATTTACATTTCTGTCATTT[CT]GAGTACTCCCATCAATACAGAATCAAAATGTAACACACTGGGTAACTCACTATGCAATTT
Cma389868	8	59.714	27.188	45.746	0.37052689	NW_023494785.1	32687417	-	CATGATTTGACATTTATCGCGATATATATCAATATCGAACGATATGAATTTTGTTTATCGTGATAA[TC]GTTTTTGGTCATATCGCCCAGCTCTACTGCAAAGCATACTCAGAAGAGTGAAGCCACATTAGTGCCCTTT
Cma707344	3	87.061	40.872	41.049	0.12881559	NW_023494787.1	15008990	-	CATGATTTGATGTATAAGTTCAGACAGACGGTGGAGATTGCCACACTTGTCTAAATTTCAAATGCAGCTTCCAGCTCCCAGTGCACCAGGGTGCCAAC[AG]TAACCTCATCACACGCTCGTTTCCTCATTACTGCCAT
Cma2395801	4	6.978	102.162	92.242	1.4642995	NW_023494793.1	43885573	-	CATGATTTGCATATCATTGCATTCTATTATTAATTACATTCTGCACAGCGTCCCAACTTTTTTGGAAATGGGGTTGTATAATAAACCTTCATTCCC[CT]CAAATTTAGCCCAAAATTTTACATCAATGTCCTCAGAAG
Cma936856	15	44.32	62.84	63.978	1.13055201	NW_023494788.1	9851511	+	CATGATTTGGCTCTGTGCTGAATGTGTAAAGGAAGATTTTGCAGCAAAGTATCTACTTGCCTTGCCAAACTGGCCAGAGCCAAGTGGC[CT]AGCAGATCTCACATTTAAAACCATAAAAACATTTTTGTCACAGTGGCTAAA
Cma567741	7	51.592	49.774	57.363	0.23306869	NW_023494786.1	21690675	+	CATGATTTGGTTGTATTGTACATATTAGCTAAATATTTGGTCATTTGGAAAAAAAATA[CG]TCTGGTTAATCTGGTACAGTTTTATAAATTGACTCTGATTTGTTAGTCCTGTGCAACTTCACAGGTTTCGTATAATTA
Cma5119621	26	17.365	57.071	47.831	9.06922589	NW_023494809.1	1037037	+	CATGATTTGTG[AG]TTATTATTAATTTTTTTTCCAAAAATTAGATCGTTTTTTTCACTTTCAAAAGTTCTTGGTCCTTGTGTGTCCTTCAAAAAGCAAATTCCATTAACAAAATATGACATTAAAACAAATATTTAGGG
Cma4890193	23	55.648	54.377	56.965	0.07491734	NW_023494807.1	10406242	-	CATGATTTGTGTACTTC[GA]TCCACCACTGCTTTTTACTGCAGGCCCTCTAGTGGACATTCCAGCAGCAGAATGGACATTGACTCAGATATTTTGATTGAATGTAAAAAATGTATTATTTGTCTCCCATAACTTTGTTA
Cma7951	16	3.78	108.851	72.185	0.56278693	NW_023494784.1	1897880	+	CATGATTTGTTGTTTGCCTGGATTAAAGTAGCA[CT]TGCTAAATTAAGCAAGCAGTCGGCAACCATTTCAAAAAGAGCGAACTCAGTAAACAGGTTTTATGAATGATAACCAGCTCTGGGAATATAATCAGTTTAACTTT
Cma1201265	2	49.675	57.525	42.96	0.28406197	NW_023494789.1	17605454	+	CATGATTTGTTTTTTCATATTCCAGTTTTCAATTAATAAAAATAGTTATACACATTTACACATCCCCGAATAGCAGCGATTAGAAGCAAGCTCAAGACGTAAATCTCAGGTGAT[GA]GGTAAACATAAATCCTGTTC
Cma4263884	11	5.284	0	0	0.03193684	NW_023494804.1	815261	-	CATGATTTTAATATACATACATACATCATCTAAACCGCTCATCCTTCTGGGTCGCGGTGGGGTGCTGGAGCCTATCCCAGCTCATATTTCAATATATATGCATAATATAATAATTTAGTTGAT[TG]GAGTTCCCCTTTA
Cma4301004	11	37.631	42.586	36.103	0.01288593	NW_023494804.1	8758629	-	CATGATTTTACCAAAAATATCTGTTATATCTTACTGATGTC[AG]CACTATATTAAAGACCATCTTATCAACTCCACTCACCTGTAAGTGACCAGCGGGTGAAGAGGCAGGAAGTGTGCCGGGCCAAACTCAATGTCA
Cma1197003	2	51.164	53.695	40.407	0.02575965	NW_023494789.1	16820259	-	CATGATTTTACGAAAAATTTACGATTTTTTTATGTTTTTGTGTCACATTAATTTATGCAAGTTAATTGTTTTTGAAACATCCCACAACGATTTAAATATCGTCCTGAAGACTATTTTTATTATCCCTGGGGCG[CA]TGT
Cma1811580	9	93.037	14.338	19.83	1.96422456	NW_023494791.1	42423011	-	CATGATTTTAGGGATGC[CT]TAGCCCCCTTGCAGACTAACGCTGACTTAGAAATTCAGTGTTTACTGTAGTAACGCATCCTCCTTATTTTCTCTACAAAATAATAGTGTATTTAAAATGTAAGGTATAAACATAATATATATA
Cma420373	8	89.08	61.245	75.963	0.03812871	NW_023494785.1	38611664	+	CATGATTTTATTCAGACATTGGAAATTTGTCTGCGACAGTGAAATTGCTTGAAAAGTCGTTTGGTGTAAGGCCAGCATAAGAAGCAGGCGAATAAG[GA]AGCCGGCTTTAGCCTCGTATACCTGTGTGGTTTTATAAT
Cma2605377	6	37.644	58.857	51.865	0.33280266	NW_023494795.1	11624957	-	CATGATTTTCCAAATTACAAAA[CT]ATTGCGTTTGGAAAAAGACAAACTAGAACATCCTTAAAAATACACTGCTATTCAAAAGTTTGGAATCGCTCTCTAAAAGTTTGTAATAATATAATACCAGTTTAGTTGCAGATAA
Cma1515900	20	56.857	42.302	68.252	0.24966011	NW_023494790.1	26051924	-	CATGATTTTCTATATGAAGAAAGCTGTGGCTGTGCTGTGCTTTTTATCTTGTCACATCTGTCTTTGTGGA[AG]AAGTGTGAAAGTTCACAGAGTCACAACATTTCACACAAAGAGAGCCAATTAAACATATCTGAGTT
Cma2481859	27	81.173	67.905	82.498	0.01101213	NW_023494794.1	16250038	-	CATGATTTTCTGCTGTTTTTCTCTTTTCTCTTTCTCCCTCTCTCTG[GT]TTATTTACCCCTTTTCTCTCTCTATTTCTGAAGAATTCTTTCTCTCTTTCTACTTTTTATTCCTTTCATTCACTCTTTATTTCTCCCTTTCT
Cma5760580	7	103.335	109.382	98.516	0.23492884	NW_023495515.1	641981	-	CATGATTTTGGTCATTATTTTTAGAAAATCAAAAGGTGATATTTTGTGCATATAAATATAAATTAATGCTTAATTGTATCCGCCATTACAATCAAACTATTAACCCCTAACT[GA]TAAATCCCAGGCTTTTTACATTTT
Cma5597321	13	65.156	25.237	36.3	0.40356093	NW_023495254.1	963870	-	CATGATTTTGGTGTCA[AG]TTGTAATAACTGAGACTTCTACAGCTTAAGGCCTTGGTCAGAGCTTTGTTAAGGGCTTTACGTCAAGGGCCACAGTGGTCGCACTGAAGGGCAGGAAACTGCAGGTGCTGTAAAATTC
Cma2085438	1	63.095	63.554	79.125	0.32211367	NW_023494792.1	46306685	+	CATGATTTTGTCTGTATTGTGGAGCCCTGCGGTCCAGCC[AG]CTGAGAGAATGGCAGTAAACTCTGTGCTCTGCAGAGGAGTTTGGAATTGGTACGGCGTGATGGCCACCTCCCCTCTGCCCTGAAATAAAAAGAAAAA
Cma931513	15	36.235	64.968	64.829	0.22053735	NW_023494788.1	8847937	+	CATGATTTTTAAGTGAAATGAAATGAACACATCCTCAACAGA[AC]AACTTATATGTGACATTTTTCTGCAAATATTAGTGCACAGTTGAACATAATGGGGAAAACATAACACATAATATCTAAAACTTTTACACAGGCCACA
Cma5061291	21	33.41	33.79	33.927	0.160952	NW_023494808.1	11412528	-	CATGATTTTTTTCAAATGTTTGCATAATTGTTGAAAAGTCATTCAGAGTGGTTTGA[AT]ATGAAATTCTGGAGAGTCAGAATTGTTCACAGTGGTGGTGAGAGGAAGCAGATGTTTGAAGCTTTAATGCCTCTAAAAGTT
Cma2975137	24	53.734	45.706	45.215	0.06127368	NW_023494797.1	5817731	+	CATGC[AC]ACACACCCTTATTACATTTAATTTCCAGTCAAAGCAAATGGGATTAGATATACGACAATCCACTTGCATAAGGAAAGAAAAAGTCAAAGAAAAATAAGTGGAAAAACTGAAGTTTCCAAAAATGTATAGAAAA
Cma3662572	13	33.451	60.137	52.047	0.36806833	NW_023494801.1	4997757	+	CATGC[AG]AAAGCGTCTCAAATTAGAATTTAAGATGTCAGATTCAGTGGTTTTTCCTGTTCACAAACAGACACACATCTTTGTCACAAATTCTGAAAAAGATCGGATTTGGGCCACTTTTACCTGCTGTGTGAACACAGCCTT
Cma3768957	13	31.111	65.67	55.452	1.40262989	NW_023494801.1	25080692	-	CATGC[AG]AACCTTAAAATATGTATTTGATACCTAACAGTCTGACTTTTCAGAGAGTGAGTCAGCTGTTTTAAGTGTGAAATTATAAAGGGCAAAAAAAGGTTATGAGCTTGAGGAAAATGACATTCAGTACATATCCT
Cma142063	16	41.655	52.968	32.177	0.25990674	NW_023494784.1	28111233	-	CATGC[AG]ACTGCTTGTATGTGCAGGCTCTGTTGGAGGTGGTGAATGATTTGTTTGAGGAGCAGACAGATCTGGAGAAGATTGTGAGGAAGATAATGCATCGTGCTCAAACCCTGCTTAAGTGTGAACGCTGCTCTGTA
Cma4835928	25	48.351	55.991	43.584	0.98394995	NW_023494806.1	34178400	-	CATGC[AG]ATTACACATTTCTACCAGAGAGGTCTCCAAATCCCCTGAACTGTAGTGTAGCTTTCTGAGACTTTACTGGGTGTCCAAACTTTTGCACATACCACACCTGCTGCTTTGTGGAGTTAATCAAAAATAAAGTA
Cma24338	16	77.615	6.149	4.318	0.00003939	NW_023494784.1	5606825	-	CATGC[AG]GTGTGACGTCTGATGTCTCTAAAGCGCAGGACTGAATCAGTGTGTTAAAGTCGGACTGTAGCTGAGTTGTAGAAGTGCTGCAGGGTTCTTTGCGTGCTCGATACTCACTACTCTGTAGTGAGGAGAGTATT
Cma1819303	9	96.655	11.785	16.425	0.59150462	NW_023494791.1	43885572	-	CATGC[AG]TTCTCGCAAAAGTTCATTATGCGGACCTGAATGTGGACATAAATCATTCCCAACTCACTGCTAATGCACTTTATCCCTGCACTGCTAGGTTTTACACACACCACACACACACTGCACCCTCTTGTCGCAACGGAGCAGTA
Cma451185	8	110.998	82.529	98.219	0.90039083	NW_023494785.1	45355758	+	CATGC[AG]TTGGCTGCTGGCATTCAGGAGAAATCTGGAACCAAACTTTATTCTTCAAACTAGCCCAAAAGATATGAACTACTATTTACAATCAGAAATTCTTGTAACTTTTTATTGTATTTATTTTTATTTGTATTTA
Cma4674288	25	8.755	10.367	9.044	0.02811508	NW_023494806.1	1389909	+	CATGC[AT]AAGTTCCAGGCTGCTCTTGATGTGGCCGCGGCCCTTACAGCTCGCCAGTCTTGTGGTTTCACATATGACGGAGGCGATTTTTTCCTTTTTTCCTCGTTCGCAGTCAGACGGCTGCTGTTTTTCCCTCTTTGGCTC
Cma6036707	24	66.714	28.254	35.852	0.46634829	NW_023496051.1	272092	+	CATGC[AT]AATTGTTTGCATTAGCTTCAGGGTTTTTTTTTTTCAGCTGGTCACCCTTATACTTACACAATGGAGAGGAGAGTATGTCGTTATAACCATAAACAGAGCAGGAGTAGCTTCCTTTATCATCATCATCATT
Cma4950399	23	45.01	42.035	48.029	0.16922502	NW_023494807.1	21975959	+	CATGC[CA]AAGAGGCGTTGGATTTTGTAGTGTATTCAGAATTTAGCACAACACCTGTAAAGTGGATGTCTACAGCGTTCAGATACACAAGGAGGTTTCTGCATTCTCGTAACTCACAGTAAGTCATTCTGTGTAAGTCA
Cma3513803	12	47.958	50.777	42.569	1.0422096	NW_023494800.1	13799262	-	CATGC[CT]CCTAAAATAAAAATGGAATCAGTCTTCACAACATATTGCAAACACTTGCCAAGAATACTAATTTGCTTACATCATTATGATGGCCTATTAGGAAAATGATGCAACTTGCCTCAATATGTTTGGACTTGTG
Cma1289862	2	63.718	39.224	33.598	0.52137796	NW_023494789.1	34349264	+	CATGC[CT]GAGTTAACCATCACTGTAAGCTCTTTAGTTTCTCTATTTCTACAAGGGTTATCTCGCTATCTTTTATGTTATATATAACTGCATATGACTTATGACCCACACTTAACATATAACAGCTGTAAGAAGACCACACATA
Cma1303142	2	39.888	38.799	32.747	0.43874008	NW_023494789.1	36821294	+	CATGC[CT]TGTTGTATTCCTCTTGGACTGTTGTAAATGTATGTGTGCTCTATACAGTTACGTGTGGCATAAACTATTGAAATAAGGGAAAGACAGTGATAATGGTCTTCATAACCTGCTTACTGATCATTTTTCATCAG
Cma839114	3	57.485	74.504	68.714	0.19510145	NW_023494787.1	39539557	-	CATGC[GA]ATAAACTGTTTTTATTGGGATATTTTTGCCCAGATGTCACTAAAAGCAAGGCCCAGAGCTGTGCACATCACATCAAGAGCTTTTTGCATATGGATCATCCTACCAAATTAGCTCAAAGTCAGAGTTCAAAACCT
Cma3240502	14	4.304	104.926	100.471	0.12761615	NW_023494798.1	36579106	+	CATGC[GA]GCTGTTCAGTGTCTACAAGCACTGATGATAAACACGATACGTTCAGAAAAGCATATTGTATCGTAACATAATTTATCACGATTGTGAATTTCCTCGCAGTGGGACTAATAAAGGATTATCTTATCTCATA
Cma5906120	13	66.859	22.258	34.172	0.33185133	NW_023495887.1	113386	-	CATGC[GA]TAAAATATTACAAATGACAGGTTTTTTAAAGTCCCCTTCAAACAGAGAAGCATTAACCTGTGAATATCCTGACTCTTGAGTGTCGGCTCTGGGTTTTTGTAAGCCGTGTTCATTAGTTAGTGTCACTGTGAGC
Cma274261	8	61.841	26.763	44.895	0.38676683	NW_023494785.1	11611615	-	CATGC[GA]TTTCCAGGCATTTAGGCAGAAACAAATTAAGCAATAACATCTTGTTGAGAACCAATGATGGTGTATTTATAAATAAATGTAAGAAAGCCTCCACTCTGTTTGCAATGGAGGGAAGCAAACATACAACAAGA
Cma884124	3	23.652	115.79	106.677	1.29275976	NW_023494787.1	48401708	-	CATGC[GT]GCCTAGAAGTAACAGGCAGCCAGTGCAGAGATGCCAATACGGGTATAATTTGCTCCCTTCGTTTAGTCCTATATAATCATATAACTGATAGCAGCTGCCCTCGTTCACACAGACAAACAAGCTCAAGCTC
Cma3142300	14	74.948	35.952	40.033	0.09066973	NW_023494798.1	17292611	-	CATGC[TC]GGTCATCCCTGTCCGTCAGTTTCGTCTTTTGGCTACAATCCAAGAAATGAGAATTTCCTGTAGACTGGGATTTTTGCCACTGCTGGTAGACCCGTATGACTGTACACTTCAATACACTTGCAAATTCAGC
Cma1979359	1	117.57	21.412	15.278	0.30161391	NW_023494792.1	25579845	+	CATGC[TC]TGGGAGTCAGAGTGTGTCTCTCTCTCTGGGTGCGTAGAATGGTCCTCCCAAAAAAAATAAATAAAGGGTAAAAAACAAAAGAAATATTTCCACCCTTACCTGTCCTACTGAGGTTTAAGAAACCTTTCTAG
Cma6000348	22	47.759	46.786	51.097	1.66006187	NW_023496040.1	34948	-	CATGC[TG]CCCCTATATTATTGGTATTTGAGAAGGAATAACGCTATGGCCCCAAAAGTCATTTTATGTTTTCTGTTAGATTCCAGCTCTCAAGCGTGGTACTCAAAGGCTGCAGAAACTGTTTAATTGTCCGACTCTC
Cma1843211	9	108.219	2.422	5.781	0.53346838	NW_023494791.1	48880606	-	CATGCA[AG]TTGGTTCTTTGAGTGTTCTTGGATCCGTATAGAACCAATGTCTTTACTAAAGAACCCTTGAAGAACCATCTTTTTTAAGAGTGTAGATTGGGGCTGTGCCACAGCTGCAGTGTTTTATGCTTTAGTGAA
Cma6021429	15	13.248	92.23	80.582	0.36129874	NW_023496045.1	330724	-	CATGCA[CA]AAATTAATAACGACTAAAATGAAACAGTTTTTGGCAAATAAACCAATACAAACCTTATAACAGGACCTCTGGACAAAATAAGTTACTACACAAAATGTAGGATATGGGACTTTTAAAACACTTTAAAAA
Cma1324331	2	74.783	26.027	25.512	0.72040149	NW_023494789.1	40824337	-	CATGCA[CT]CGTGAAAATGTCTTGTGATGTTATATTTTTGCCGTATCACTCACCCCTGATTGCAACCAGCTTGGCCTGTAACTGGTAATACCAGTCAGGGTGGGAGGGGAGGGGAATCTGTGATGGTGACGAGTGATAGCTT
Cma429949	8	95.463	65.501	82.348	0.98793972	NW_023494785.1	40527488	+	CATGCA[GT]CTGGGCTTCAGCCTGCACTGCCACGGGTGGGTGGAAGATAGTAGTGGGCCATATGGCCAACAATCTATATCTGATGTTTTCGGTGTATATATATTTTCAAATAAAATCATTTTAGATGCTGAAATAAATG
Cma684653	3	50.037	83.443	73.395	0.13061237	NW_023494787.1	10364182	+	CATGCA[TC]AAATGGGCTATAGCCTCTATAAGGTAGGGGTGTATATAGTAAATTTGATCCCACTTAGAAGTCAGTATTATTAATGATTTATTTTAAAACGAGTACAGGAAATGTAGCCCAGCAGCAGAGCAAGTGAGAGT
Cma5898325	1	39.593	98.491	91.042	0.34865045	NW_023495878.1	1316309	-	CATGCA[TC]GGTTTTCTCAGATATATATGTTCCTTGATAAAGAACTTGCTCTGTTGGTCTCCAAGAAATGTTTATTCACAGCTCCGTATCAAACACAGCATTTCTCACCATCTCCTTTTTTTTGTGCTGATATGTCTG
Cma4465690	5	89.032	95.016	87.418	0.69253584	NW_023494805.1	4006246	-	CATGCAA[AT]GTGTTTGAGTGAGCGAGAGATTAAATAGAGAGGAAGAAAAAGATTGAATAGAGAGAGGAAGACAGAGAAAAAGAGATTGAATATAGAGGAAAAAAGACAGGTAGAGCCTAAAGAGAGAGATTGAATTGA
Cma3178079	14	54.735	59.785	53.225	0.12640792	NW_023494798.1	23761318	-	CATGCAA[TC]GATAGAGCATTAAGTTACTTAAGCACTAACTCTAGTACAATAAACTCCAGAAGTCATTTGACACCACATTGTAGTAAAAAAAAAGGGTGGAAACTGTACTGGCAAAAACTCAACAGTACATTTTCTGTAAAGT
Cma3329136	19	61.18	49.163	42.519	0.46080405	NW_023494799.1	17443546	-	CATGCAAAA[AT]TGGAGAGACTATGTTACAATTGCTATAATTCCTAAATAGTTAATGCAATATTTTGTTAAACCCTTGAATCTAAAAGTATACGCTTAAATCACATCTTGACTGCTTCATTTCAAATCCATTGTGGTG
Cma5214395	26	44.192	50.687	30.367	9.3456287	NW_023494809.1	19843211	+	CATGCAAAAAAAAATAT[TC]AGGGAATAAAGAAATTACACAAAAAAGTAACATTACCTTGCCTTGATTTAAAGAGTAAAAAAAGAAAAGTGAAAAGTAAAATGTAGGAGTTTCCAAAACTGGAGTTTAAAAAATAATTAA
Cma411025	8	84.612	56.564	71.282	0.07497674	NW_023494785.1	36691468	-	CATGCAAAAACACAACCAGAGACACATCTGAATATTTGGGGGCCTGAGGTGATC[GA]TACTTGGGGCCTTCAATTGGGGCCTGCCCTGTGATGGACTGGCAGCCTGTCCAGGGTGTTTCCCGCCTTTCGCCCAATGAGC
Cma2238071	4	61.882	48.962	36.43	0.60619201	NW_023494793.1	13337383	-	CATGCAAAAACTGCTCTAGAAAGAGGAACACAATTCAGATTAGTAGTACCCACTGTGCTTAAAGGCCATTGGTTCAGGATTGCCAGACTCAGG[TC]CAGCGCAGAGCTAAGTTGTACTGTTCAGTATACAGTTCAGCCC
Cma2137388	1	34.699	103.172	93.17	0.04162373	NW_023494792.1	56146761	+	CATGCAAAAAGACTCCAAAATACACATTATGACTGGAATGTACTACATTAGCTTTGATAGTGACAGATTTGTTT[GC]AACCAGCAAAATACAATCAGCTTAGTTCCAACTGGGACAGTTGGTTTATTCTTCAATTAAA
Cma5906096	13	67.284	22.258	34.172	0.33185133	NW_023495887.1	110521	-	CATGCAAAAATATAGTTAAAATTGAAACAAGCTATGAAACTCATTTACTTGAGAAAGACTTGAGTGTCGGCTCTGGGTTTTTGTAAGTCGTGTTCAATAGTTAGTGTC[AG]CTGTGAGAGTCTCGCACAGTAATACACA
Cma1646501	9	54.266	72.054	48.852	0.51872424	NW_023494791.1	11690921	-	CATGCAAAAATGATGTGGAATTGTGCATTGTAGAGAATTTTGTAGACTTCATTCCAGCCTTCATTTTTAAAGTGGTGATGATA[AG]GAACCAGGGGTTACAGTGCCTAAAACACAAATATAGATATTTTATTTACTAT
Cma5887892	21	30.857	7.539	19.032	0.26932365	NW_023495872.1	163949	+	CATGCAAAAATGTTCACTGCTAGTGCTGTAAAAAGTGGGACTCAAGTTAATTTAGCTTTTAGCCGCTA[AG]TTTTACCCAGTTAAATGCAAGGTGAGTAACTGTGTGTTGTTTACTATGTGTTGTTTACTTACTTAGTGTT
Cma1302799	2	65.633	37.097	30.619	0.61484649	NW_023494789.1	36751727	+	CATGCAAAAATTTCACGATTTGATTTGTTTAGTATGATGCAGA[GA]TTATTTGTTAAAATATACTGAATACACAAATAATGCTGAAGGAACTATTTATGCAGTAGTGGAATATGGCAATAAAAACAATGAACAAGCTT
Cma5905997	13	66.859	21.832	33.746	-	NW_023495887.1	83600	-	CATGCAAAACTATAATTAAAAATGACAAAATCTATGAAACTCATTCAAATAGAAGAAATTGAGTGTTGGCTCTGGGTTTTTGTAAGC[TC]GTGTTCATTAGTTAGTGTCACTGTGAGGCTCTCGCACAGTAATACACA
Cma611865	7	31.591	25.088	38.212	0.85876319	NW_023494786.1	30167027	+	CATGCAAAACTGAAACAAGGCTGATGAGTGGGTTTCTGTGTGCTT[AG]GTAATTTGGGGGCTGGTAACGTTCATATATATACTGCGCTCACTTCTAAAAGATATCACCTCAACTGCAAATATGAAAAATAGCTCAGTGA
Cma4506231	5	53.708	51.179	59.713	0.012806	NW_023494805.1	12395003	+	CATGCAAAACTTCTACGACAGCAGCTTTATAACTCTGTACTGAAAGCTGATTGGCTCTCAA[TA]ACAGGAGGTAGAATCAGGCCTCATCCACTCACATCAATGGGCAGAAATGTAAAACTTAATATGCAAATCACTAC
Cma3646194	13	85.371	13.32	11.186	0.49313997	NW_023494801.1	1463274	-	CATGCAAAAGAATAAGAAATCAGGAAGGGGGCAAACACTTTTTCACACCACTGTATATACACGGACTATGTTCTGATCTATTTAAATCCAAGGTAG[AC]GATAGTAATAAGCTAAATATATTCCCAATCACCATTAATA
Cma1233644	2	46.058	59.227	47.641	0.02715578	NW_023494789.1	23838594	-	CATGCAAAAGATTTTTTGAGTGTTC[GA]TAGTTCTGTATAGAACAATTTTCTTTATAATATTACAGTTAGCACATTACTGGGAGTATTTTCAGCTATTCTGATAAAATCATATGTCATAAAAAAGACCCAATATATGT
Cma2316299	4	58.052	51.09	38.983	0.42384381	NW_023494793.1	28036185	+	CATGCAAAAGCACAGACACCACCCTTTTGTTTCATTTCATTTTAAAACTGCTATTAAGTACAAGTTATTT[AG]TTCTTAATTGTCACAAAAAAAGCGGGAAACACACAAAAAACACAGAAAATCACACAAAGGCCTTCA
Cma3618678	12	22.207	75.04	70.237	0.14675999	NW_023494800.1	33453788	-	CATGCAAAAGCCTTGATGCCTTGACAGTACTGTGATTGCTCAGGCCTACCTCACAG[CT]GTATCTCCAGCTCCGGTGGCGGGGCAATATCCTTGCCCTGCCCACCGTTGAAGGAGTAATCCAGTATGTGGCAGAGCAG
Cma4633115	5	31.791	24.791	43.115	1.354568	NW_023494805.1	36383263	-	CATGCAAAATAGAGTTTTACAGCACTGTTTTGTGATTTTTCAGGTTAGATTTGTTACAAGACTGGAACGGATACATTCTCTTTT[CT]CCGATCCAGCACTTTGTGCTCATATCACCTAATACTGAACACTTTCTTGAACA
Cma1008275	15	78.244	28.691	44.402	0.06301583	NW_023494788.1	23075202	+	CATGCAAAATATGCATTTCGCTTTGGCTTATTTATCAGGCCGTGTCAAAAGCTGTTGTTGAAAAAACGTAATAC[AG]GCCTCAGAAGTTTCAAGTTTCCCAGCTGCATCAAAGTCACGTGAATCACTCGTTACATTTT
Cma362627	8	68.863	39.53	55.959	0.12881559	NW_023494785.1	27625863	+	CATGCAAAATATTAATCCCAGTAAAGATGACATTAACTACAATTGGACAGCTGAGATGTGCATAAAGAT[AG]GAAAAAGGCAGCAAACTTAAAACTGGAACTGTCAAGCAGCCTAGCTAAAGCATACAGCCGTGGCAG
Cma698324	3	99.843	34.488	35.091	0.39029794	NW_023494787.1	13261897	+	CATGCAAACAAGTCGTGGCTATTGTGTCCAAGTGCTGTGGTTGATCTCTCAGGTAGAAGTATGTCAAAATCAACAGTCCTTGCACTGTCCAGAGAGACCACAAC[TC]GATTCATTTCACAGCTGCTTTATGGCTGCAC
Cma3738699	13	49.836	39.707	46.94	0.20152684	NW_023494801.1	19418325	+	CATGCAAACACACAAGGCAGTCATCATCATCACCACCATCATCCTCTACTTCTCCTACCTCTATGAGCCTGTCCTGTGGTCTGAGGCCAGCACGGTCAGCCGG[GC]GAGCCAGGGTCTAGAGAACGGATGTACTGGCCTG
Cma450060	8	110.36	84.232	98.219	0.78238658	NW_023494785.1	45096947	+	CATGCAAACACACGTATATATATACGTTTATATTAGTTCACCACTCACTGAGGCTTTACAGTCATTTACAGGCATTTGCTGTGAATTATTTTAAATTAGTTGTTTTATTTAATTATTA[AT]TTGTTTATTTTATTTAAT
Cma1659215	9	55.755	69.501	38.555	1.48262923	NW_023494791.1	14011697	-	CATGCAAACAGTATTCATCTTCAAGTTCCAAGCTGTTCCAAATCAAATGCTGCTGAGCAACAGGGATACCTTCAACAAAAACAGGAAGTGAGTCTGTATTAATAAACATCTACACAGCAAAACA[TC]AGTAAACATTGA
Cma1080837	15	41.554	48.794	47.381	0.27160222	NW_023494788.1	36706731	-	CATGCAAACCAGGCCCTCTCGTCCAACATCTGTGTCTGACCTCACAAATGCTCT[CT]CTGGATGAATGGTCAAAAATTCCCACAGACACACTTCAAAATCTTGTAGAAAGCTTCCCAGAAGAGTGGAAGCTGCAAAAG
Cma5142374	26	23.323	59.199	58.048	15.38803498	NW_023494809.1	5599467	-	CATGCAAACCTTCCCTCAAAATCAGCTCTATCATTA[CT]CATTACGGCTGTCTGGATGATAAACGTCCTCACAAAGCTTCTCCCGCGTCCCCGGAGTGCGTGCACGTGTCCGCCCTGTGTCTTACGTTGCATTTAATA
Cma985815	15	58.364	45.815	46.104	0.26092196	NW_023494788.1	18739479	+	CATGCAAACGCAGCCGGACCGGCTATGAAAGCAAAAAACAGAGAAGCTCAGATTACAACACACACAGATGAGGTGTGACTTCATTCTCTGCTCAGGAC[AG]CCATTACTCCACTATGTCTTTTCATAGAAAATAGTTGTTTG
Cma4505986	5	53.708	51.179	59.713	0.38342682	NW_023494805.1	12341809	+	CATGCAAACGTCTACAAGAGC[GA]GCTTTATATCTCTGTGCTTAAAGCTGATTGGCTCCCATAACAGGAGGTAGAATCAGGCCCCACCCACTGGCCCCATCCAGAAGTGTACATCATTAAAATGTGAATCATTACAAA
Cma2873618	22	67.307	35.99	45.139	-	NW_023494796.1	20218054	+	CATGCAAACT[AG]TGGTGGCTCTTGCGTGAAATCAATGAAGAAATTATAGCTGCAGGACATTTTCAGGAATAAGATTTATCTTTTTGGCTTGTTCAGGTTGGCAGTGGCGTCTTAACATTATCTTTAATTAGTTCCCTTTG
Cma2456760	27	77.343	63.65	79.944	0.4868245	NW_023494794.1	10837786	+	CATGCAAACTCCACAC[GA]GAAATGACCCGGGTCGCCCGGCCGGGAATCGAATCCAGGCCATTCTTGCTGTGAGGCGACAGCGCTACCCACTGCACCACCGTGCCGCCCTGAAGGCATCCAATTTAAAATAATCACACA
Cma5737244	3	4.484	132.817	118.598	0.23843726	NW_023495456.1	1977567	-	CATGCAAACTCCACACAGAA[AG]GGACCCTGGTCGCCCGGCTGGGAATCGAACCCAGCCATTCTTGCTGTGAGGCAACAGCGCTACCCACTGCGCCACCGTGCCGCCCCACATTTTTAACAGATACCCGTAAATGAGC
Cma3545540	12	40.086	56.309	49.803	0.35261292	NW_023494800.1	19558839	+	CATGCAAACTCCACACAGAAA[TC]GGCCCTGGCCGCCCGGCCAGGAATCGAACCCAGGCCATTCTTGCTGTGAGGCGACAGCGCTACCCTCTGCGCCACCGTGCCACCCTTATTTTGTATAATTTAGATGTTAATGTT
Cma2555224	6	94.907	110.785	111.209	1.74848953	NW_023494795.1	1122598	-	CATGCAAACTGGCTGAGCTATTCTTAGG[CT]TATAGATGTGTGTAATTAGACTTTGGGCCCACAGGCAGGCCCTGGCCACGTAAAGGGGTTAAAAAAAATAGTACAAGATATACCGAAAATGTCAGAATGTTTAATCATAC
Cma5140862	26	16.514	59.199	58.048	0.14545282	NW_023494809.1	5239979	+	CATGCAAAGAACCATAAACTATATGGTACTATAAAGAACCATTTTCTTTGCTAAAGAAC[CG]CTTGAAGTGCCATTCTCATTTTTATTACTGTTAAAAGTGTTTATAAAGACACGTTGTTGTAGTCCGAGTTAATCGTT
Cma4582540	5	63.496	63.521	67.374	0.01654395	NW_023494805.1	26644766	-	CATGCAAAGAACCATTTAAGTGTGAATGTTTCCATACAGAATTTTCTAGAATAA[CT]GAATAGAAATTCTAAATAGAAACACTCCCTTTATTAAAGAACCCTTAAAGAACCACCTTTGTAGGTGTACAAAGCTCACCCTCTATCCCTA
Cma4675407	25	9.393	10.367	9.044	0.3444223	NW_023494806.1	1681222	+	CATGCAAAGAACCATTTAATCAC[AG]CAAAGCGTTCTTTGTGCGCTAATGGTTCTATATAGAACCAGGTTTTCACTAAAGAACCCATTTCAATCATATTTGTTTACGTTTATGAACTTTTTTGTTGAATACTGAATTTCT
Cma4454019	5	100.947	106.508	101.895	0.0138454	NW_023494805.1	1185373	-	CATGCAAAGAACCCTTTACGCATACAAGCAGCCAAACCAACCAGCCAATCACACTGAG[AC]CTGAAGCACGGCGGCTCCAGGCTGACTGACGTCCTGCTTCTCTCAGGAGGAGAACATCTCCAGTCGGTTCTGTCGGT
Cma1838868	9	106.091	4.975	5.781	0.22400646	NW_023494791.1	47858426	+	CATGCAAAGAACTCTTTTGGCGTAGTTGAGTGTAGTTAAGTTTCGGATTGTTTTTAAATGTGATTTTATAACGTTATAAT[AG]CATTTTGTTACTAAAATACTTCAAAATACAAATTTAAATGGTAAATAAAAATTTATTAAGTT
Cma5935734	21	30.644	33.79	28.395	0.29929222	NW_023495938.1	259457	-	CATGCAAAGACCAGGAATCTGCCATAGAATGCA[TC]ACAGCATTCTAAGATTCCTCTAGATGCTCCTCTCTGTTTTCACAATTGACTCAACGTCCTAAGTCCAATGGTGGCTCCACAAAACCTTATTATAGGCTTCTC
Cma5736421	3	11.523	129.412	116.044	0.1422955	NW_023495456.1	1789283	-	CATGCAAAGAGAAGGTCA[AG]TGCTAACAGAAGCAAACTGATTTTTCTTTTTCTCGTGTCCCTTTCTGTTCAAGTGAAAGGGCTTTTTTGCCAGGTAGGTTCAGTGACCGTGGCTTAAAACATTTTTGTTTCAAAGGA
Cma4276848	11	12.306	10.214	19.503	0.85322349	NW_023494804.1	3905194	+	CATGCAAAGAGCCATTTAAGCC[CT]GAAATGGTTCTACATCTAAAAAACGGTTAATCAAGGGTTCTTTAGTAAAGACAACAGTTCTATAACAATAAAAGAAGCATTTTTGGAACTATATAGAACCATACACATTCATTC
Cma201146	16	21.228	72.545	47.924	0.76272049	NW_023494784.1	39134835	+	CATGCAAAGCCAGCCTTAAGATCAATAACTGAATAATAAGTCTAGAGTTTAATGGCCTTGGTGC[AT]GTTCGTAGAGAGTGGAGGAGATAGGGTGTCTATTTTCATAGTAAATGAGAGGAAAAAAAGTGCTTAGAGCGTA
Cma5663947	4	85.502	22.146	18.128	0.0259367	NW_023495291.1	125144	-	CATGCAAAGCTGTGTAACTGGTTCCATATTTCTGACAATAA[AC]AATGTCTTCATTTCTTCAAAGCTTCTCAATATTAAAATTGATATTAAATATTTGTGTTCACACAGATGGCTCTCTACCTGAGTCTGAGAGGAAC
Cma5889221	21	30.644	33.79	30.523	0.27621951	NW_023495872.1	420623	-	CATGCAAAGGCTTCT[CT]TAAGTGTTTATGGTTCTATATAGAACCATTTTGTTTCACTAAAGAACCCTTGAAGAATCATCTCTTTGAGAGCGCACCTATTTATTATATTATATTATATTATATTATATTATATTTTATAAAAA
Cma1839285	9	106.729	4.124	5.781	0.14884724	NW_023494791.1	47950714	-	CATGCAAAGGGTTCTTTGAGTGTTCGTGGTTCTATTTAGAATCCTTTTCTTTACTAAAGAACCCTTGGAGGCC[CT]GTGTTCGTTAGAGTGCAGTAAATCAAAACATTTGATCACCAAAAAAGGACCATCTTATGTAT
Cma4392220	11	53.802	57.481	53.551	0.66922251	NW_023494804.1	26081566	+	CATGCAAAGGGTTCTTTGAGTGTTTGTGGTTCTAT[AG]AAGAACCATTTTCTTTACTGAAGAACGCTTTGAAGAACCATCTTTTTTTTTTAAGTGTGTAGGTGATTAACTCATACTCAATAATCTGCTTAACAGAGTCT
Cma5445291	17	72.044	82.978	62.039	0.63074406	NW_023494810.1	33937886	-	CATGCAAAGGGTTTTTTGAGTGTTCGTGGCCCT[AG]TAGAGAACCATTTTCTCTACTAAAGAACCCTTGAAGAACCATCTTATTTAAGTGTTTATGCCAAAGGACAGTAAAACAATTGTTCTCAATATAAAAGTGGAGAT
Cma990609	15	60.704	41.559	44.402	0.20918324	NW_023494788.1	19649887	-	CATGCAAAGTACGTACCAGAAAGTTACTTAAAAATACTTCATATTTCCTTATTTAGTTTTGAGTAAGTGTAGCTGTATGTACTTAGT[AC]ATTTTTATGTAAATTATTATGTGTGTGTAAATATGTACCAGAAAATAAC
Cma1365233	2	85.636	11.127	13.587	0.02704266	NW_023494789.1	49115622	-	CATGCAAAGTGGCTGTCGGGATGTGCCATCTTCCCAGGTTAAAAAGCACAATTATTGTTGCTGTTGTTGCTGATGTGGTGTTATTGCCGGAGGGGTTGTGTTTATTAGAGTAACTATGTCTGA[GT]GACGGTGGGCTTAGAAGTGT
Cma4812602	25	76.019	85.798	67.427	0.49282996	NW_023494806.1	29362800	+	CATGCAAATAATGTTAGCATTAGCTGCATAGCTAACATTAGCAAACCCTTTATTAGTGACATAA[CT]AGTGCTTGGTGAGAAGCACTATTACCTGGAAGAGAAAAGTATTTGCTACAAATGCCGGACAGTTTCACAGTAA
Cma2186905	4	97.847	4.682	4.875	0.5438618	NW_023494793.1	3368846	+	CATGCAAATACATTTCAAG[AG]TCCTTTTAATAAATAAAAGACCTGATGGTCGTTTTTGAGGCTTTGCCTGTTGAATTTGTCCAGGAATAACAGCAGATTCACGGAGAACGTGGAGATGCTGCAGGAACGTTCTGTTG
Cma5328174	17	34.167	40.833	28.843	0.09819046	NW_023494810.1	11055083	-	CATGCAAATACGAACCAGTCAGTGGCAATTCATTGAGAATTTTTA[AG]CACTAAATAATATTGATAACTCTAAATGAAATGCTACCATATTTATGTCTTCTAACTGAACAATTTGAGCCTGAGAAGCTGATTTCTGTTT
Cma1233714	2	45.845	59.227	47.641	0.59691913	NW_023494789.1	23854955	+	CATGCAAATAGTTCTTTAGGTCTTCAAGCTTCTATATAGAGTCATTCTCTTTACTAAAGAAACCTTTAAAAA[AC]AACCTTTTTAAGAGTGTAGTGTGACTTAAGCCAGGCTTGTGTGCACTTGATTAGAATAAACAGT
Cma3666679	13	38.132	58.86	52.047	1.45564318	NW_023494801.1	5835289	-	CATGCAAATATAT[GA]TTAATTAGCACTAGGTGGGGCTACGGGGTACATTTTAGGACATCCTGAGACCTCCGAGTCAGAGCGGCATCATTCCTCAAGCTAAACGGCTTCGAGTCTGCACAAACGCCGTCAGAAATGA
Cma192157	16	25.483	70.843	42.816	0.83874942	NW_023494784.1	37351626	+	CATGCAAATATCTGGACAGTGGAGGTCCTATGGTGGTCTCTTTCCATTGATGAACGGAGTAGAGGCGGCTGATCAGTTGTGAAGCATCAGATGGGCTGCAGTCAGTAATTGTAAACCTA[CT]AACCTACAGTGGTGAGCAAAAG
Cma4609180	5	41.793	36.709	50.776	0.91751802	NW_023494805.1	31817200	+	CATGCAAATGCTGTCTGTCCACAGCGGGTGTGCAACTCTAACCTGCGCATTTTAAAACGCATCGGCTGACCTGCGCGGGCTAGGGGGCCAGCCGCACAC[TC]GCCAATTTACACCAACAGGCAGCGTGCTAACAGCAT
Cma4420677	11	79.143	87.278	83.018	0.30485836	NW_023494804.1	31616885	-	CATGCAAATGGGTTGTTAATTTGTTGTTAATTTGTAAATTGCACTGTCCTAAATTGCAATTTTGATATAAAAACGATTAATCTT[CT]CAGCCCTAGTGTCAAGCAGAGGAAGACCGTCTTGAGCCCTGATTCCTCCCGG
Cma606172	7	37.549	31.473	42.894	0.38896297	NW_023494786.1	28962012	+	CATGCAAATGGTTCCTTGAGTGTTTATGTTTCAATATAGGACCATTTTC[CT]TTACTAAAGAACCCTTGAAGAACCATATTTTTGAAGTGTGTTCTCTCAAATCGCACCCACTAATTTGACACCCACTAATTTGACAC
Cma621030	7	15.392	7.529	25.016	1.54211614	NW_023494786.1	32162494	+	CATGCAAATGTGAAAACGACGGCCCT[CT]CCCATATTTTGTTTTGCCCTCCACAGACAGTGAGCACCCACACAGCATTGAGTGTGCACCTTTTAAGGTGGAACAGGATAATTCGAACAAGAAGCTGAGGCGCCGAATGTAG
Cma5745517	3	102.609	28.525	30.409	0.45529079	NW_023495463.1	177119	-	CATGCAAATGTTTGGGCACCCC[AT]TCAAATTATATGGTCTGTTTAATGTATAAGTAAAAATAAGATAATGCGTCCTCTACAGAGAACATACTTCTGCACAGTTAATGCACAATTACTGTTGTAACATAGCGGGGGGC
Cma2735630	6	67.433	86.946	81.229	0.72199128	NW_023494795.1	35938264	+	CATGCAAATTGCTGTAAGCTTACTG[CT]AAACAAACTACTATAATCCCAGGGTGCTAGCAGAAATGACTATTATCATAGAGGTGGGTTTTGACATTTATGACCCAAAATGAAGGCCTAAATCTGCTAGTAACAGGTT
Cma1213395	2	47.76	58.376	45.088	0.15863177	NW_023494789.1	19820142	+	CATGCAAATTTGACAAATTTGAGTCACATACCTATTCCATTAATTTAAAAAGATCGGATCTCAGCAATGTCTGGTACT[GT]ATAATGCTGAAGAGAAGGTTTGTTGGTCTGTTAAATGAAAGCATCTGATTGGACAGC
Cma2463725	27	42.83	26.793	53.132	0.11096759	NW_023494794.1	12303552	-	CATGCAACAAAAGCTGACTATAAGGCTGAGGCAAATGAGTAGTATCGGATGAAAAG[GT]CGTTTTATCAGTGCATATTTAGCGCAATCGAGCAGTTTCGTGAAGTACTGAAACTTGTTACGCCTGCTTGTTTATATTA
Cma2316304	4	38.264	51.09	38.983	0.14779183	NW_023494793.1	28036966	-	CATGCAACAAAGATTATAAGCACGAAGTGAAAAGTGTAACAATTAATACTAGACAGCAATTTTACTTTTGTGATAAAATGATATCT[CT]AACTGCGTTACTAATACATATTACAGTGCCAGTCAAACATTTAGACATA
Cma1147584	2	26.695	80.087	67.643	0.11789499	NW_023494789.1	7475352	+	CATGCAACACACACCAACACGCCACCACCACCACATCAGTGTCACTGCAGTGCTTAGAATGAACCACCACCCAAATA[AG]TACCTGCTCTGTGGTGGTCCTGTGGGGGTCCTGACCATTGAAGAATAGGATGAAAGGGGG
Cma4462679	5	101.586	103.527	101.469	0.18488555	NW_023494805.1	3143881	-	CATGCAACACAGAGGGGTGGGGCTA[AC]GTCTTGTAAGTGTCCCGAGGGGCGAAATAGGATTGGGCCTAAGTGTAGGTTAGGTTTAGGTTTAGGGACAGATTTGACAGAATCTCCCACACTCACCTTCAAGTTCAGCTGCA
Cma4454475	5	101.16	106.508	102.746	0.70271518	NW_023494805.1	1274961	+	CATGCAACACGTTTCGTGACTGCAAGCCATTTGAAAGACCCAAACTGGCTAAGTGGACCCAAATTTCTGTCTGCACCCCAGCCAAACACCTCTGAGAGCAGCTTTGAGCTTGTTGATCCAA[TG]CTCAGACCCAGACA
Cma2180474	4	91.463	14.048	18.128	0.10140184	NW_023494793.1	1837629	-	CATGCAACACTGCTGGTTCTTTTTAATAACAAATATCATATTGCATATTGTGTATC[AG]AGAGAAATTCTTGAAGGATCGTAATATGATATTTGTGCCATACCGCCCAGCTCTAATCTAGAAACAGCTCACTGCAGAA
Cma342214	8	63.331	35.274	51.278	1.00604399	NW_023494785.1	23895194	-	CATGCAACAGGTTCAATCCCTAAAGGCT[AG]GATTAGGTATAGTTTTGGGTTTAATTACAGTCCCACCAAGGAAAATTGTTTTTAGTCTAGGCTTAGGGTTAATCAGGGTCTGGGAAACTGGCCCTCAGAGAGTGATAC
Cma2877696	22	66.456	35.99	45.139	0.17186918	NW_023494796.1	20973347	+	CATGCAACAGTAAACAACAGGCCTTATATAAACTGTACTTCATTAAGCTAACACTTACTTTCTCCTGGAAACAGCTAACATACAGCAAAACTGCTTCAGAGGAAC[GA]ATAGCAGTCCAATGTGCTGTTAGAGCTACTC
Cma298621	8	59.075	30.167	48.299	0.36423184	NW_023494785.1	16020861	-	CATGCAACATTACA[GC]CTATAAATCTTAATCCCACACCATAAAATAGTTCCACATTTTCTTAAACTGGTAATGATTTCTTAAACTGGAAATACTTCTACACTTTATTATTGCTTTGCCATTTATAGGAAGAAGGAAA
Cma3838014	10	59.957	55.35	50.069	0.81829672	NW_023494802.1	2754666	-	CATGCAACATTCCCAAGATTTATTCTTTTATGTATGACGTCCTTTAATGTTTCATAAGACATTGTCAACCAGTAAGCGTTAATGAAATATAGAAGTCTTTACAGTTTAATGAAAAT[TG]AAATTAAAACTTCAGACACAA
Cma455032	7	86.947	88.504	85.313	0.04641454	NW_023494786.1	138930	-	CATGCAACATTTGTGGAATGTAATTCTGCAAATTTG[GA]TTTTGTACTGAAACTCTAGTCCAGAACGTTACCTCTCCTTCATCTTCCTCATCTTCATCACCATCATTTCCTTCTTCCTCTTCGTCCTCCTCTTCCTCG
Cma4167317	18	47.656	132.595	100.543	0.23295632	NW_023494803.1	25508474	-	CATGCAACCGTCAGGAAGGAAGTGTTCACATATTGTATGCTATTAATAATGCTGTTCTTATCTATTATGTGTTGTGTTCTTTATTATTATC[AG]TTATTATTAGAAACAACCATTGTGACTAAATCCCACAAAGCTGAA
Cma566672	7	51.804	49.774	56.512	0.50689106	NW_023494786.1	21508299	-	CATGCAACCTCTATAAACAAAGACCAGCAGTAGAATGGGTCCTACTGAGGAATGTGGCACTGTCATTGGATGCCACTTTTACCACAAGTCAGTTT[AG]TAAGATTTCTGCCCCATCAACTCTAAGTGCTATAATTGAA
Cma6013230	21	35.112	33.79	36.906	0.3684072	NW_023496043.1	766495	-	CATGCAACGAATCTTTTGTCCAGAGAGCTCGTGTAGTAGTTAGCAGGTACTTGATAAAAAGCATTAAGATGAAAAAT[AC]TAACAATAAGTCTGCGGTTCAAGGGGTTAATAGCGATGTTAGTGTGCGTAGACTCTTGAC
Cma1120713	2	11.586	94.135	82.546	0.52165186	NW_023494789.1	2231280	+	CATGCAACGGGTACTTTGATTATGGTTCTATATAGAACCAC[CT]TTTTTTTACTAAAGAACCCTTGAAGAAGCATCATTTTTAAGTGTGTATATAAATGAATGCGGGTTCACTATTAGGCAAATAACAGTTGCCCTTTTT
Cma91929	16	29.313	65.736	40.689	0.00102811	NW_023494784.1	19020644	-	CATGCAACGGTGTAGTCATCAACAGTAAATGTTACCAGTTCTTCAGGGGACCCAAGAGAGCGGCTGATGCTGAGGTATCAGTGGATGCT[AT]TCATCTCTGTTAGTCTTAAAGGGGAATTTCACCAATTTTTCAAAATC
Cma1804206	9	84.267	29.493	21.106	-	NW_023494791.1	41010402	+	CATGCAACTAAGAAATAGAACAATTCATTTGCTTTTCCTTTTACTTTGTGCTGTGGCAGATTATTAACCACTAGCTAAGGCTTATATTTTGCTTGTTTATTAGCTTCC[GA]CATTAGCATTCCAAACAGAGATCAGAA
Cma437450	8	100.571	73.592	87.882	1.13767997	NW_023494785.1	42174210	+	CATGCAACTAGTTGCATTAAAGTTTAGTGTAAAGCCAGTCTTAAAATTAAAC[AG]AGCTGGTTTTGTTACTGTGCCCTTTGAGACTAATGTATTTAAATGAGCTCTGTTCTGATTGGCTGATTGTCCTTGTATTGTGCTTTATT
Cma5438754	17	69.49	79.147	61.613	0.29950561	NW_023494810.1	32429171	+	CATGCAACTATACCTGT[AG]GCTTTAAACAATTGTCATACTTTTTAAAAAAATATTTTTGGCCAATTTACAACCAAAAATCAATCACAACACACTATAAAACAGCTGTCTGATTTCTTACAGCCATAATTCTTTGTAAAACT
Cma1591731	9	11.903	114.619	91.897	0.03879084	NW_023494791.1	923426	-	CATGCAACTATATGTATCTGCTGTTTTAGAGCAAATACGAACGTGGCCCAAATCAGAATTGGAAATGTGTGTGTTTTGCTGCTTTTTGCCATTAAAACATAACTACACACATTTAAA[AG]CACTGGATCAGTTTTATCT
Cma2710532	6	73.603	66.092	59.95	0.33836807	NW_023494795.1	31183141	+	CATGCAACTCTTCTGCCACAGATTTGAA[CT]GAGTGTAAGGGACCATCTTCAAATGTTATCAATGGATCGCCAGGGACACATTCAGCTCCATAGGGTAATCTTATTTAACACGGGCAATGCGGTCAGCCTTTATCATAAA
Cma57672	16	53.996	38.498	27.071	0.62006752	NW_023494784.1	12620394	+	CATGCAAGAACAGCCACAAATGAATT[AG]GTAGTAGCTCTATTCAAGGGTTCATTACTGAAAGAGTCACTGTAAGACATACAAGGTAAAATAAATTGTTGCTGTCAAATATATTGTTGCTATATGTTTTTGTCATTTTTTT
Cma296370	8	58.224	28.465	47.023	0.41353062	NW_023494785.1	15609467	-	CATGCAAGAAGAGCTAACCCTTCATTCTTTCCTGTGTGCTCTTCATCGAGAGACTCTGACAGCAAGTTTGCCTGGCATCACCCCCACACTCACCTGGGCC[AG]TCAGTGAGGCGGAGAGGGTGAAGGATGTACTTGGCC
Cma2731315	6	73.603	66.092	59.95	0.73668853	NW_023494795.1	35140358	+	CATGCAAGAC[CG]TGGTAGACCACTAAAACCATCAGAGAAAATCAAGCTCCACGCTTGCTTGAGTTCTTAAAAATTACTAATGCTCTTACATTTCTCAAGAAGCTGAGAACCTACCGAGAAACAGAAATAGACAAAAA
Cma1775117	9	75.118	42.264	29.192	0.0653835	NW_023494791.1	35509641	+	CATGCAAGACCAGACAGACCACCAAAACCGTCTCTATCACATAAACA[CA]TACTTAAAGCTTTCATCTTTGAGATATCAAAAATCAAGCTCCACTCTTGCTTCAGATCTAAAAAAATCCATAGGTGCTTCGGTCCATCC
Cma5128785	26	20.982	58.773	50.81	25.45922907	NW_023494809.1	2893321	-	CATGCAAGACCTGGTAAACCACCAAAACT[GC]TCCCCATCAGATAAATAAACAGTACTTAAGACTTTCATCTTTGAGAGAGAGGAGAAAATCAAGCTGCTTCAGATCTGAAAACATCCACAGGAGTTTCTCTCCATCCT
Cma1322037	2	71.165	29.006	27.64	0.19644586	NW_023494789.1	40390382	+	CATGCAAGACCTGGTAGACATCAAAACCATCCCCATCAGAT[TA]AACAGCACTTAAAGCTTTCATCTTTGAGAGAGAGGAGAAAATCAAGCTGCTTCAGATCTGAAAACATCCACAGGTGTTTCTGTCCATCCTTCCACTG
Cma2964567	24	54.798	42.726	43.939	0.35549425	NW_023494797.1	3834029	-	CATGCAAGACCTGGTAGATCACCAAGACTGTCATCAATAGATAAACAGTACTTAAAGCTTT[AT]ATCTTTCAGAGATCAAGCTCCACTCTTGCTTTAGATCTGAAAAAATACATAGGTATTTTTGTCCATCCTTCACC
Cma2329781	4	41.243	67.689	56.006	0.19341618	NW_023494793.1	30605306	-	CATGCAAGACCTGGTGGACCATAAAAAGCA[CT]CCCCATCAGATAAGCAGTACCTGTTAAATATATAATCAGTGTTAAATATACTTAATTGCCATTTTGACTGCAAATTAAATTAATGAACAGTGGTCTCTGATGTTTGC
Cma4143338	18	52.124	127.062	95.011	0.10712092	NW_023494803.1	21194701	+	CATGCAAGACCTTGTAGACCACCAAAACTGTCACCATCAGATAAACAGCACTTAAAGCTTTCAT[TC]TTTGAGAGAAAATCAAGCTCCACTCTTGCTTCAGATCTGAAAAAATCCACAAGTGTTTCTGTCCATCTTTCC
Cma953781	15	33.256	41.559	44.402	0.96583255	NW_023494788.1	12927591	+	CATGCAAGAGCTGACTCGGCATTGCCCTAAAA[TC]GCCCGCGCTTTTGATTCACACGCAGTCCGACAACTTCCCCTGCTAGGTTGTCGGATAAACTGTACACAGAACACCCTATATTACTTAAGGGTACAATGGGAGG
Cma4397141	11	57.206	57.481	53.551	0.5807501	NW_023494804.1	26975709	-	CATGCAAGAGCTGCAGAGCAGGTCAATCGTATTACTTCATTAAA[CT]GGCACACATTAACAGTACTCACAAGAACAGGTAGATGAGTAGGAGAGTGTTGAGAGACAGTGGCTGCAGTACCTTCTCTTGCTGAGCAGCAC
Cma2329657	4	56.775	53.218	40.26	0.46153033	NW_023494793.1	30585755	+	CATGCAAGAGTAAAATCCAAAATCCAAACAACCAATTTTCCTAAAGAGGTG[CT]TGTTCCTATGTTAAGAGTGAGAGCTGACTCTAGAGCTGGCTCCGTTCAGAAGAAGGAGTGCAGTTCACTACAAGGCCATAGAGT
Cma1406041	20	36.635	67.041	95.088	0.47625106	NW_023494790.1	5833527	+	CATGCAAGATGCAGAAG[CA]ACGAATCTTAACAAAAACAAAAGAGAGAGATCAGATCACTCGTTTTTAGAAAGAACCGCACTGGCTGCCTGTATCTTTAGGACAGATTTTAAGATTCTGCTCCTAGTTTAGGCCTTAA
Cma2784874	22	77.972	84.931	70.249	0.16455797	NW_023494796.1	1189794	-	CATGCAAGATTTCGTACAGAAG[AG]CCCAGGCAGAATTCATCCGGTTTGTGCCCCAAACTTGCAACAAAAGCTTAGCACATCTGGCCCAGAGAGTTTTACCACTTCTCTGCTGAACAGGGCCCCATCGTTGTTTCCCT
Cma2709645	6	50.41	69.922	64.632	0.66662669	NW_023494795.1	31015051	-	CATGCAAGCAACTGTTATAATCTTCTACAATCTCTCAGATCACATTTAGACATTTGTAA[CT]TTTCAATGTGGATGTTTAGCTGTAGTAAAGTTTGATATAGAGCCTCTGTTACCTCAAAATGAATCACAATAGCAAT
Cma1569210	20	85.592	15.484	37.573	0.14251884	NW_023494790.1	36273237	+	CATGCAAGGCTGGAGTCCAGCACATTTTGGTATTTTCTCTGCTGTGTAAACCTGGTAATTAACTGATGAGTTGAGAGCAGGGAATTCACCAAACTGTGCTACACAACATCTGAATGGATCGTATGAACATT[AG]CAGAA
Cma189141	16	51.656	42.328	27.496	0.59067261	NW_023494784.1	36742195	+	CATGCAAGGGGATGTAAGGCAGAAAAGTCACCAAAGAAAACATATTTTTAGATTTTACCTTTGTCAACATTACATACTAAAACTCAGGAGACAGGTATAGATTCACTGGATGTTTAGGAAAGTAAA[AT]AAAACACTT
Cma2590134	6	78.923	96.309	91.446	0.03534096	NW_023494795.1	8490877	+	CATGCAAGGGGCTTTATGTCATTGAAGTGCGTGAGATGTATGAGTGAGAA[AT]GTGTGATGTAGGGGTGAATGTGTGTGTGTATGTGTACAGTACTGTGCGAAAGTCATAGACCCTTTATTTATTTGATTGCCAGCAAAAGT
Cma1589906	9	8.072	115.896	92.748	0.13835473	NW_023494791.1	532072	+	CATGCAAGT[GT]TACATACAGTTTCCCTCGGTCAGTCACACAGCGGTAATATGTGCTTTAGACCCATCTCAGAGGAAACCCCCCCTCCCCCCGCTGAATGTTTAACTAGCGGTGGGCTTTCCTGAGCGAGCGTGTGAATGAGTGA
Cma1498440	20	8.874	75.553	111.262	0.21469451	NW_023494790.1	22870818	+	CATGCAAGTAATTTTGGATAATTTATTGGTTCTTTCATCAATAAATACTCAAACTATGTACATATATTATTACACA[TC]ACACTACACATTGTCATCACAGAGGAGAGTTTATATGAACACTGTAATATCTTAGGCCGG
Cma4190042	18	45.315	145.83	101.82	0.66970557	NW_023494803.1	29606305	-	CATGCAAGTGGTTTGTTTTATATCTAACCTTCTCAAAAGTATCTCCTGAAAAATGAATA[AG]CTTGTACTTAATTACTATTTTTGAATGTTCATTTCAACCATTGGAAATTAAATACAGTTAACAAACATCATCCGTT
Cma621090	7	15.604	7.529	25.016	0.50954216	NW_023494786.1	32174723	-	CATGCAAGTTGTTCTTAAGCAAGTTCCTTCAGGATCGAAAGTCAAATGTATTTGCTTTTGTTTTGCTGTTCTATTTAAATGTGATTACATAATTACATATTATATAGTAAATTATGCAGGT[AG]ATCAGGTCTTCTATCTTCCTG
Cma280333	8	57.16	28.039	46.597	0.13328478	NW_023494785.1	12687902	+	CATGCAATATACAGAGTAAAATAGCAAAAAA[AT]TTGCTGAGGATACTGTTTTAAGCCAAATTCTTTGATTATGCATTTTTGGAAAAGTGACTCATCCTTGCTCATAAAGGACTCTGCCCTTCCTGAATGCTCCTTTTA
Cma84291	16	28.249	67.013	41.54	0.10280109	NW_023494784.1	17630367	+	CATGCAATATACTTCATATTAAACTGAGCAGTTTATTTGCTCTGCATTTTTTGATACCTGTGCTTATTAAAATGAGAGACTCTTACTGAATGACATTGTAAGGTACATTGTATTGTTGCATACTTAGTA[CT]CTAGCTAGCT
Cma2896631	22	34.95	30.234	40.032	0.53168413	NW_023494796.1	24598945	-	CATGCAATATATACTATATCTAAGTATCCATATGTAATAATAATATGACCAATAAGTGTTATATTTATGTAAGTACCCACACGTAACAACAATATGCCCTATATGTATTAAATAAATGT[CT]AGCATCTATGTGCAATA
Cma3067751	14	103.281	4.844	14.394	0.30162434	NW_023494798.1	2914828	+	CATGCAATATTGGCCTTTATACAACTACAG[CT]GTGTAAATGCGATGCTAATGCTAACTCTTTGGGAATGTGTTGTTGGCATCAAATTCAAAATGGTCATATTTTTTCAAAAAACAATACAATTTCTCAGTTGCAACA
Cma620403	7	13.477	5.401	21.611	0.29159465	NW_023494786.1	32022779	+	CATGCAATC[AC]CTAAAAATAAATATTTATGAACCACTGAAACCGTTCTTTCAGCAACAAGTCAGAAACTCGAAACTCTTTCCGAAGATTCCACGTTTAATTATGTGATTACGAACTTTAGGTCGGTAACTCGTATGT
Cma1804933	9	91.335	16.892	20.681	0.19170603	NW_023494791.1	41147845	+	CATGCAATC[TC]GGAGCAGCAGGAAAAGCATTTTGGCTAAACTCAGCAATAAAAACCAACATTATCACCTCAAATTAGAGCTCTTATACTGTCAATTAAGAATGTCTTAGAACATCAAGAGTCTTGACAGCCTGACCTC
Cma2666864	6	43.176	64.39	58.248	0.08024133	NW_023494795.1	23006245	-	CATGCAATCCTAATTATAGGATTATTC[TA]GCCTATTTCTAGATGTTTTTTTATGTGTTTAAAGTAATTTTACTTTCTACTGAATCTACTGAAAATGTAATGTACTTGTTTCACAAAGCAATGCAGATAATTCTATCAT
Cma4679126	25	11.946	13.772	11.598	1.042561	NW_023494806.1	2658522	-	CATGCAATCTACTGTATAGACAACAAAAGGAAGAAAAAAGCCTTTAAATTACTGTAGATTTGCTGCAGCCTCCTTACTTTTCATTACAGAGAGTGACCCGTGGCTGAAACATTCCATTTTTG[GT]CCATTTCATCTG
Cma1517598	20	58.346	41.877	67.4	0.47429078	NW_023494790.1	26349110	+	CATGCAATGGCTGGAGGCATCCAGGAGACATCTGGAATCAAATGTACTATAAACTAGCCTAAAAGATCAACTCCATTTTTGAAAATAAGAAATTCTTGTTACTTTTTA[CT]TGGATTTATGATAATGTGCACCTATTC
Cma4561270	5	56.9	55.435	63.118	0.24092932	NW_023494805.1	22727141	-	CATGCAATGTATGACAAATGACTTCATCCTGTTCTCTTCCTCTTTCT[GA]TGCTGTTGACTCTGTCTTTAGATCAACATAGTCAACATTGGAACAGTTGCTACAGAAATTCAGAGTGCTTTGGCTGACAGTGTTTTGG
Cma4103476	18	57.656	121.53	89.904	0.20640865	NW_023494803.1	13759785	+	CATGCAATGTCATCC[TC]GAAGCTTGGCCTTCAGGATTACGGCTGGCATTTCTTGCAAGTCTGGCAAGTTAGTGAGAAGTTTATTAGATCTGATCACAGCAAAAATAAAGCATAAACCGGGCAGTGCAACAGCGAGCC
Cma4770999	25	48.351	55.566	43.158	0.30222682	NW_023494806.1	20928851	+	CATGCAATGTGCAAGTGACAGAGAGGAAGAGGAGTGGATGAAGAGGGGATGAAAGAGGAAGAGATGATGGATATGTGGATGGAGAAA[AG]AGGGACGGAAGGATGATTGAGGAGTGCAGCAGAGATGTATGACCTGA
Cma5825528	13	67.922	21.832	33.321	0.39271927	NW_023495681.1	48393	+	CATGCAATGTTGATATCCAAAGCAGGTGTGTCCAAGTTCATTC[TC]TGGAGATCTACCACCCTGTAGAGTTTAGCTCCAAAATATCTTAATCTAAAATTCAGTTGTTCACCTCAAGATGGTGTTGTTGGTAATGAAATT
Cma3018271	24	43.521	56.771	54.578	0.25329872	NW_023494797.1	13878611	-	CATGCAATTAAAGGTCTTCCTGAGAAC[TG]TTTTAATAAAAATGAACTTCCAAGCTGCAGTATTATTTATTTTTAATATTTAAAATGACAAATCTTCCTATACAGTCAACGCGGATGATCCTCCGATGGCGGTTGTCCGTAA
Cma4677167	25	11.095	12.921	10.747	0.61810948	NW_023494806.1	2151629	+	CATGCAATTAAATGAATGCTAAATGTGATAAATCTCTCTC[GT]CTCTGTTTCTCTCTCTCTCCAGTTTGTGAGAGCAGGTCAGGTGTGATGATGGAGGTCGTGCCTCGTTTCTCCTCGTCCTCGTTGACCTACCTGCCTGTTT
Cma475932	7	80.776	82.97	81.057	0.31035414	NW_023494786.1	4723278	-	CATGCAATTAATGATCAGCTA[AG]GTCACGATTGTGACAGCTGTTGCTTTATATACTCCAGGATGTGTCTGCAGGGTAAATAACTGTTCTGTCCCCTGATTGGTTCCTGTAGGAAGGGGGAGGAGCCCAGCCAGGCTCC
Cma3904912	10	77.404	32.795	36.876	0.07737963	NW_023494802.1	15173643	-	CATGCAATTACACATTTCCACCAGGGGGGTCTCCAAATCCCCAAAACGTACATAGTGCAGCTTTAAAGTAACTGAAAAATT[CG]TGTAAATCAGTAATTAAACTGTTTGAGTAAATAAAAAATTACCCAAGTAGTTTTTCAGT
Cma1650325	9	54.904	71.203	40.257	1.15791535	NW_023494791.1	12388914	-	CATGCAATTACATAAGTTTATGCTTCTGAGCAAA[TG]CAGCACTTTCTTTAAAATGAAATTTACCTTTGCTGTAATTCTTTCTAGTTGCTCACACACACCTTTTAAAATGTCCCAGTGTTACTCTCAACATAAAACAA
Cma1788766	9	77.884	38.008	27.065	0.26222424	NW_023494791.1	38100620	-	CATGCAATTATTTTAGCCTAAGACTGAAATGGAAGCTAGACACTGTGAAGCTATCGGCAGTTAGAAAT[AG]TTACATACAGCTGCAGCACTCCAGGTGGCATTTCAATAAAGAATACATCCTGGGTAGATAATGTGAG
Cma1190861	2	52.866	53.695	40.407	0	NW_023494789.1	15736164	-	CATGCAATTCCACATTTACACAAGAGAGGTCTCCAAATTCCCAAAACTTACATATTGTAGCATT[GA]CAATAATTGTGAGATCACTTATACAGTTTACACATCTAGTGCAAAAATAATTTGATGATTAGACAAAATCACAA
Cma153774	16	41.655	50.84	31.326	1.9589786	NW_023494784.1	30248588	-	CATGCAATTCTACGGTTAACCCCTTAAATGGCCAGGGCACCCAATGTGCCCAAAGTTTTATTACATACTTCTTTAGCCTATAAACAAGCAGTAGAAAATGAGTTTATGAAAAATGTTTAAGGTTACTA[AC]TTATTTCA
Cma1880611	1	84.798	52.064	46.782	0.40779881	NW_023494792.1	7361884	+	CATGCAATTTGATTTATGCTAGTTGGTGGGTTATAAGCTTCCATTACTTGTAGCTTTGTAGCTCCAAAAAAAAAG[CG]ATTTTTTTATCTTGGCTGATGGACTACATTTGGGATAAAATTGTGTAAATTTTTTAACTA
Cma5627316	14	67.714	43.612	43.863	0.03974747	NW_023495267.1	3485626	-	CATGCAATTTGCACAGTGCTAACTGGGTACATTACTTTTAACTACATTAGCCTGGCAGCTCCAGTGTAAAATTGAACAGATCAACTTATCAAGCATATCTTAGCTGATTGACAGTATTTGG[CG]GTAAGAGAAAAACT
Cma1867760	1	90.119	51.638	45.931	0.2405653	NW_023494792.1	4805927	+	CATGCAC[CA]CTTAAAACTAGAGGATCCTAAATTTTCCTTGGCTTGAACATATGGTTCTAGGAAAACCCTTTAACTGGTAAAGAACCATTATATTATGTGTAGGTTCTTTGAACTTTAAAGGTATTTTTCACACTCAC
Cma2490081	27	41.766	25.942	51.43	0.452597	NW_023494794.1	18006061	-	CATGCACAA[CT]TACATTTTGATACAATTTGTTTTGTTTTCAAGTGGGACAAAAAAGACAAAATTGAGGATGCAAGGTTTTGTTCTTACAGTGACAATATATCTCTAAACTATAAGTCTCTGATGTAAAGACGCCTTTA
Cma659627	3	110.482	14.005	20.62	1.53847101	NW_023494787.1	5355815	+	CATGCACAAAAA[TC]GGGAATCGGATTTCGGCACAACACCGGTCGTTTAAAATGCCTGCCTACAGCATTCAGCTGGTTTATTCATTTTAGTTCTATTCATTTTTATAGTTTACAATAAATCAATATAACAACATTGTT
Cma5625368	14	67.501	44.889	43.863	0.23774461	NW_023495267.1	3113681	+	CATGCACAAAAGAGCATTTTTTTAAGCCTAGCCCACCTTTCTCCCTCTGCTCATCTGCTGTCGAGAAGCAGCGCA[AG]CATTAATTGACTAATGCAAGCCATCCACTTCCAAAAGATACATTCTTCTGGGACACACCA
Cma3787760	13	54.091	28.216	40.131	0.27545585	NW_023494801.1	28893907	-	CATGCACAAACACATCCGGGCAACTTCAAGGGTTCTGTTAATGCCATTAACAATATCAGTCAACACTTGCTCATTTGTCATCCACT[AC]AGACCCATCCATTAGTGCACTGCTCGTTTGGTTTAGCCTTTATATGACTT
Cma2478954	27	79.684	68.757	91.445	0.00774723	NW_023494794.1	15552890	-	CATGCACAACGTCATTGGACAGCTGAACGTGCTCAGTGGAGAACACTAA[AC]CACCAGCTCTGTTACGACAGCAAGCTAGCTAGCCGTTGGCTAGCATCACACTGAGGGATGGGGGAGATGGGTGGGCCATCCTACCC
Cma175908	16	46.123	44.882	28.348	2.53570439	NW_023494784.1	34246767	-	CATGCACAAGCCTTAGCTATATT[CT]AACATAACATTATGACATTTAAGTGCATCAGTAAATAACAAGAATATGCATCCCTGTAAAAAAGACCATTAGAACCACTAGGATTAAAACCTGAGTCCTTTAAACTGTGATAT
Cma2989910	24	51.181	47.834	46.492	0.0337096	NW_023494797.1	8544289	-	CATGCACAATATTCAAGATCTACCCACAGATTTTCTATGATGTTCATATCCAAGGATGGTTAGGACCATTTTGAAAGCTTCAGCTTGCGTTTCTTA[CT]GGTAGTGGGATGTTTTGGATTTTTTTTAGCTTTAATTTA
Cma4956370	23	48.414	41.184	46.752	0.5965562	NW_023494807.1	23089792	-	CATGCACAATCTCTGGCACTGTTAGGGAAGAGAGG[GA]TGAGAATGCAGAAACTGAGTAATAAGAAAGCAACAACAACTAGCTCCAAAATGGCAACTTGTCAGGAGAAGGCAAAAAACATTTTACTTTTAATCCAGCT
Cma3152639	14	57.288	56.806	51.098	0.33770541	NW_023494798.1	19089739	+	CATGCACAATGCACAAAT[AG]CACCCAAACCCTTAGTTTCAAGCTTTAGTATGAGTTATAAAACAGAAAAGGAAAACTTTATATGAAGAATATGAAGAGAACAGATAAAATAAAAAAGAGCTAATTAAAAGAAACCAAG
Cma6044202	24	71.821	23.147	30.319	0.3285413	NW_023496051.1	1907516	+	CATGCACACAAACCCACCTCTGCATCTGCTTCCTTCTTGTTGAAAGCGTACACTGTGGCTGGAAA[CT]TCTCAAGTTTGGTGTCCCACAGGGGCAAACGCAGGCCGGCTCTGCACACTACAGGGGCAAAACGAAAAAAA
Cma3162912	14	56.224	57.658	51.949	0.40580774	NW_023494798.1	20960660	+	CATGCACACACACACACACACACACACACACACACACACATTATCTACACTGCTTATCCTTCTGGATCACAAGGGGTGCTGGAGCC[TC]ATACCAGCAACCATTGGGCAGAAGGCAGGTTACACTCTGGACAGGTGATTGT
Cma603181	7	28.399	25.088	39.489	0.03590507	NW_023494786.1	28379366	+	CATGCACACACATTTGCCAAGTGAGCCTATAGCAGTTTAGCCCCGCCCATTCTCTGTGAAGTTACAGGAGTGTTCAGCCCAGACTGCGTTTTTAGTGTAGTACAATACACGGCAGCCAATTAGAACAGAGAT[TC]ATTT
Cma4220301	18	35.73	146.255	106.511	0.09342476	NW_023494803.1	35153878	-	CATGCACACACGCTCTCACATACTTGGTACTGCAGCACTGACTTGTATTATTGTGTAATTAGTATTAAATACAATTAACT[TA]CTATGAAATCAGTATGTATGTTATGTAATTATGTGAGAAGCTCATACAGGTATATTGGTAACA
Cma3494063	12	50.299	47.798	40.441	0.18051128	NW_023494800.1	10221381	+	CATGCACACAGGATTTTCACTTTCTCTCTGTTTTTGTGGGCTGTAGCGTGCTGCGGGACCCTACAGTAGCTAGCAGTTCTCATCAGATTGCTATCCTGTAAGTGTCATTGCTTTCATCACTCTGAACTCCTC[AG]GGG
Cma3429821	19	27.13	14.257	11.449	0.37937806	NW_023494799.1	37279636	+	CATGCACACATACACAGAGAGAGATAGAGAAGCAGGCGAAGGTGAGACACA[CT]TGGGAGAGAAGGCGTTGTTAAAAGTGTCAAGCGGATGCCTTTGCATAATGCATATCACACCTTTGAAATGATCCATTAGCAGTCGGCGG
Cma2873642	22	41.167	38.868	46.841	0.2625812	NW_023494796.1	20221394	+	CATGCACACATTCACACATACAGTGCTGTGCAAAAAACAGACCACCCTTCATTTATCTAATGTTCAC[AT]CAAAACAGCCATTAGACGCAAGTTGTTTATTTTTCAACATATATTTAAAAGATGATTACACTGAAGC
Cma5467115	21	62.775	58.473	68.406	0.68735453	NW_023494825.1	961361	+	CATGCACACCCATACATACCCATACACTCACATACACCTCTGAACACAGATGTTCATACCTGAGTGTTTTGAGTGAGCAGTGTGGATCCTCCAGGCTAGCAGAGAGCAGATTTACCCC[GT]GACTCTCCTGGGTGATTGTA
Cma4697224	25	31.747	33.352	30.816	0.18320634	NW_023494806.1	6789866	-	CATGCACACTTTAAAGCAATTTAAATTTAGGTATTTTGTAAAGGTT[GA]TCCACACTTAGCAACAGTTGCTATGAAACAACAATTTTTAAGAAGGCTAGATAAGTACATTCAAATGTTGTTGGGGTTAAGCTGAACCTG
Cma498100	7	72.265	70.626	75.95	0.13049687	NW_023494786.1	8918464	-	CATGCACAGAATGCGTCCTAGAACTGCTGCAAAGCTTAGTACATCAGGCTCAGAGAGA[AT]AGAAAGTTAGAAATTTCTTAATGAATTTGCTGGGTTACAGTAGCAGCCAAAGACCTATGCAAATCACATATACATACA
Cma4984697	23	27.136	22.459	31.005	0.00618634	NW_023494807.1	28647607	+	CATGCACAGAGAACTGTGGGTAACTGAAGGCATAGAAGGATACATCTGTTGC[AG]TCCTCGAAATCACTCAGAACGTAGGCTGTGTACTAAGGATCCTTCACTTTGGAATGGCCTTCTATAACATAGCCTAGAAGCGT
Cma3255692	19	80.545	68.316	61.679	0.43764729	NW_023494799.1	3473457	+	CATGCACAGAGACACATTCAATAAT[GC]CTGTAATATAGATCTTACGAGAAATATTAAATATGCTGGTAAGAATTATGATTTTACTTGCCAATATCAGACACAGAAGGAGAAAAAGACAATTCTGGAAGACATAGAGA
Cma2525036	27	28.998	14.449	36.958	0.03210777	NW_023494794.1	24945915	+	CATGCACAGCAAAAACATATCAAATTCAAGAACTATTCAATTAGCTGTGATAATTAATCTTAAATTAAACCACACTTTTGCTTTTATTATTGCATTTGT[AG]TCAGCTGGAAACTAAAACCACTTTGATGCTGCTGTCTG
Cma4013979	10	38.892	82.163	63.687	0.12986266	NW_023494802.1	36895708	-	CATGCACAGCAGATTACTCAGTTAAAACAGTTCTGTAATGATCTGCAA[CT]GGGCTGTATTTATTGTGTAATAATTGGGACAGAAAGTATAGATTCCATTGGCCAAAGCTAGTCACACAATGCTGCCTTTTGAAAGAT
Cma5380563	17	40.337	46.791	35.227	0.12122408	NW_023494810.1	21166159	+	CATGCACAGCCCTATTTATACATTTCAGG[GT]TACCAGAAGTAGTTAACATTTCCTCTATTTTTACACTTGTCACACTAAATGGTTTCATATCCTCATACAAAATGTAATACAAGGAAAACAAAAATAAACACAGTTT
Cma4247028	18	12.961	170.521	132.9	0.24780653	NW_023494803.1	40510063	-	CATGCACAGGGGAGCATTCTGAACACCCGTTGTCTAAAATGACTGCCATCAA[TC]GTCCAATTCTGTTCACTTTTATAGCTCACAGTAAGTAATAGTGTCCTAAACCAGGGTTTCTCAACCTGTGGGCCGCAGACCAGCAGTGG
Cma4987344	23	24.157	19.054	30.154	0.17008671	NW_023494807.1	29212281	-	CATGCACAGTAACATACTACGATCATTTCATTATCACTGCTGTGCTGAGAATGGTCCAGCACCCAGA[AT]AACATCTGGTCAGCAGTGAACCTGTGGTGGACAGGATAGAAGAGGCCGATAAACTGTGCAGAAAGAA
Cma2367951	4	35.498	77.053	61.964	0.57984597	NW_023494793.1	37869866	+	CATGCACAGTAATGCTGAAG[TA]GTTTTCTACAGTGTTTACAAGTGTCTTGGGAAGAATGCAGAATACTGTCCATACTGATTTGATGCAATGCAGTCTACATTTGTTTTTGCTGCGTTTCAATAGCAGACAAGGACCAGTTTTAAA
Cma1986395	1	113.527	23.114	21.236	0.45303374	NW_023494792.1	27148746	-	CATGCACAGTAATTCAATAGCGTTTAAAAAGCAATACGCTAGTATGTAGTTCTGAGGAGATT[AG]GATATAAGACAGTCCACTTGCATAAGGAAGGAGAAAGTCAGAAGGAGTTTCTAAAACTGCAGTTCAAAAAATG
Cma5881484	5	101.373	106.508	102.32	-	NW_023495864.1	334269	-	CATGCACAGTCAAGGAGGA[TG]AGATGGAGGAGAAACAATGGTGAAGAGCCGTGTTTATATCTGAGGGGTGTTTCATCAGTAGAGAAACCTCTTTTTCAGATTCTCCCATTCCACCTTAAATGGCGCAGCAGTCACATT
Cma3919528	10	93.578	23.857	25.811	0.32238055	NW_023494802.1	18069575	-	CATGCACAGTCGCCCCTTCTGTACACTGCTCATTTCCATTTTTAGGGACACTTTTACCTGAGTCCTAAGATCACAATCACTTTTTTTTGCGGACATTTCTTTCATCTGATAATT[TC]CGTAACATTTTTTTTTTCTCA
Cma3805860	13	23.438	68.649	73.649	0.75265262	NW_023494801.1	32472516	+	CATGCACAGTT[CT]AGTTGTTGTGAGGTGGTTATAGGTTTGCGTGTATTGTGGATTTTACAATGGCTTTAGCCAATCAGATTTTAGGACCGAAACTTTTTAATACATTTTATAATGGATTTTATGGAATGAGGAAAATG
Cma1164433	2	39.675	64.759	53.599	0.09517057	NW_023494789.1	10702390	+	CATGCACAGTTGACAGTTT[TC]ACTCCAGTCACCTCACCATAGCTGGAACACAAAGTTCTTTCTTTTGCTGCCTTATGCTGAACCAGATGTTTGCATAAAATAAATAAATAAATAAATCTGACACTGTTGGAAACTTTTGT
Cma1651037	9	54.904	72.905	48.852	0.07914489	NW_023494791.1	12528512	-	CATGCACATACACACACACACACATACACACACATAGCAGTCAGTAGTTGTGCAAAGGTCAGAGACCACTCTTCATTTATTTAGTTTCCAGTTAGAACAGCCAATATGTTTTATAAGGAG[TC]TATTTCTGAAGACATTGG
Cma1802023	9	82.778	34.602	24.511	1.1960275	NW_023494791.1	40618226	+	CATGCACATACAGTAATAGTC[CT]AAAGCTGGGACACATCTTATGCATTTTATGTTGTTCCTCTTATTAAAGACATTTGGATCTAAAGACTACTGCTTTAATACAGACACTTGTTTTTAGCACAGTGTAGTAGTGATCTCAGTTTA
Cma452067	8	110.785	83.806	98.219	0.71502477	NW_023494785.1	45569283	-	CATGCACATCCTCTGCAGGGATACAGTTATACACACATACAGGTAGACAGTTTGCACTTGTTCCAGAACTTTTACCTTTCATTTCTCTGTGTTGTAGTTTGTGAATGTTC[AT]GTCTTCTACAGAAAGAAGAGTCAGTATT
Cma1093163	15	89.522	9.526	20.868	0.00816311	NW_023494788.1	39357725	-	CATGCACATCTGCTTCTGACTGATCTCAGGTCAGAGCTCACTGATCTCCACTCTCTCTTTCTCTCTGTCTCTCTCTCTCCACTAC[AG]CTCGGCTTGTCAGTCAGCTCAATAAATTCCGCGAATAAAACATTAAGCGGGGGGGAAAC
Cma5223524	26	44.405	36.94	29.942	11.18053201	NW_023494809.1	21535700	+	CATGCACATTGGACCAATAGAAT[TG]ATGTTGTGGCCTTTAAAATTGATGCATTTCAACGTTCAACATTTTTATAAGCTAACATAGTCAAGAGTTGATATATATGAACTGAAAGAATCTCATTGTAGCTGTTAGAATCAACCGATC
Cma2978901	24	53.309	42.726	44.79	0.53366067	NW_023494797.1	6502899	-	CATGCACCACACAAATGCATCATACAACCATTGACAG[CT]CCCTGTTATGTCAACCAATCCTGACCACTAGCCACTGATTTATGGGCTAATAAATACAACAAGGATAGCACTAGCTTAACTCCTACATTGGTTATTGA
Cma120398	16	36.122	58.075	36.008	0.03509606	NW_023494784.1	24155905	-	CATGCACCACTTTGAGGTGGATTGTAGGGCTTCAGCATTTTGCCTGCTCAAAAAAGAC[CT]ATTGCAAACCATTAGGATAAAACCTAATGCTTTTGCTTTCTAATGGTAATTGGCTTAATGGTTTCCAATAGCGACCA
Cma5428275	17	61.617	69.782	52.25	0.67272712	NW_023494810.1	30239297	+	CATGCACCCAGGCTCAACTGGCTGGACTATTTCTGAAATCATCTAGAAATTCAGGAAATAAATTCACTAAATAAATACC[AG]CACTGTAAAACAAGACGAATTGGGTCAATTTAAATTTTAAGGCAAATTGCTTAACA
Cma4477764	5	79.667	87.781	76.737	0.02039978	NW_023494805.1	6840481	-	CATGCACCCATTCTCAAATGAGTAGGATAAAGAT[AG]AAGTGATTTTTGAGGCCTATTTTAACACGCACTGTAAAACAAGGTCTGTTGGAGAACTTGGATAAAAAGATGTAGTCATATCTATGTTACACATAAAATAT
Cma4236062	18	28.283	160.307	119.704	0.07927206	NW_023494803.1	38196210	-	CATGCACCCGTTCCCTGGGCCCTGATGACGGCTGCGAGAACCTACAGGAAGGCGGGGCCCAAACACTGAGCGGTGATGAACCC[CT]GGCGAGGACGGCGAGGAGAGAGGCGCGAGTGAGTGGGGAATGGCGCGCAAATC
Cma4666403	5	7.745	6.488	11.601	0.0317272	NW_023494805.1	43577159	-	CATGCACCCTGA[CT]GAACCCATATTCTGAGGTTTCAGGCCAGGCCGGTGCTGCGTTCCTCTGCCTCAATGGAGCTGGACCTCAGCAGCTCCTCCACCCAGCGCACCTCCGCCGCCACCTGCTGGGCCAGCGACTCATAGCG
Cma1107500	15	96.969	1.864	8.656	0.36459025	NW_023494788.1	42218947	+	CATGCACCTCTCGCCCAGAATGCATTGGAGCACCACAGTACAAGAAGCTACAAAGGAGATA[TC]AGTATAGGGGAGATTGACAACAATGACAGCACACCCTTGTATGCTGAGGTCAAATCTACCAAAACAAAAAGCTT
Cma3454085	12	79.452	17.573	11.071	0.33472744	NW_023494800.1	1727025	-	CATGCACCTCTTAAGACTCAACTGACTC[AG]CATCTCAGAGATTTGCACTCTAGAGACCCGATTCGGACTTGCACCTCAGAGACTCAAGCCTTGACTCTGACTCACACCTCAGAGACTTGGGATTCAAATCGAACTTG
Cma3961428	10	56.765	65.564	53.048	1.14509377	NW_023494802.1	26675790	-	CATGCACCTCTTTAACTGCCCTGTTGCGGCTCCACAGCAGAATTAGATTTTTAGGTAAAAATAAAATAATCCTCTAC[AT]GCAGTAAAACAAAGGTCTGCTGATCGTTCTATAACAGTTTTAGCAATAAACAGTCTT
Cma4269031	11	6.561	3.405	13.545	0.45896584	NW_023494804.1	2087744	+	CATGCACCTGACCATTAGCAGACCATTGTTATTT[CT]CAGGGGGGTTAAGATGGGATTAAGGGTCTCGGTGTGAAGTGAGATCAGGATGATCTCAGAGAGGTGAGGAGATGGAGAGGAGTTCTCTGAGCCGTCAGCCT
Cma2176346	4	95.932	3.831	4.45	0.32276391	NW_023494793.1	710309	-	CATGCACCTGGATTTTTCAGTAAAGCTGTGTTGTGACAACGGCTGTTATAAAAACACAATATA[TA]ATAAACTTTAACTCGACTTGCAGCCTGTTAGTGAATCAGTAATAAAGAGCTTCTACAGAGTTTAGCCAAAAC
Cma4850185	23	78.842	86.369	77.822	0.12133145	NW_023494807.1	2552563	-	CATGCACGGAGATGCGAGCCAGAACCCGACGCCCCTCCAACTGAGGAGCAGGCAGAGAGGGGCAGGTAG[CT]GCTGTGAGACTGGAGAGAGAGAGCAAAACGATAAAACACCACTGAGATCTTTAATCTGATTCCATTTCTT
Cma1424889	20	47.708	67.041	78.039	0.84137791	NW_023494790.1	9472615	+	CATGCACGTACATACACACAGTTGCCTACTGTA[AG]AATGGACTTGTTCCATTAACTTGTGTACAGGCTTATGAATAAGTAATGCCATCACTTAAGTGACTTTCTTGTAAATTGGTCTATATAGTTTCACATAAATAA
Cma5947328	24	77.566	19.316	23.935	0.06727877	NW_023495954.1	112231	-	CATGCACT[TC]ACTTTGCGTAGGCCTTCTCCAGCAGCGCGCTCCAGAACTCTTTTCTTTCACCTGAGTGAACGAACATTAGTTTTCCATCTTTGGTGGGCAGTTTGTCATCGATGACGACGTCCACCCACTGTCCATA
Cma5054743	21	47.24	45.706	49.672	0.12993219	NW_023494808.1	10074955	+	CATGCACTAACCCAGCAGATCATAATCAGTACAGGTAGGAGAACTAACTAGTGGAACCAGCTGGTTTAGCGCTTTTTCTTACTGTGTTCA[AG]TACTGTGTCTTTCCACTTTAGGAATGACTTTTCACTTTCAAATGT
Cma1517520	20	57.07	42.728	68.252	1.20920834	NW_023494790.1	26334776	+	CATGCACTACAATCCAAACTAGCTGAG[AT]TATTCTTAAGCTATAAAAGTTAAGAAAGGTGGGAAGGTCCTGACCATCTAAGGGGTTAATGATGATGAAAGTTGATTAAAACAGCAGGACAATTAGCATTATTATATT
Cma4649279	5	18.384	13.723	25.227	0.0241405	NW_023494805.1	39688419	-	CATGCACTATGTGCAGTGCTGAAAGTTGGCGCCAGTCAGTCAGTCAGTCAGTCAG[CT]GGCCCAGTCGTCTGTTGTCGGCCTGAAGATTTTGCCAGTTGTCAGTCAGCTGCGCCTGTTTTCTGTTTGTTTGTTTTCTTCAGAATC
Cma1881206	1	84.585	51.638	45.931	0.10094423	NW_023494792.1	7463693	-	CATGCACTATTTGTCATTAA[AT]TCAGACCAGCAAAAATAAATCCACCAAACATAAAAACGTATGTATGTAAAAGCCTTTATTTACAAAAAAAAGTCCACATTTGTTTGCTGAAAATCTAAAGGTGTGTGTGTGTTTCAGC
Cma4181826	18	45.954	129.616	97.564	0	NW_023494803.1	28141171	-	CATGCACTCAACCCATACTTGGGTTTGCACCAAATACTTGAACCATTTTCTAGCGAAAACTGTGGGTCTTGGTCCGCTTCCAATCCTGGTTCAGTTCACTGCTGATGGG[AG]CGACGTTTTTGCGATGATCTGCAGCA
Cma3333558	19	61.18	49.163	42.519	0.6108325	NW_023494799.1	18266565	+	CATGCACTCGG[TG]ATTAAAGCAAAACGTATGTAAATGTCTGTATGGAGGGTAGCACAGACTGATGGTAGCACTACTGATGGATCCCTCTGTATCCAACAAAAGTGCCTTTCTGTTCACGAATGTTATGCAGACATTA
Cma3896847	10	74.851	36.199	37.727	0.21830263	NW_023494802.1	13683822	-	CATGCACTCGTGTCTC[CT]AACACTCACCCAGATCTGAGCACTGCACCACTTTCAGCTGACAGTGACACCCAAACGGACACACAGGGAATTCCGGAGGTGCCGGGTCCTCCACGGCCGAGCCTTCTTCCACATCCCTCA
Cma2777063	6	110.234	130.366	121.909	0.52306727	NW_023494795.1	44344160	+	CATGCACTGCAACACAGTGT[AC]TGTTCTGATCCCCAACAACAGTCTGTGGGCAGTTACACAAAAAGAACAGAGGCCTGGTGTCCAGTTCAAGCAAACAGGCCGTTTAAAAAACACCTAAAACAATTTATTTATATTT
Cma362004	8	68.65	39.104	55.959	0.29964057	NW_023494785.1	27513754	-	CATGCACTGCATAATATCATACATCAAACCAGTTGTTAATAGAACATTAACCCTGTACGCCAGGGC[CT]CGCCAGCAGGCACAAGGTTTTATAACACACTTCTATAACTTAAGAACAGGTTCTGAATAGTTTCGAATG
Cma4688694	25	25.576	25.691	27.411	0.53534148	NW_023494806.1	4906208	-	CATGCACTGT[AG]AAAACAGTCGAATATCAAGATTCTTCATTTTTATTCTTGAAATATTTAATAAAACACTTTCAGCACATTTTGTGTCTAGTTTATAATACTTAAGTTTACAGGATGCACGTAATTATTGTATATTAA
Cma4192661	18	45.103	146.255	106.511	1.73278132	NW_023494803.1	30094701	+	CATGCACTGTTAGAAATAAAGGTTCTGTGCAGGT[TA]CGTTTCTCGTTCATCGAGGTACAAACAATGGTACAACGGTGATATTAAGGTCCAATTGTGTACCTTAAGTAAGTTTTTCCCAGTGGAAAAATACATATTTG
Cma2717728	6	55.942	77.583	70.59	0.21045214	NW_023494795.1	32590543	+	CATGCACTTATATTTGTT[CT]GGACGCAGGAGCCGTTGTTTCACGACCTACTACTTAGTGCACTATGTAGGGAGCAAGGAGTCATTTGAGATTCAGCCAGAGATTATACTAACACGCATTTATTAACACGCATTATTTATAATAA
Cma3036145	24	30.115	69.543	66.494	0.32445967	NW_023494797.1	17683297	+	CATGCACTTCACAAAGGATTCAAGCCACTGATTCCTGTTAAAGCATCTAAGCAGTATAAATATTTTAAATAAAATGAAGATCTTACAGATTCTTAATCACAAACACAATTCCTCAAATATGGATCA[CG]GTTTTTAAACCTAATAC
Cma1402919	20	33.656	68.743	103.176	0.1730261	NW_023494790.1	5180771	-	CATGCACTTCTGCCACACGATCAGCTGATTAGATAATCGTATGGATGAGTGTGTCCTTCAACGCTTCATTTAGCTCTGCACATACAC[CA]GCATTTTGGTGAATCTGCGCATCTTTTGCGCATAATGGACGCCAATGA
Cma2193860	4	72.308	34.493	26.642	0.95547866	NW_023494793.1	4905196	-	CATGCACTTCTTGACCAG[TA]CGCTGTCCTGCCCACGTGACCGTGTGCGTCACCGCCGCCACAGGAAGGCGAGGCAGCATCTCCGCATCAGCGTCAACAGTGTGGTCGCCTAGCAACAGCCACAGACGCTCCTCGTCACT
Cma2350883	4	33.583	79.181	63.666	0.0230597	NW_023494793.1	34550589	+	CATGCACTTTCAAAGTATGTCA[GA]AAACAAAAAAAATTGAGTTATGAGGTTTTGTTCCGACATTAGCGATATATATATATATATACACACCTTAATATACCATCATTCATTTAATTTCCAGTCACAACGGCCATTAAGCGAGCT
Cma4410403	11	89.504	91.402	89.828	0.15447947	NW_023494804.1	29426626	-	CATGCAG[AC]TGTTTCTACCCACAACTGTTTCCTCTTCGGAGGGAAAGTTCATCTGTCTATCTGAAATGTTATATTCACTTTAAAAAGACCTTTTGTTTTCTCCTGATTTGATCAGGATTGTTGGAATTGTGGACAG
Cma4963617	23	40.967	37.78	42.496	0.43874008	NW_023494807.1	24537615	-	CATGCAG[CT]CAAAGTCTCATCTAAAAGATAAACCCCAAACACAACAGCATAGAGGTCCATTCACTGAGGTTTGTAAACAATGGCTTGCAAATTAGGCTGCAGGTATTGTTTAGGATTAGTCTACCAGCATATCGTATCA
Cma883781	3	24.078	114.513	104.549	0.2614502	NW_023494787.1	48327026	+	CATGCAG[CT]GGGCCATTTTATTTAAGGGTAAGCACATTCAGGCTGTCAGTTCAAGAGCATAAACATAGCGTTATTAGTGGCCTTCACCTCCATTGACTTATTACATTTGCAATTAACTATTTGGATTTTTTCGCATTTTAAAA
Cma1236122	2	46.271	59.227	47.215	0.91692615	NW_023494789.1	24338987	+	CATGCAG[CT]GTTTAATCTCATTTACTGGCCTGGATTTAGCATTCTGAGGTCTAAGAACAAACAAGGAGGCAATCAGGATGAATCACAGTTGTTGGGAGGGGTTCTTAGAGGTGATGAGTGTATGTACCAGTGAGATG
Cma4419457	11	84.038	88.129	85.146	0.0140085	NW_023494804.1	31352085	-	CATGCAGA[CA]GTTTGGGTCAAACTGCAAAATTTTGTTGTGTTTCTAAGTGAAAAAAGTTAATATATCCTCTGTAGGGAACACATTTCTGCACACTAAATGCACAACTAAAGTTTATTTGCTGAATTTAACATATTCGA
Cma1767173	9	75.118	41.838	28.341	0.09724346	NW_023494791.1	34064721	-	CATGCAGAA[GA]GATGCTCTAGTAAATTTATGGCAGTTTGAATTGGCAGCTTTGACTGACTCTTCCACTTGGGTGATTGTTATTCAAGGAGAGCAGAGCCTCTTATGTTTTATGGCTCCTCTCCTTGCAGTGTGTGCAGATT
Cma3829431	10	56.978	58.329	51.345	0.10064297	NW_023494802.1	1046756	-	CATGCAGAAAAACAGATGGACTACAGTCTGTAACGGTAGCACTACAAAGTGTTGAGCTGATAAAATGGATATTGAGTGTAAATAA[CT]GAAGTGGCCGGTCAGTGTATAATGGGTATATGTATGTGTTCTCCCTTGTGACCTGATG
Cma5900545	1	38.103	100.618	91.468	-	NW_023495878.1	1715105	+	CATGCAGAAAAACATTTTGTAACACTTTTTTTAGACCTAAACATATAGCTAG[GA]CCCTCTAATAAGCCTGTGAATGTGACGTTAATACAGAAAGACTGAATGATGTGGTCCAAAATACTCCTCTAGAACTTGACAGG
Cma4022837	10	22.929	102.206	75.179	0.02618484	NW_023494802.1	38884981	+	CATGCAGAAAAATCAGTGGAGTTGCCCTTTAAGACGTGACAGGAACAGAGCAGTAACTGAACATCTTTAACTAGTTATTCGTTTTTTAGATCTCTCACTCAGACAGACCTTAAAAAGGGAAGCCCCACCCATT[CT]ATT
Cma630190	7	8.157	3.273	15.225	0.48266341	NW_023494786.1	34224300	-	CATGCAGAAACCCTTGGGCTAGATGGTTACCTCTCCACAGCAAAGTCTCACTTTTATTTCACTTC[TG]TTTTTTTTTCTTTTTTTTTTTGCTGTTGTTCTTCACTGACTGGGATCACAAGTTTCTCCTCCAACTACACCTG
Cma4939471	23	46.712	44.164	49.731	0.05224244	NW_023494807.1	19861343	-	CATGCAGAAAGAGAAATGAGGTTATAGGAATGTCACAAGCTTTGTTTTTTTGGAGGGAAAATAAAACTATAGCAACAAAGAAGGGAGGGAGACCCACACAGCTGTGTTTGTGCGTGT[GA]TGTGTGTGTGTGTGTGTGTGT
Cma445166	8	106.317	76.996	92.462	0.5207389	NW_023494785.1	43937811	-	CATGCAGAACGGGGTGAAAGTCTACAACTCCAGAAGACC[AG]GTAGCAACGTGAAGGCCTTTTATTTCACTTCTGTTTTCAGACAGAAGGACACTTTTAAACATTGTATGTTTTCACTTTTATTCGTAAAGCCATTGAT
Cma5444745	17	72.044	82.978	62.039	0.65281464	NW_023494810.1	33816925	-	CATGCAGAACTACGAACATAAAACTTCGTCGCTGTCCAAAAAAAAACATTGTTCATTTTTTTCGATTTTCATTGTTCTACATCATCTGAACACAGCAGCT[GA]TGCATATTTAATGATGAACGGACCAATAGAAACGC
Cma5906575	13	66.646	23.534	35.023	0.12502427	NW_023495887.1	203241	-	CATGCAGAAGCTATTTAATGTCCCATTCAGTTAGAAGTTCTTAAGTGT[CT]GGCTCTGGGTTTTTGTAAGCCGTGTTCATTAGTTTGTGTCACTGTGAGGCACAGTAATACACAGCTGTGTCTTCAGTCTGCAGATT
Cma2546698	27	10.038	1.145	9.711	0.51111072	NW_023494794.1	29845519	+	CATGCAGAAGGAAACACACTCAGTCTGGGGGCGTTTACAGTCTGACGAGTGTGTTTCTCTGTTTTACTGCAGCTCAGC[TC]GGACACACAGATTCCTCAAACTCCCCAACAGCCCGATCTCCATCTCTACACACATCAC
Cma1351852	2	39.888	72.427	57.429	0.03121329	NW_023494789.1	46274543	+	CATGCAGAAGTTTTGAAAAATCAGGGGAGGTT[AG]GACACTTAATATAAACACACCTGAGGAGTTTAGAAGAGCTTGTACGTGTTGGGGCTGAAGGGCAATTATGCTTTGCTCCAGTGTTTCTCTGTGCTGGTCCTGAG
Cma883282	3	23.865	114.088	104.123	0.35146874	NW_023494787.1	48218309	-	CATGCAGAATGAAATTTTAATAAAATTAATATCCAAACT[GT]CCATACATTTCAAATAAGGTCAAGTCTGGAGGCACGTAAATTGGCAATTGCGACAAATGGATAATTACAAGACAGCTGTATCATTTAAAAACTTCTTGCTGT
Cma2315655	4	58.477	51.09	38.983	0.41191864	NW_023494793.1	27916691	+	CATGCAGAATTCAGTCTGTTGTGAGAGCAGAAGTCTGGTTTCTATTACCACCACTGTGAAAGGATTCTGACTCCGCAACTTTCTTTGGAACGATCA[GA]TCCACTCTAAATGACTTTGTTTACATAATGTAATTATGG
Cma2399054	4	5.063	103.439	92.668	0.20310083	NW_023494793.1	44703588	-	CATGCAGAC[AG]CAGCAGGTCACGCAGGGTTCCTCCTCGGTGCTCTTGACGGAACGTCCTTCAGCATCACCCTGTGCTGTTCACAACATAAACACCTGAACTCATTTAAACACCCACAGAACGTCTGAGGTCAATCAGAC
Cma2138976	1	33.635	104.023	96.149	0.05692608	NW_023494792.1	56458887	+	CATGCAGAC[AG]CAGTATGTGTGAAACAAGCATTAGTCAGCAAACGAGCGCTACAGTGATCTGCTGAAACTTGTGTTGAGTTTGCTTAGTATGTTCTGACAAAATGTTCTGAGCTCTGACAAATCACATTTCACAGT
Cma2075275	1	63.308	63.554	79.125	0.58328346	NW_023494792.1	44438491	-	CATGCAGAC[AG]TTTTATATTTGCTGTATATAAAACTACTGTTTGGGTTAAAAGGTCAACATTTCATTGGGATAATACTTAAAGCACTGAGTTTTAACAAGTCGAGCACAAAATGTTGTGAAGTCTACAGGACCTGTT
Cma3856057	10	64.212	51.094	42.408	0.23631675	NW_023494802.1	6174558	-	CATGCAGACAAGAAGTTCTGTAAAAGACTGATGTTATGTGTGAGATGTTCTTTGCTTGTCAACCCCTTAAATGGAC[GA]GGGCCAGTTTTATTACACACTTCTATAACCTAAGACTAAGCCAGTTCTCATTGAATTCA
Cma4487325	5	72.219	80.121	72.907	0.53467843	NW_023494805.1	8765433	-	CATGCAGACGTGTTTTAAAATCCTCCTCCTCTT[AG]GTGAGTAATTAATTGCGGCTGTAACCGGACTCGCGGTTCCCGCTGGGCTAAAGCCTCCCACCATCCTCTCCACCATCCCGCACATTCCGCTTTCACTCCATC
Cma5203828	26	27.791	54.092	40.587	15.69842921	NW_023494809.1	17817771	-	CATGCAGACTTTGTGTGGTCGATACTTTTTTTCCCCCAAAACCTTTACAGATATAGATACAT[AT]CAGATACAGAGATATATAACTAAATTCTGAAATGTGTGATCATAATGTAATTTTCTTAATCACTCTGTCTTTGCCT
Cma4665087	5	6.468	6.913	11.601	0.71876545	NW_023494805.1	43262738	+	CATGCAGAGAACCATTCATTCACACAAATAGTTCCAAATAGAACCACTGTCTTTAGTAAAGAACCATTTGAAGAACCATCTTTAAGTGTGTGGGCTTAATCCAAGTCTGCAGAACCAGCCCTGT[AG]TGTGATCTGTG
Cma5682547	8	23.938	1.467	9.982	2.7747719	NW_023495319.1	198786	-	CATGCAGAGAACCATTTAAATATGCATATCGCTATTGT[CT]GGTACAAAACCTCGTATCTCCGAAATGGTAACGTTACAGGTGAAGGAAAAAACATACTATACTTTTAATGTAAGTCAATGGAACCAGAATTTTTTCCAAGTC
Cma1045554	15	41.554	45.815	46.104	0.13091508	NW_023494788.1	29935965	+	CATGCAGAGAACTATTAAAGGGCGGGGGGGGGGAGTTCGTCATTAGAAATGTAATCACAAGTATATTCAGCATTTCACAAAATAAGACTAATGAAGAAAATCAATAA[AG]GTGCTGGTTCTACATAGTATTAAAAGGCA
Cma3630369	12	10.716	94.244	82.154	1.41501669	NW_023494800.1	35887816	-	CATGCAGAGACAGGGCTGTGATTGGACAAAGACACAGAAACAGAGCTGTGATTG[AG]ATAGAGTCGCAGAAGAATCATTATTGGACAAAAAAAGAGAGACACAGCTGTTATTGGACAGAGTGAAAGAGACAAATCTGTG
Cma2500123	27	39.851	0	4.176	0.44200861	NW_023494794.1	19929002	+	CATGCAGAGACCTTCAAAGACAAAGAAAGTTATTAATTTTTCAGGACATTTTTCTGCAGAGATTAGACA[CT]AAGATAAGCAGGGAAGCGGACAAGCTGTGAAACACACTGGTTGTCCCTGTCCACCAGTTTCATCTT
Cma2776015	6	109.383	128.664	121.483	0.44140734	NW_023494795.1	44087789	-	CATGCAGAGAGTCTGGAATGCACACTAGGCTGAGTGTGTGAACCAGGCTGG[GA]TTACTTCAGGCAATCAAAGTAGCTTTTCCTGTTCTTCTCTGTGAATTTCTTCAGGCTGATGTCAGTAGAAAAACAGCTTGTAGCC
Cma2854064	22	59.291	61.182	54.928	1.24498865	NW_023494796.1	16421686	-	CATGCAGAGCAGTAAACTTATGGAATAATTTACTAACTAATCTTTAAGACTATGAATCTAG[AG]TTGAATTATTTTATAATTGAATCTTAATGAAGACGCATTGTCTATAATTAGAGGTCACCTTTGTCTGTAAAATGA
Cma1881019	1	87.352	52.064	46.356	1.21057329	NW_023494792.1	7432924	+	CATGCAGAGGAAGCTTTCAGTGGCCCTTGCTTTTGTTGGAGGGTCAAAGGT[CT]GTCATTCTGGATGAACCGACTGCTGGTGTGGACCCTTATGCACGTAGGGGCATCTGGGACCTCCTGCTGAAGTATCGTGCAGGT
Cma5138500	26	16.726	58.773	55.92	49.15808944	NW_023494809.1	4729932	-	CATGCAGAGGGTTCTTTGAGTGTTCATAGTTCTATAGAGACCATTTTCTTTACTAAAGAACCTCTGAAGATCTTTTTGAAGTGTGTAGTT[CT]AGTAATCAATGAAAACATACCGAGTTTCCGAAGCTTGGAGATGGC
Cma5667902	25	80.912	90.054	74.662	0.00513036	NW_023495301.1	16425	+	CATGCAGAGTCCTG[GT]GGTCAGTCTCTGCCCATTTACACACCACTAACTGTGATAAGAACTAATTAGCTCAGGAACTGTGAAAACTCCATTTTAAATAGCAGTTTATGACATAAAGCTAAATGACCAATGAGTAATC
Cma654184	3	117.505	10.6	14.236	0.44839803	NW_023494787.1	4094976	+	CATGCAGAT[TC]CTTTACATTTTTGCTGTTTTTGTCATTTTTTGACATTGAAACAGATGAAAAAAACTGTCGAGTGAAATAAAACCTGTTTCATTATAAATGTAATTACATAATTACCTTTAAAGAACATTTTCAGACTCAAAGC
Cma1686773	9	75.118	42.264	29.618	0.08136841	NW_023494791.1	18904843	-	CATGCAGATAGTTGTCATTTCTCCAGCTATCTGTGTCGCTAGTCGCTGAGAAGGACTGGAGGGAGCAGGGTTCACGACCT[AT]CCGTGTTAACGGACTTAACACATTGCCAGCGACCTGTGGGACTTCTAAAAACAAAC
Cma1522586	20	59.623	40.6	65.698	0.16611012	NW_023494790.1	27263328	+	CATGCAGATCAGAAAGTGATGTCAGTAAAGTGTACAAATACATTAGAAAT[GA]GGATTGCAAATAATTATTATGAGGAGGTATGGGAGAGGGAAAGACACAGCACGGAGGATATGAGAGGAACAAAACAGGAGTTTTCC
Cma2779189	6	117.494	130.366	124.653	0.15824903	NW_023494795.1	44942100	+	CATGCAGATCATTGTAACTGAGGTCCAGCTCTTTCAGTGGGGAGTTTACTGATTGTAGAACTGATCCCAGATTTTCATAAGCCTTTGCTCCAAGGTTACAGATA[CG]CTAGTCTGCAAAAGGTGAGAAATTACAAGAG
Cma4576660	5	62.645	61.393	67.374	0.81755368	NW_023494805.1	25556273	-	CATGCAGATCTGGCTCTCTATAAGAATACCCACATATCCGTACATACA[CT]ACGCACAGTATCAGTTACACTAATGTGTTTTGCCTGCTATAGAAATATGTAGTGAGAATTAACTTTATTGTCCTGTGGGGATGGGGA
Cma4103324	18	55.741	119.403	87.351	0	NW_023494803.1	13727006	+	CATGCAGATGGTTCCAAATAGATCCATTCCATT[TC]ACAATAGAACCCTTGAACAGCCGTCTTCAAGTGTATAAAGTTATACAGCACTAATGAGCAGAGTTGACGCTCCGTGTAAAACGCAAGACACCAGCATCAAAGT
Cma3771839	13	63.454	28.216	40.131	0.79306489	NW_023494801.1	25660918	-	CATGCAGATGTTTGATAGGGAGCCCATAAAATGAATATTTGTGGGCCAATGGCTGAGCTTGTAGGTGGAATTTAAGGCTGAG[CT]AGTGTGCCCCCTACTGATCAAACTTTATAGTGTTAAAATTATGATGAGTAGAAAGAAT
Cma1978415	1	73.734	61.852	59.549	0.35878615	NW_023494792.1	25339105	+	CATGCAGC[AT]TTGGTTACTTCTGACAGTGTATAATACCTGTGTTTTTCCTATCAAGTTGGTAGTTTTTGTCTTGAAAACAGAATGGCAAATGGCACTAGAGCAAATTATGGAGACGAGAGGAGAGGAAGTGAACAATGAGG
Cma170173	16	44.421	46.158	28.348	1.01343763	NW_023494784.1	33234907	-	CATGCAGCAAAGTGCTCTCACTTCGTACCTTTACACTAAGAGACTCCAACGGCCCCCGCTGGTGGCTTCTCTTGTGGAGGCCATTCAGCGGAGTTGCCTGTAGGGCAGCCCT[CG]TTTGACAACTTGCCTCTGTTCCCT
Cma4568584	5	62.432	62.244	67.374	0.21900117	NW_023494805.1	24063539	+	CATGCAGCAACACTATTGCTCTTCAAACCTGTAAAACTGTACAAGCTAAGAGATTCCCCTGCCAACCACGTCCTGGGAAATTCACCATTGCTGA[CG]ACCATCCATTAGAAAACTGCGTATTACGACGATCTCATCAG
Cma4626564	5	50.091	48.2	55.883	0.1722423	NW_023494805.1	35113772	+	CATGCAGCAATGACGATACAGTGT[CT]TTTTATCTTTTTATCCTTTTTAACTTTAAACTTTTAAAGTCAGTGTTAATTAATGGTAAACGCTGTTTTTTTAATCATTGGTATTGAGGTTGTACCAGTTGTAAGATTCTGAAT
Cma4847374	23	80.332	89.349	80.802	0.02379125	NW_023494807.1	1958715	-	CATGCAGCACCATTTCTAAAAACATTGGCTATGCAGGGGAGTAGAGTGTAGTGTGAATTCTGACCACAGGACTTTGAGAGATCCTCTAATGGTCAGT[AT]CAGTAGGAGTGTAACCGGACAGCACATTCAGAGTGGTGA
Cma2943289	22	8.034	5.762	9.384	1.15472208	NW_023494796.1	34182268	+	CATGCAGCAGGCAAGGGCACATCCAGATATAAACGCCGTCTGCAGGGAAATCATTCTCCTTTTACTGTCAGAGATTCAGTTTTTAATCAGTTCAAAATGAATT[AG]TTCTTATACTGATAGGCTTGATTATGTAAAATC
Cma5084879	21	42.134	41.45	44.566	0.52888439	NW_023494808.1	16028833	-	CATGCAGCAGTGGGAAGGCCCTGTCTTAGCCA[TG]TTTTTTACTCTAATCGTTTAAAAGCACATCTGGTCCTGTATTTGTATATTTAAAAAAGCAGAGAAGGCCGATCTTGCATCAGATTACCTCCTCATTCATACAG
Cma3448507	12	86.57	11.613	3.405	0.02265893	NW_023494800.1	394952	-	CATGCAGCATAAGAAGTTTGAACAAGTTATACCAGTAATCCTAAAGTTTTGAGGCTGTATTAATGGAAAACGATTTGGGTGACTATTGACTTACAATGTTTGTTAGCAACATTAGCCTTGTAGCTCCAG[CT]GCTAAA
Cma4033899	10	23.78	100.504	75.179	-	NW_023494802.1	41385297	+	CATGCAGCATCTCATAACAC[AG]GTGGTCTAAACAATGACACTGAGGATCTGAACTCAGCCTGAATTATCAGAGTCAGTATGAAAGGTGACAGGTCAGCCAGTGAGAGGTGAAAGGTCAGACTCATTGTCGGTTCACTC
Cma3368464	19	55.647	44.482	35.71	0.82756288	NW_023494799.1	25273315	-	CATGCAGCCACAACTGAAAAGCTCAAACCAGACGAT[CT]AGAACACTGGAACACTGACACTTGAGCTAGGCAAATATGGAAAAATTGATAAATAATAACTAATAGAGATGGTATATTGATATTGATGGGTATCAGTAT
Cma5625394	14	67.714	43.612	43.012	0.14159498	NW_023495267.1	3117571	+	CATGCAGCCACT[AG]ATGTAGAGTAAAATATATACAGATGTAATCTTCAGCTTCCTAGCAGTAATGTTAGGAATATGGCTACTTCTACATTAGCCTGCTAATGGTTAAAAAACAACTAACAAACAAAAACATTACAAACAG
Cma6001324	22	46.827	45.347	50.672	2.43424826	NW_023496040.1	203032	+	CATGCAGCCAGCATT[AG]TTTGTTGGTGAACAGGTGATCAGTTAATCATTTACATCCTCAGTGTGATCCCTGTTCCCCCCAAAAATCTACAAAAATCAGTCAGAAACAGTGAGATGGACAGTTTCTTATTTTTTTCAAACGCAG
Cma1942215	1	76.5	61.426	55.293	0.03246377	NW_023494792.1	18531783	-	CATGCAGCCCTATTAAGGTG[TC]AGAAAGAGTTAAAATGGCAAACATTTTTATGCTTTATTTGATAAGGAAAAGTGATACATTTTTTTGTCCAGGCCATTTACATCACACAAACTAGTTTTTAAATCAATGTTATCTT
Cma2456079	27	61.385	61.096	79.519	0.63462304	NW_023494794.1	10670854	+	CATGCAGCCGTGG[CT]GAGTTATCAGCGCCAGGCGTAAACAGGCCGGGGCGCTCGCCAGGCCAAAAGGAGGCATTAGGGCCGAGCCATCGGGCCGAGCTTTGGCCCTCACCGCTGAGAAGAGTCGAGGGTGTCAGAAGA
Cma1715948	9	64.905	53.754	36.427	0.53420774	NW_023494791.1	24224309	-	CATGCAGCCTGCTATGGCATTAGTGGTTCCAGACCTGGTCCTGTAGTAGACTTGTTCTGCTTATGTTTTTCCTTGCTCTAGTTTAGTCTT[AG]GTTCAATTAATTACAGAAGATCTTTCATTCCTCACTTATTACTGC
Cma882312	3	24.716	113.662	102.421	1.43915832	NW_023494787.1	48021191	+	CATGCAGCCTGTTTGTTGCTATGGAG[AG]AATTATGAGGTAAAATATTTAGTGGAATCCATTCTTCCATCTACCTGTGCAATGTTTTCCGTGCCACTGGCTGCCACACAACTCCAATACATTATAGACTCAGCCCACGTTCAACAGC
Cma3926468	10	98.047	13.207	14.732	0.92844015	NW_023494802.1	19571997	+	CATGCAGCGCGATTATGATAGCGGCGAACGTACA[AG]GCAGCAGGTAAACAAGACCAAGAAAGACCTCAGTGATGCAAAACAACGGGTTTGACCGTGGTTTACACAATAGCACCTTGTCAGACACGGATGTTGCTGCT
Cma4020284	10	22.929	98.376	74.753	0.10604149	NW_023494802.1	38182110	+	CATGCAGCGGTGCTGAGCCCTATCAGAGCACAGTCAGAGACACAGCTCGCCTACCAAAAATGGTGC[AG]GGGTGTTATGGGATGTTCTTAATGGCCTAATCGAATACTATGAACAGTATGTGCAGATTCTGACCGGTA
Cma1855650	1	127.57	15.453	12.725	0.01101213	NW_023494792.1	2509851	-	CATGCAGCTACACTCACAGCCTGCGTCCCTCA[CA]TTACCACCCTGCACCGCACAATACCACTTTTATCTGCTCTGAAAGTGAGTTCATTTACCCCCCTACACCCCCCACCCACACACACACTTACACACTCTCTTTAGAATGGAGG
Cma297800	8	63.544	27.188	46.597	-	NW_023494785.1	15879006	+	CATGCAGCTACAGGAAGCCAGTGAAGGGAG[TC]GCAGTGGAGTGATGTGACTGAACTTAGGAAGATTGAAAGCGAGCCGCACTGCTGCATTCTGGATGAGTTGCAGGGGCTTTATGGTCTGCATAGGAAGACCAGGG
Cma888589	3	19.609	121.326	107.953	1.0734723	NW_023494787.1	49433578	-	CATGCAGCTCTAACCAGAGCACTGAAGTACTGCCACAATGT[CG]ACTTTCCCTAATAGCATTAGAGTTAGTATTAGGACAAGGTTAAGGTCAGGCTTAGATTTAGATATTTGGATGATGTTAGGTTTCGAATTTGGAA
Cma2274091	4	41.03	67.689	56.006	0.22133268	NW_023494793.1	20114620	-	CATGCAGCTCTTTAACTGCTTTAGATTTTTGGGTAAAAATAAAATAATGGTCCTTTGCAGTAAAATAAAGCTCTGCTGATCATTCTAACACTGGAGTTAATGTAGCCTATAACTGCTAATTCACCAA[TC]GTTTAACT
Cma5000038	23	7.985	6.711	8.443	0.55871501	NW_023494807.1	32074372	+	CATGCAGCTGTGAGAGGGCTAACACTTTCGCACGCTTTAGGCCTGTTCTGCTAACCCTACAGCCGCGCAGTAAAACTC[AC]GAGCCATTGTGCGCTGTGTGTCCGTCACCTCTAAATGCCTCCATTCATCTCACTGCA
Cma30904	16	68.466	18.494	14.301	0.08778581	NW_023494784.1	7069305	-	CATGCAGCTTCAGTGTTTGTATGGATAACAAAT[TA]ATGTCTATTCTTGTATTGTAGACTATACCGGCAGAGGAGTCACTGTTCTAGATGCCACTGCAGGTGCTGCAGAGTCACTGCTTTAGACTCCCCTGTATGTG
Cma2188212	4	82.735	27.257	18.979	0.36659053	NW_023494793.1	3689267	+	CATGCAGCTTGTGCAGTGCTAATCACTGTATATGAGCTTCCATTGCTTGTTAGCTGCATTAGCCTCGTAGCTCCAGTACAAAACTAAAGAAGCGAACTTCA[TC]ACACCAAACACGTCTCAGCTGATGGGCCACATTC
Cma1302422	2	65.633	37.097	30.619	0.86127301	NW_023494789.1	36691731	-	CATGCAGCTTGTGGTGTGGAATGGCTTCAGTTGGAC[AT]GCTGTGCTTTCTGCAGTAACTCCCTCTGGCCACTGAGTGTCCTTGTAGCACCAAACGCCTTAATCTGTCAATCTTGATCTCGGCGAGGATGGGTCACT
Cma5003988	23	4.367	3.732	5.039	0.15200547	NW_023494807.1	33001612	+	CATGCAGCTTTCTGGCG[GT]CCGTCTTCACTTTCATCCAGCCTGCGAGAGAGCAGGACAAAGGACAAAGTTCAGGAGAATTACAGTAATCTACTGCCTCGACACACACACACCGCCACATCACTGCCCATTGTGCTCCAGT
Cma2169030	1	3.617	133.942	128.529	0.86874393	NW_023494792.1	62711275	+	CATGCAGGACGGCCCAAGAATACTGAAGGACCAGAAGTGCTACATAAGGAGGAGTGTGTGAAAATTCCTAAAACA[GA]TAGAAAGACTCCAAGCTGGATACAAAAAGTGTTTGCAGCTATGATATCTGCCAAAGAGGG
Cma5049793	21	32.559	33.79	31.799	0.15660525	NW_023494808.1	9005082	+	CATGCAGGACTCTTTTTATCAATATTAGTCACTGTTGTAACTTCTTAAGGGGAAAAATGTTCTTTAGTGTTTGTTAATGTTTTGAACAGATTCTGTTAGTCTGTTGTGAAATGT[GT]CACAATATAAAAAAGCAGCTGGT
Cma5447993	17	73.32	84.68	62.89	0.70963857	NW_023494810.1	34612438	+	CATGCAGGAGAATAAC[AG]GCTCCCGGCCCTTCAAAGGCATCCTGAAAAAACGTGGCAGCTTGAAGCAGAAGCAGGCCAGCGAAGCCCCAGTTCCGCCTTTGGAAGAAAAAACGTCAAACGCCATTGTGGCCCCTCCTG
Cma857672	3	44.08	88.55	78.502	0.17152862	NW_023494787.1	43101752	+	CATGCAGGAGTAATATTGTTTTCTGAATAAGGAACAATACAGGACAGCTAAATAGAACAGAGCTCATTTACATATATCAATATAAAGAGA[AC]GATAGAAAATGGTCAAGTAAATTTGAATTATATGATTATAATTCAA
Cma2688727	6	45.091	64.39	58.248	0.06127588	NW_023494795.1	27115843	-	CATGCAGGATTTATTAGACTTAAAGTCCATTTTTCTCTCAGCAATAGGAAGTAAAATGTATGAGAACTTGAGTAGTTTAAAAGAGTTTAAACTGCACAAGTATTAAA[GC]ACATTAAATAAGTGTAAAAACAGAGTAGCATA
Cma162056	16	42.931	49.138	30.05	0.28436028	NW_023494784.1	31778637	+	CATGCAGGCACATCGACAATCTCAATCCTATGAACAACGACACTTGAAGGCTCTCCACAGAATGTCATATGC[AG]CCACTGACACACTTTTATCCTCTTTTGACATTTCTTTAGCCCTCACTAACTTTATATAATACA
Cma390523	8	80.143	50.181	61.492	0.13638341	NW_023494785.1	32805122	+	CATGCAGGCACTGTCCATCA[TC]CGCTCTCTCGGCCTCCGAGGTGGAACAGCAGTATGAGCTGATTGGTCCATTAGGGAAAGGCACATATGGCAGAGTGGACCTGGTGGCTCACCGCACACAGGGTAAGAGTTCTGCTG
Cma1130770	2	19.46	84.769	69.771	0.54369486	NW_023494789.1	4279150	-	CATGCAGGCCCTGTAATCCAGCCCCAAAAGCAGAGAAGAGAAAAGCACTAACTACACCAGCTCCCCT[TC]TCTGATACGGGAATCTTTAAAGCAGCCTTATGTTATGAGCAGCCAGTCCCTCGTGCGAGCTTGTATGTG
Cma1956336	1	75.649	61.426	56.57	0.54378053	NW_023494792.1	21298460	+	CATGCAGGCTAGCTGAGGAAATAGCTGACCTGCAGCAGTCGATAGGGT[CT]GTCAGGTCTTTAACTTATGCCTTCCACGACGTCCTTGCCCAGTGCCACTACCAGCTCCCGATGTGACTTGCCAAAGACAGCAGCTGG
Cma633434	7	8.157	2.848	12.671	0.21429043	NW_023494786.1	35152905	+	CATGCAGGG[AC]GCTGTGAGGCAAAATAGTCCCCAAAGAAAACTTATTATTTCAGATTTTCCACTATTTTCCATCAACATTCATATAAACTCAGAAGACTCGTGTAGGTTCACTGGTGGTTCTGGATAGTAAATATCTGTTATTG
Cma556745	7	55.847	51.051	57.788	0.07611429	NW_023494786.1	19717111	-	CATGCAGGGCCTTGTAAGGAAAAAATAGCACCCAAAACAAATTTTGCTCAAATTTAACATTAGGACACTTTAACATAAGGTCATCTGGTTCGTAGTACTACAATGGTGAACAATTTTGA[CT]GCAGTAAATTTCTCTAGA
Cma4038732	18	88.727	85.743	64.368	0.5019032	NW_023494803.1	176120	-	CATGCAGGGCGTTAAAAATAGCAGTCAAAAA[AC]ATTTATTTTTTTAATTTAGCACTATTTTACTATTATCAGCATCACATATAAAACCTTATAAGACACATAGATCACTGGTCATTTTTAATAGTAGATAAAATGGTGA
Cma6052366	24	74.587	22.296	26.488	0.44297705	NW_023496051.1	3571997	-	CATGCAGGGCGTTATAAGGCAA[AC]ATAGTCCAAAAAGAAAACTTCATTTTTCCAGATTTCCCTCTATTTTGTTGAGTTGTTGTAAGACAAAATAGTTCCCAAAGAAAACGTACTTATTCAGATTTATGACTATTTGA
Cma1042364	15	51.129	52.198	54.615	0.04662366	NW_023494788.1	29348724	+	CATGCAGGGCGTTGTAAGACAAAATAGGAAGAAAATAAGATAAAGAATTTTTTTTTTTTCAGATTTACCACTGAAC[TA]TTACATAGAAAACCCAGATGCAAATAAAATGGTTGTATTTGCATTGTAGACAACGGTTCC
Cma2145137	1	30.231	106.577	100.406	0.25468438	NW_023494792.1	57657164	-	CATGCAGGGCGTTGTAAGGCAAAATAGTCCT[CT]AAATTTTTTTTGGATTTACCATTATTACTCAGAACACGTGTAGATTCACTACCACTTTAAAGAAGTCAGTAAATTTCTCTGCAGTGAAGCATTTCATATCAAAC
Cma5426531	17	60.128	68.931	52.25	0.27843619	NW_023494810.1	29899862	-	CATGCAGGGCGTTGTGAGCCAAAATAGTCCCT[AG]GAAAAAAAAACGCATTTGTTTCAGATTTTCCACTATTTTGCCACCATCAACATTACACATAAAACTCAGACACGTGTAGGTTCACTTGTAGTTTTGGATAGTAA
Cma3603783	12	25.824	73.337	64.703	-	NW_023494800.1	30602233	+	CATGCAGGGGG[CT]GTGAGGTATTGTCCAAGATGGCTAATAGCTTGTTCCAAAGAGGTTGTGGCAGAACAAAGGATTCTCAACAAGCTAAAACCTTATACAAGCTTCAACCTAATGTATGGTCTCTATGCTTCAAGAGTGCACTG
Cma932410	15	39.852	63.691	64.403	0.23607876	NW_023494788.1	9009628	+	CATGCAGGGGGCTGGGCCACTGATGCCAACTATAGGGGCTTGTTATGATCTGGTGAAAGATCTTAGTAGAGTTCTTATATGGCTCTTGATGATGCCTTCTTGCA[TC]CCCCCCTCCTGTTCACAAAGATTTGGGCAAGAC
Cma3750500	13	51.325	37.579	46.515	0.39382003	NW_023494801.1	21619623	+	CATGCAGGGTACTGCGAGGCAAAAAAGGACACAAAGAAAATATATTTTTTCAGATTTACCACGATTTTATCTTTATCAACAGT[GA]TATTTAAAAACTCAAATGATGTGTAGGTTCACTGGTAGTTTTGGATAGTAAA
Cma2949577	24	59.054	38.896	41.385	0.28252323	NW_023494797.1	1078000	-	CATGCAGGGTATGAAGCTTGAAGCAGTCTATGCCAAAAAGTA[AT]TATTTTAAGCCTTATAAATTAGGGTTTTTATAAGTGATCTATTTTGAAATGTTAATGCTTTGAAATTTGGAGTGAGCATTCCAAAGACCAGTT
Cma3622138	12	18.59	75.891	73.641	0.91425859	NW_023494800.1	34148590	-	CATGCAGGGTGCTGTGAGGTAAAATAGTTTTCAGAGGAAACATATTTTTTTCAGATTTATCGCTATTTTACCATCAACATTACAAATAAAAACTCAAAAGACACGTGTAGGTTC[GA]CTGCAAGCAGACTGCTAATATG
Cma2445117	27	76.279	62.799	79.519	0.71934925	NW_023494794.1	8038891	-	CATGCAGGGTGCTTTAAGGCAAAATAGTCCCCAAAGTACCGTTCATTTTTTTATATTTTCCA[AC]TATTTAATCATCATTAATATTCCATATAAACTCAGAAGACTCGTGTAGGTTCACTGGTGGTTTTGTATAGTAAATAAAA
Cma3103220	14	62.607	49.144	45.991	0.08903635	NW_023494798.1	10196805	+	CATGCAGGGTGTTA[CT]AAGGCAAAATACTACCCAACATTCAACATTTCAAGATTTACATAAAAAATCTGAAGAAATGTGTGGGTTCACAAGTTTTAAATAATAAACAAAAGTGGCTATATTTGCATTGTAGACATTGT
Cma4462944	5	95.628	100.548	95.506	0.14086519	NW_023494805.1	3204156	-	CATGCAGGGTGTTGAGACAAAACAGTCCCAAAAGAAACTTATTTTTCTAAATTTATTCATATTTTATCATCAA[AC]ATTCAAACTGACCTGCCTGCAGTCCAGACCTGTCACCCACTGATAACATCTGGAGGGTTATG
Cma4072059	18	66.167	112.168	81.819	0.49231127	NW_023494803.1	7030145	-	CATGCAGGGTGTTGTGAGGCGAAACAGTACCCCAAAAAAACATTATTTCTTTGGATTGACCACTATTTCACCATCATTAAACAGTACATATAAAAACTTGTGTAAGTTCACTGGT[CT]ATTTTGTATACCAAGTCAGCAAGTTT
Cma615668	7	29.25	10.508	28.42	1.00588816	NW_023494786.1	30954476	+	CATGCAGGGTTCTATATAGAACCATTTTCTTTACTAAAGAACCCTAGAGGAACTCTTTTTAAGAGTGTACTG[AT]ATTTGTAGTTTGTTACTGGTTTACTGAAGTAAAGCCTTTAAAAACCTGTAGTTGTGCAGGCTTGG
Cma2758780	6	58.496	84.818	79.101	0.71096698	NW_023494795.1	40421982	+	CATGCAGGTATACTGCATATGTAAAACATTT[TA]TTTTTAGTTATTTATTTATTTATTTTGGGTGGGCAACGATTTGGTAAAACCCTAATTGCCTTTGACCACTGTAGCACTTTTTAATTCATTCATTAACATCTGGGTTTTGTA
Cma5011751	21	12.529	7.539	18.181	0.17111805	NW_023494808.1	556458	+	CATGCAGGTCAGCTGGAACACAGAAAACCCACCATTAAACCAAT[TG]TTACATCATTATATATGTCTCTTTTACCTAAACAATGATACTGTGGTAAATTTCTGTATAACCCTACTAACCAGTTCATATTGATAAACATT
Cma5012091	21	13.167	7.539	19.032	0.32752881	NW_023494808.1	664937	+	CATGCAGGTCAGCTGGAACACAGAAAACCCACCATTAAACCAATGTTATATCAGCTGCTCCTTCTACTTACACAATGATAATGTGGTAAATTGT[CT]TGTCTATTCATATTGACTAACACTGAACCAAAGGGCTACAGTTGAATATT
Cma4648596	1	117.57	17.156	14.002	0.5279816	NW_023494805.1	39544327	+	CATGCAGGTTAGTGAGTGTGTGTT[TG]TTGAGACGATTAATGGTGTACGACCAGTGAACTGCCGCTACAGCAGCAGCCTGTGTCACTATAACATTTCAACACTGGCCTGCTTAAATAAGAGACAAACACAAGAAATAA
Cma3849317	10	63.361	51.52	45.387	0.01508622	NW_023494802.1	4917289	-	CATGCAGGTTCACTGGATAGTATATAAATTATCTATATTTGTGTTGTAGACATTGCAACCTATTTCCTGAGAGGCTTTTTGG[AT]TACCTGGTCCCACCACTGTTAAGAAAACGGAGTTGGTTATTTTTTCTACAACAAACCAT
Cma1301897	2	39.462	40.075	36.151	0.00571378	NW_023494789.1	36593812	-	CATGCAGTAATGAAAAATGCATTCTTGGTAATGATGAACATAAACTGATAAAATTCGTAAAGTGATGAGGCAGTGTCAGATAAATAAAATGCTACAGATGGTG[GT]GAGACAACTTTTTTTATTTTTAATTTAGTCCT
Cma5736044	3	11.736	128.987	114.767	0.64846439	NW_023495456.1	1714549	+	CATGCAGTAC[AT]GTGCAGTGGTTTCACTAATGGAGAAATTTAAACTTAAAATCTGTTTATCTGGGGAGTATATGTTTATTTCCTCAGAAAAACATTTATAATAAATACAAATAACATTAATACAATAAGAAGCCATTTTCTGCAGTA
Cma2853712	22	60.436	64.06	58.332	0.02812755	NW_023494796.1	16346669	-	CATGCAGTACACCAAAATTATGG[AT]ATACTTTACTAACTAATCTTCAAGACTCAGTTACTGTATTCATTTATGAATCTAGGTTAAACTATTTTATAATTGAATCTTAATGAAGACACATTGTCTATAATTGGAGGTCAT
Cma3485315	12	53.916	44.393	36.61	0.49309793	NW_023494800.1	8585144	-	CATGCAGTACACCTATCTGGAAGATCTGAACTCATTATGTTTCTCCACTCACTTAGTCACTCCTCTGTATGTATATTATAAAAGAGTGAATGAGACAGAGAGAGCAGGAGGAGGGTCCTGAAGCAGGTACCGT[GT]CAGCA
Cma3299706	19	48.2	30.437	22.94	0.29667878	NW_023494799.1	12016353	+	CATGCAGTACCAATACGGCAGCGGTGTAAG[GA]GGCCTGATATCGCAGCTGTTTGAAACCCACACACCTGCTCTCAGAGATACACCAGTGCACCCACCCACAGTACCCTCCAGAATTACTTGCAGCTCCTGGTTAAGATGAGCCAAA
Cma1982787	1	115.442	21.837	16.981	0.03300184	NW_023494792.1	26302440	-	CATGCAGTACGAGTCCTTTTTCAGATGTTTCAGAGGAGATTAGATA[CT]GAGATAATCCACTTGCATAAAGATGGTTAAAGTTGAGCAATGAAGAAGAAACACAGGGCTCCTAACAACCACCTGGAAGACCTGGTCGACA
Cma2783468	22	79.183	87.09	71.951	0.15660525	NW_023494796.1	829269	-	CATGCAGTACGTTCTAATGCGTCCACCTTACACTCTAATGTGAAAGATGTCAGCATCTTCAGAATGCTG[CT]ATTTTTAGTGCTTTTGTGTGGACGGGAGGCCGAACGGCCTTTTCTAGGACGACTTCTGCACAGTGTA
Cma2435668	27	43.681	26.793	54.409	0.09010106	NW_023494794.1	6115000	-	CATGCAGTACTCTGCTCAAAGTTAGTAATCACACTTCATTTCATTAATTTCCAGTCAAATCAGCAATTGAGTACAAGCTATT[CT]ATTTTTTAGGAGACATTTCTGATGAGAATAGATCAGAAATAATCCATTTGCATAAG
Cma1976468	1	63.308	68.664	87.212	1.88728443	NW_023494792.1	24989541	-	CATGCAGTAGTG[AC]ATTATGCATTATTGTAGATGACTGAGAACACCAAAATATTTTGAGATTGTTTGTTTGATTTTTTTTAAGTGTTTTTAAGTTATTAAATAAACAAAACAATTGGAATTATTTGTTTACAATGAA
Cma3302340	19	64.584	51.291	47.201	0.57372596	NW_023494799.1	12500167	-	CATGCAGTATACCTCTATCATT[AC]AAAAACTTTGCAAGAGTCGTTTAATATGCCACTACTTTAAAACACTAAAAAGCCAATTACTGGATGATATGATTTTTCTGATTTCTAATGGGAAAGCATTAAGAGACGTGTTC
Cma4263985	11	4.646	1.277	0	1.14530048	NW_023494804.1	835620	-	CATGCAGTATTT[TG]GCCATCACTACATTACATTGAAGCCACATTGAAACCCCAGAAAGCCACAGCAGAACATATGTGGCCTGAAACGTACACAGAGGAAGGCAGCCAGTCTTTTAGGTAAACAGACAGATGCTAAGG
Cma578703	7	49.251	46.795	53.533	0.09364567	NW_023494786.1	23732241	-	CATGCAGTATTTAACAACAACATAAAAAAAATGCTAACCATCAAATGACAAATCTCTTTCTTTCTCTCTCTCTATCT[CT]TCAGTGCTACGGGATGATTTCAGACAAAATCCTACAGATGTGGTGGTTGCAGCGGGGGAACCGGC
[truncated: 12,939 more rows]
