# Supplementary material for: A high-density linkage map and sex-linked markers for the Amazon Tambaqui Colossoma macropomum
Source: BMC Genomics. 2021 Oct 2;22:709. doi: 10.1186/s12864-021-08037-8 (PMC8487117; doi:10.1186/s12864-021-08037-8)
Supplement: Supplementary file 4 — Additional file 4: Supplementary Table S3 Primer used in PACE validation. [file 12864_2021_8037_MOESM4_ESM.csv]

## Supplementary Table S4 - Marker primer sequences
Markers_ID	PACE primers 5'-3'
Cma5119693_C	GAAGGTGACCAAGTTCATGCTGGGAAGGGAAAGGGGCAGC
Cma5119693_G	GAAGGTCGGAGTCAACGGATTGGGAAGGGAAAGGGGCAGG
Cma5119693_Rev	GACCTATGAATATGCACGATTATGCGAAT
Cma5119452_A	AGGTGACCAAGTTCATGCTACATTTATACAATGATAATCCACTATCTAGA
Cma5119452_G	AGGTCGGAGTCAACGGATTCATTTATACAATGATAATCCACTATCTAGG
Cma5119452_Rev	GCACTGTAGAATGATGCAGACCCTA
Cma5117879_A	GAAGGTGACCAAGTTCATGCTATCTGTGTTTGAACATCTTGAGTTGCA
Cma5117879_G	GAAGGTCGGAGTCAACGGATTCTGTGTTTGAACATCTTGAGTTGCG
Cma5117879_Rev	CTGATGGCCAGTTTAGTGTTTTGTAACAT
Cma5145911_C	GAAGGTGACCAAGTTCATGCTTTTCCCATAGGAATGAATGGGGTG
Cma5145911_T	GAAGGTCGGAGTCAACGGATTTTTTCCCATAGGAATGAATGGGGTA
Cma5145911_Rev	CAGAAGTACAGAAGTACAGTAGATGGTT
