# Supplementary material for: A high-density linkage map and sex-linked markers for the Amazon Tambaqui Colossoma macropomum
Source: BMC Genomics. 2021 Oct 2;22:709. doi: 10.1186/s12864-021-08037-8 (PMC8487117; doi:10.1186/s12864-021-08037-8)
Supplement: Supplementary file 5 — Additional file 5: Supplementary Table S4 Details of the PACE assay results. Genotypes of 206 samples. [file 12864_2021_8037_MOESM5_ESM.csv]

## Supplementary Table S4 - Details of the PACE assay results. Genotypes of 206 samples.
Sample_ID	Family_ID	Status	Gender	Cma5119693	Cma5145911	Cma5119452	Cma5117879
AM01_f	AM01	Broodstock	F	G/G	C/C	A/A	G/G
AM01_M	AM01	Broodstock	M	C/G	C/T	A/G	A/G
467425	AM01	Offspring	F	G/G	C/C	A/A	G/G
467485	AM01	Offspring	M	C/G	C/T	A/G	A/G
467628	AM01	Offspring	M	C/G	C/T	A/G	A/G
467688	AM01	Offspring	F	G/G	C/C	A/A	G/G
467692	AM01	Offspring	M	C/G	C/T	A/G	A/G
467778	AM01	Offspring	M	C/G	C/T	A/G	A/G
468245	AM01	Offspring	F	G/G	C/C	A/A	G/G
468251	AM01	Offspring	F	G/G	C/C	A/A	G/G
470136	AM01	Offspring	F	G/G	C/C	A/A	G/G
470152	AM01	Offspring	M	C/G	C/T	A/G	A/G
470159	AM01	Offspring	M	C/G	-	A/G	A/G
470165	AM01	Offspring	M	C/G	C/T	A/G	A/G
470172	AM01	Offspring	M	C/G	C/T	A/G	A/G
470178	AM01	Offspring	M	G/G	C/C	A/A	G/G
470182	AM01	Offspring	M	C/G	C/T	A/G	A/G
470185	AM01	Offspring	M	C/G	C/T	A/G	A/G
470193	AM01	Offspring	F	G/G	C/C	A/A	G/G
470199	AM01	Offspring	F	G/G	-	A/A	G/G
470209	AM01	Offspring	M	C/G	C/T	A/G	A/G
470210	AM01	Offspring	F	G/G	C/C	A/A	G/G
470214	AM01	Offspring	F	G/G	C/C	A/A	G/G
470218	AM01	Offspring	F	G/G	C/C	A/A	G/G
470234	AM01	Offspring	M	C/G	C/T	A/G	A/G
470237	AM01	Offspring	F	G/G	C/C	A/A	G/G
470311	AM01	Offspring	F	G/G	C/C	A/A	G/G
470317	AM01	Offspring	F	G/G	C/C	A/A	G/G
470326	AM01	Offspring	M	C/G	C/T	A/G	A/G
470349	AM01	Offspring	F	G/G	C/C	A/A	G/G
470357	AM01	Offspring	F	G/G	C/T	A/A	A/G
470367	AM01	Offspring	F	G/G	C/C	A/A	G/G
470370	AM01	Offspring	F	G/G	C/C	A/A	G/G
470373	AM01	Offspring	F	G/G	C/C	A/A	G/G
470384	AM01	Offspring	F	G/G	C/C	A/A	G/G
470394	AM01	Offspring	F	G/G	C/C	A/A	G/G
470401	AM01	Offspring	M	C/G	C/T	A/G	A/G
470412	AM01	Offspring	F	G/G	C/C	A/A	G/G
470416	AM01	Offspring	M	C/G	C/T	A/G	A/G
470418	AM01	Offspring	F	G/G	C/C	A/A	G/G
470439	AM01	Offspring	F	G/G	C/C	A/A	G/G
470452	AM01	Offspring	M	C/G	C/T	A/G	A/G
470456	AM01	Offspring	M	C/G	C/T	A/G	A/G
470457	AM01	Offspring	F	G/G	C/C	A/A	G/G
470458	AM01	Offspring	F	G/G	C/C	A/A	G/G
470463	AM01	Offspring	F	G/G	C/C	A/A	G/G
470485	AM01	Offspring	F	G/G	C/C	A/A	G/G
470486	AM01	Offspring	M	C/G	C/T	A/G	A/G
470488	AM01	Offspring	F	G/G	C/C	A/A	G/G
470492	AM01	Offspring	M	C/G	C/T	A/G	A/G
470505	AM01	Offspring	M	C/G	C/T	A/G	A/G
470515	AM01	Offspring	F	G/G	C/C	A/A	G/G
470516	AM01	Offspring	F	G/G	C/C	A/A	G/G
470519	AM01	Offspring	M	C/G	C/T	A/G	A/G
470524	AM01	Offspring	M	C/G	C/T	A/G	A/G
470525	AM01	Offspring	F	G/G	C/C	A/A	G/G
470528	AM01	Offspring	M	C/G	C/T	A/G	A/G
470530	AM01	Offspring	F	G/G	C/C	A/A	G/G
470537	AM01	Offspring	M	C/G	C/T	A/G	A/G
470541	AM01	Offspring	F	G/G	C/C	A/A	G/G
470559	AM01	Offspring	F	G/G	C/C	A/A	G/G
470563	AM01	Offspring	M	C/G	C/T	A/G	A/G
470566	AM01	Offspring	M	C/G	C/T	A/G	A/G
471687	AM01	Offspring	F	G/G	C/C	A/A	G/G
471810	AM01	Offspring	F	G/G	C/C	A/A	G/G
471859	AM01	Offspring	M	C/G	C/T	A/G	A/G
471863	AM01	Offspring	M	C/G	C/T	A/G	A/G
471864	AM01	Offspring	M	C/G	C/T	A/G	A/G
471867	AM01	Offspring	F	G/G	C/C	A/A	G/G
472757	AM01	Offspring	M	C/G	C/T	A/G	A/G
472775	AM01	Offspring	F	G/G	C/C	A/A	G/G
3578	AM02	Broodstock	F	G/G	C/C	A/A	G/G
4299	AM02	Broodstock	M	G/G	C/C	A/A	G/G
AM03	AM03	Broodstock	F	G/G	C/C	A/A	G/G
AM03	AM03	Broodstock	M	G/G	C/C	A/A	G/G
EMB01	EMB01	Broodstock	F	G/G	C/C	A/A	G/G
EMB01	EMB01	Broodstock	M	C/G	C/T	A/G	A/G
43430	EMB01	Offspring	F	G/G	C/C	A/A	G/G
43452	EMB01	Offspring	F	G/G	C/C	A/A	G/G
43453	EMB01	Offspring	M	C/G	C/T	A/G	A/G
43455	EMB01	Offspring	F	G/G	C/C	A/A	G/G
43464	EMB01	Offspring	F	G/G	C/C	A/A	G/G
43465	EMB01	Offspring	F	G/G	C/C	A/A	G/G
43467	EMB01	Offspring	F	G/G	C/C	A/A	G/G
43471	EMB01	Offspring	F	G/G	C/C	A/A	G/G
43479	EMB01	Offspring	F	G/G	C/C	A/A	G/G
43501	EMB01	Offspring	F	G/G	C/C	A/A	G/G
43506	EMB01	Offspring	M	C/G	C/T	A/G	A/G
43509	EMB01	Offspring	M	C/G	C/T	A/G	A/G
43511	EMB01	Offspring	M	C/G	C/T	A/G	A/G
43520	EMB01	Offspring	M	C/G	C/T	A/G	A/G
43543	EMB01	Offspring	M	C/G	C/T	A/G	A/G
43547	EMB01	Offspring	M	C/G	C/T	A/G	A/G
43550	EMB01	Offspring	F	G/G	C/C	A/A	G/G
43556	EMB01	Offspring	F	G/G	C/C	A/A	G/G
43564	EMB01	Offspring	M	C/G	C/T	A/G	A/G
43565	EMB01	Offspring	M	C/G	C/T	A/G	A/G
EMB02	EMB02	Broodstock	F	G/G	C/C	A/A	G/G
EMB02	EMB02	Broodstock	M	C/G	C/T	A/G	A/G
3212	EMB02	Offspring	F	G/G	C/C	A/A	G/G
3213	EMB02	Offspring	F	G/G	C/C	A/A	G/G
3215	EMB02	Offspring	M	C/G	C/T	A/G	A/G
3251	EMB02	Offspring	F	G/G	C/C	A/A	G/G
3253	EMB02	Offspring	F	G/G	C/C	A/A	G/G
3254	EMB02	Offspring	M	C/G	C/T	A/G	A/G
3256	EMB02	Offspring	M	C/G	C/T	A/G	A/G
3257	EMB02	Offspring	F	G/G	C/C	A/A	G/G
3259	EMB02	Offspring	F	G/G	C/C	A/A	G/G
3276	EMB02	Offspring	M	C/G	C/T	A/G	A/G
3281	EMB02	Offspring	F	G/G	C/C	A/A	G/G
3282	EMB02	Offspring	F	G/G	C/C	A/A	G/G
3283	EMB02	Offspring	F	G/G	C/C	A/A	G/G
3284	EMB02	Offspring	M	C/G	C/T	A/G	A/G
3316	EMB02	Offspring	F	G/G	C/C	A/A	G/G
3317	EMB02	Offspring	F	G/G	C/C	A/A	G/G
3322	EMB02	Offspring	F	G/G	C/C	A/A	G/G
3323	EMB02	Offspring	F	G/G	C/C	A/A	G/G
3324	EMB02	Offspring	F	G/G	C/C	A/A	G/G
3325	EMB02	Offspring	F	G/G	C/C	A/A	G/G
3326	EMB02	Offspring	M	C/G	C/T	A/G	-
3327	EMB02	Offspring	M	C/G	C/T	A/G	A/G
3328	EMB02	Offspring	F	G/G	C/C	A/A	G/G
3332	EMB02	Offspring	M	C/G	C/T	A/G	A/G
3337	EMB02	Offspring	F	G/G	C/C	A/A	G/G
3375	EMB02	Offspring	F	G/G	C/C	A/A	G/G
3380	EMB02	Offspring	F	G/G	C/C	A/A	G/G
3391	EMB02	Offspring	M	C/G	C/T	A/G	A/G
3393	EMB02	Offspring	M	G/G	C/C	A/A	G/G
3395	EMB02	Offspring	M	C/G	C/T	A/G	A/G
3396	EMB02	Offspring	M	C/G	C/T	A/G	A/G
3398	EMB02	Offspring	F	G/G	C/C	A/A	G/G
3492	EMB02	Offspring	M	C/G	C/T	A/G	A/G
3495	EMB02	Offspring	M	C/G	C/T	A/G	A/G
3530	EMB02	Offspring	M	C/G	C/T	A/G	A/G
3532	EMB02	Offspring	F	G/G	C/C	A/A	G/G
3534	EMB02	Offspring	F	G/G	C/C	A/A	-
3537	EMB02	Offspring	M	C/G	C/T	A/G	A/G
43600	EMB02	Offspring	F	G/G	C/C	A/A	A/G
EMB03	EMB03	Broodstock	F	G/G	C/C	A/A	G/G
EMB03	EMB03	Broodstock	M	C/G	C/T	A/G	A/G
EMB04	EMB04	Broodstock	F	G/G	C/C	A/A	G/G
EMB04	EMB04	Broodstock	M	C/G	C/T	A/G	A/G
42265	EMB04	Offspring	M	C/G	C/T	A/G	A/G
42267	EMB04	Offspring	F	G/G	C/C	A/A	G/G
42268	EMB04	Offspring	F	G/G	C/C	A/A	G/G
42270	EMB04	Offspring	M	C/G	C/T	A/G	A/G
43231	EMB04	Offspring	M	C/G	C/T	A/G	A/G
43232	EMB04	Offspring	M	C/G	C/T	A/G	A/G
43233	EMB04	Offspring	F	G/G	C/C	A/A	G/G
43235	EMB04	Offspring	M	C/G	C/T	A/G	A/G
43237	EMB04	Offspring	F	G/G	C/C	A/A	G/G
43238	EMB04	Offspring	M	C/G	C/T	A/G	A/G
43240	EMB04	Offspring	F	G/G	C/C	A/A	G/G
43242	EMB04	Offspring	F	G/G	C/C	A/A	G/G
43244	EMB04	Offspring	M	C/G	C/T	A/G	A/G
43246	EMB04	Offspring	M	C/G	C/T	A/G	A/G
43247	EMB04	Offspring	M	C/G	C/T	A/G	A/G
43261	EMB04	Offspring	F	C/G	C/C	A/A	G/G
43262	EMB04	Offspring	M	G/G	C/C	A/A	G/G
43265	EMB04	Offspring	F	G/G	C/C	A/A	G/G
43266	EMB04	Offspring	F	G/G	C/C	A/A	G/G
43270	EMB04	Offspring	F	G/G	C/C	A/A	G/G
43293	EMB04	Offspring	M	C/G	C/T	A/G	A/G
43294	EMB04	Offspring	F	G/G	C/C	A/A	G/G
43295	EMB04	Offspring	M	G/G	C/T	A/G	A/G
43296	EMB04	Offspring	M	C/G	C/T	A/G	A/G
43299	EMB04	Offspring	M	C/G	C/T	A/G	A/G
43352	EMB04	Offspring	F	G/G	C/C	A/A	G/G
43353	EMB04	Offspring	F	G/G	C/C	A/A	G/G
43355	EMB04	Offspring	F	G/G	C/C	A/A	G/G
43356	EMB04	Offspring	M	C/G	C/T	A/G	A/G
43357	EMB04	Offspring	F	G/G	C/C	A/A	G/G
43483	EMB04	Offspring	F	G/G	C/C	A/A	G/G
43484	EMB04	Offspring	F	G/G	C/C	A/A	G/G
43487	EMB04	Offspring	F	G/G	C/C	A/A	G/G
43488	EMB04	Offspring	F	G/G	C/C	A/A	G/G
43489	EMB04	Offspring	F	G/G	C/C	A/A	G/G
43490	EMB04	Offspring	M	C/G	C/T	A/G	A/G
2388	FAM01	Broodstock	M	C/G	C/T	A/G	A/G
2858	FAM01	Broodstock	F	G/G	C/C	A/A	G/G
344847	FAM01	Offspring	F	G/G	C/T	A/A	G/G
344848	FAM01	Offspring	F	G/G	C/C	A/A	G/G
344849	FAM01	Offspring	F	G/G	C/T	A/A	G/G
344850	FAM01	Offspring	M	G/G	C/C	A/A	G/G
344855	FAM01	Offspring	F	G/G	C/C	A/A	G/G
344856	FAM01	Offspring	M	C/G	C/T	A/G	A/G
344866	FAM01	Offspring	F	G/G	C/C	A/G	G/G
344914	FAM01	Offspring	F	G/G	C/C	A/A	G/G
344919	FAM01	Offspring	F	G/G	C/C	A/A	G/G
344924	FAM01	Offspring	M	C/G	C/T	A/G	A/G
344928	FAM01	Offspring	M	C/G	C/T	A/G	A/G
344932	FAM01	Offspring	M	C/G	C/T	A/G	A/G
344941	FAM01	Offspring	M	C/G	C/T	A/G	A/G
344942	FAM01	Offspring	F	G/G	C/C	A/A	G/G
344943	FAM01	Offspring	M	C/G	C/T	A/G	A/G
344944	FAM01	Offspring	M	C/G	C/T	A/G	A/G
401643	FAM01	Offspring	M	C/G	C/T	A/G	A/G
401646	FAM01	Offspring	M	C/G	C/T	A/G	A/G
401670	FAM01	Offspring	F	C/G	C/C	A/G	G/G
401672	FAM01	Offspring	F	G/G	C/C	A/A	G/G
22443	FAM02	Broodstock	M	C/G	C/T	A/G	A/G
22905	FAM02	Broodstock	F	G/G	C/C	A/A	G/G
2809	FAM03	Broodstock	M	G/G	C/C	A/A	G/G
2941	FAM03	Broodstock	F	G/G	C/C	A/A	G/G
1620	FAM04	Broodstock	F	G/G	C/C	A/A	G/G
2895	FAM04	Broodstock	M	C/G	C/T	A/G	A/G
