# Supplementary material for: A high-density linkage map and sex-linked markers for the Amazon Tambaqui Colossoma macropomum
Source: BMC Genomics. 2021 Oct 2;22:709. doi: 10.1186/s12864-021-08037-8 (PMC8487117; doi:10.1186/s12864-021-08037-8)
Supplement: Supplementary file 6 — Additional file 6: Supplementary Data S1 Structure of chromosome-level genome assemblies ordered from the linkage map. AGP (A Golden Path) file formatted, reporting the scaffold structure of each linkage group into 27 chromosomes. [file 12864_2021_8037_MOESM6_ESM.tsv]

## Supplementary Table S3 - Structure of chromosome-level genome assemblies ordered from the linkage map. AGP (A Golden Path) file formatted, reporting the scaffold structure of each linkage group into chromosome.
### FIELDS: object, object_beg, object_end, part_number, component_type, component_id/gap_length, component_beg/gap_type, component_end/linkage, orientation/linkage_evidence
chr1	1	172934	1	W	NW_023495066.1	1	172934	-
chr1	172935	173034	2	U	100	map	yes
chr1	173035	824774	3	W	NW_023494817.1	1	651740	?
chr1	824775	824874	4	U	100	map	yes
chr1	824875	929812	5	W	NW_023495992.1	1	104938	?
chr1	929813	929912	6	U	100	map	yes
chr1	929913	1017603	7	W	NW_023495766.1	1	87691	-
chr1	1017604	1017703	8	U	100	map	yes
chr1	1017704	1474095	9	W	NW_023495663.1	1	456392	?
chr1	1474096	1474195	10	U	100	map	yes
chr1	1474196	2047273	11	W	NW_023495123.1	1	573078	?
chr1	2047274	2047373	12	U	100	map	yes
chr1	2047374	2124666	13	W	NW_023495893.1	1	77293	?
chr1	2124667	2124766	14	U	100	map	yes
chr1	2124767	3061035	15	W	NW_023495723.1	1	936269	?
chr1	3061036	3061135	16	U	100	map	yes
chr1	3061136	3169583	17	W	NW_023495331.1	1	108448	-
chr1	3169584	3169683	18	U	100	map	yes
chr1	3169684	3251201	19	W	NW_023495292.1	1	81518	?
chr1	3251202	3251301	20	U	100	map	yes
chr1	3251302	3459451	21	W	NW_023495317.1	1	208150	-
chr1	3459452	3459551	22	U	100	map	yes
chr1	3459552	3530871	23	W	NW_023495241.1	1	71320	+
chr1	3530872	3530971	24	U	100	map	yes
chr1	3530972	3689155	25	W	NW_023495928.1	1	158184	?
chr1	3689156	3689255	26	U	100	map	yes
chr1	3689256	3693367	27	W	NW_023495666.1	1	4112	?
chr1	3693368	3693467	28	U	100	map	yes
chr1	3693468	67510651	29	W	NW_023494792.1	1	63817184	+
chr2	1	52904932	1	W	NW_023494789.1	1	52904932	+
chr3	1	3132700	1	W	NW_023495456.1	1	3132700	-
chr3	3132701	3132800	2	U	100	map	yes
chr3	3132801	52784634	3	W	NW_023494787.1	1	49651834	-
chr4	1	45648328	1	W	NW_023494793.1	1	45648328	?
chr5	1	55516	1	W	NW_023495356.1	1	55516	?
chr5	55517	55616	2	U	100	map	yes
chr5	55617	44465124	3	W	NW_023494805.1	1	44409508	-
chr5	44465125	44465224	4	U	100	map	yes
chr5	44465225	44566022	5	W	NW_023495362.1	1	100798	-
chr5	44566023	44566122	6	U	100	map	yes
chr5	44566123	44820660	7	W	NW_023495286.1	1	254538	-
chr5	44820661	44820760	8	U	100	map	yes
chr5	44820761	44874297	9	W	NW_023495397.1	1	53537	?
chr5	44874298	44874397	10	U	100	map	yes
chr5	44874398	45326209	11	W	NW_023495864.1	1	451812	-
chr5	45326210	45326309	12	U	100	map	yes
chr5	45326310	45383911	13	W	NW_023495373.1	1	57602	+
chr5	45383912	45384011	14	U	100	map	yes
chr5	45384012	45481260	15	W	NW_023495894.1	1	97249	?
chr6	1	45137478	1	W	NW_023494795.1	1	45137478	+
chr6	45137479	45137578	2	U	100	map	yes
chr6	45137579	45554862	3	W	NW_023495514.1	1	417284	+
chr6	45554863	45554962	4	U	100	map	yes
chr6	45554963	45611655	5	W	NW_023495883.1	1	56693	?
chr6	45611656	45611755	6	U	100	map	yes
chr6	45611756	45937847	7	W	NW_023495915.1	1	326092	+
chr6	45937848	45937947	8	U	100	map	yes
chr6	45937948	46039860	9	W	NW_023495382.1	1	101913	?
chr6	46039861	46039960	10	U	100	map	yes
chr6	46039961	46519970	11	W	NW_023494827.1	1	480010	+
chr6	46519971	46520070	12	U	100	map	yes
chr6	46520071	47130658	13	W	NW_023495946.1	1	610588	+
chr7	1	36037407	1	W	NW_023494786.1	1	36037407	-
chr7	36037408	36037507	2	U	100	map	yes
chr7	36037508	37452555	3	W	NW_023495545.1	1	1415048	-
chr7	37452556	37452655	4	U	100	map	yes
chr7	37452656	40559550	5	W	NW_023495515.1	1	3106895	+
chr8	1	142351	1	W	NW_023495248.1	1	142351	?
chr8	142352	142451	2	U	100	map	yes
chr8	142452	651075	3	W	NW_023495319.1	1	508624	-
chr8	651076	651175	4	U	100	map	yes
chr8	651176	46777390	5	W	NW_023494785.1	1	46126215	+
chr9	1	49677613	1	W	NW_023494791.1	1	49677613	+
chr10	1	42604281	1	W	NW_023494802.1	1	42604281	-
chr10	42604282	42604381	2	U	100	map	yes
chr10	42604382	42768973	3	W	NW_023495161.1	1	164592	?
chr10	42768974	42769073	4	U	100	map	yes
chr10	42769074	42845923	5	W	NW_023495140.1	1	76850	-
chr10	42845924	42846023	6	U	100	map	yes
chr10	42846024	42955427	7	W	NW_023495106.1	1	109404	+
chr10	42955428	42955527	8	U	100	map	yes
chr10	42955528	42987778	9	W	NW_023494845.1	1	32251	?
chr10	42987779	42987878	10	U	100	map	yes
chr10	42987879	43039929	11	W	NW_023494880.1	1	52051	?
chr10	43039930	43040029	12	U	100	map	yes
chr10	43040030	43433615	13	W	NW_023495330.1	1	393586	?
chr10	43433616	43433715	14	U	100	map	yes
chr10	43433716	43502792	15	W	NW_023495528.1	1	69077	+
chr10	43502793	43502892	16	U	100	map	yes
chr10	43502893	43641817	17	W	NW_023495747.1	1	138925	?
chr10	43641818	43641917	18	U	100	map	yes
chr10	43641918	43698969	19	W	NW_023495261.1	1	57052	?
chr10	43698970	43699069	20	U	100	map	yes
chr10	43699070	43752737	21	W	NW_023495700.1	1	53668	+
chr10	43752738	43752837	22	U	100	map	yes
chr10	43752838	44039750	23	W	NW_023495218.1	1	286913	-
chr10	44039751	44039850	24	U	100	map	yes
chr10	44039851	44209617	25	W	NW_023495219.1	1	169767	-
chr10	44209618	44209717	26	U	100	map	yes
chr10	44209718	44259788	27	W	NW_023496000.1	1	50071	?
chr10	44259789	44259888	28	U	100	map	yes
chr10	44259889	44280314	29	W	NW_023495458.1	1	20426	-
chr10	44280315	44280414	30	U	100	map	yes
chr10	44280415	44348188	31	W	NW_023494849.1	1	67774	?
chr11	1	37226397	1	W	NW_023494804.1	1	37226397	+
chr11	37226398	37226497	2	U	100	map	yes
chr11	37226498	37564635	3	W	NW_023495353.1	1	338138	?
chr12	1	38025399	1	W	NW_023494800.1	1	38025399	?
chr13	1	1101954	1	W	NW_023494903.1	1	1101954	+
chr13	1101955	1102054	2	U	100	map	yes
chr13	1102055	37964256	3	W	NW_023494801.1	1	36862202	+
chr13	37964257	37964356	4	U	100	map	yes
chr13	37964357	39292348	5	W	NW_023495254.1	1	1327992	-
chr13	39292349	39292448	6	U	100	map	yes
chr13	39292449	39364353	7	W	NW_023495176.1	1	71905	?
chr13	39364354	39364453	8	U	100	map	yes
chr13	39364454	39455608	9	W	NW_023495899.1	1	91155	+
chr13	39455609	39455708	10	U	100	map	yes
chr13	39455709	39663879	11	W	NW_023495887.1	1	208171	+
chr13	39663880	39663979	12	U	100	map	yes
chr13	39663980	39935020	13	W	NW_023495681.1	1	271041	?
chr13	39935021	39935120	14	U	100	map	yes
chr13	39935121	39995893	15	W	NW_023495881.1	1	60773	?
chr13	39995894	39995993	16	U	100	map	yes
chr13	39995994	40303273	17	W	NW_023495311.1	1	307280	?
chr13	40303274	40303373	18	U	100	map	yes
chr13	40303374	40757001	19	W	NW_023495588.1	1	453628	-
chr14	1	36781461	1	W	NW_023494798.1	1	36781461	?
chr15	1	42853313	1	W	NW_023494788.1	1	42853313	+
chr16	1	282589	1	W	NW_023496038.1	1	282589	?
chr16	282590	282689	2	U	100	map	yes
chr16	282690	433105	3	W	NW_023495379.1	1	150416	-
chr16	433106	433205	4	U	100	map	yes
chr16	433206	959862	5	W	NW_023495290.1	1	526657	?
chr16	959863	959962	6	U	100	map	yes
chr16	959963	44064100	7	W	NW_023494784.1	1	43104138	-
chr17	1	195509	1	W	NW_023495166.1	1	195509	?
chr17	195510	195609	2	U	100	map	yes
chr17	195610	413063	3	W	NW_023495611.1	1	217454	?
chr17	413064	413163	4	U	100	map	yes
chr17	413164	35913569	5	W	NW_023494810.1	1	35500406	+
chr17	35913570	35913669	6	U	100	map	yes
chr17	35913670	35989072	7	W	NW_023494872.1	1	75403	?
chr18	1	43836131	1	W	NW_023494803.1	1	43836131	-
chr19	1	40668426	1	W	NW_023494799.1	1	40668426	-
chr20	1	40163545	1	W	NW_023494790.1	1	40163545	+
chr21	1	364045	1	W	NW_023495901.1	1	364045	-
chr21	364046	364145	2	U	100	map	yes
chr21	364146	1117952	3	W	NW_023496024.1	1	753807	+
chr21	1117953	1118052	4	U	100	map	yes
chr21	1118053	1329605	5	W	NW_023496048.1	1	211553	?
chr21	1329606	1329705	6	U	100	map	yes
chr21	1329706	23030932	7	W	NW_023494808.1	1	21701227	+
chr21	23030933	23031032	8	U	100	map	yes
chr21	23031033	23634090	9	W	NW_023494821.1	1	603058	+
chr21	23634091	23634190	10	U	100	map	yes
chr21	23634191	23913707	11	W	NW_023495938.1	1	279517	-
chr21	23913708	23913807	12	U	100	map	yes
chr21	23913808	24018038	13	W	NW_023495819.1	1	104231	+
chr21	24018039	24018138	14	U	100	map	yes
chr21	24018139	24750096	15	W	NW_023494816.1	1	731958	+
chr21	24750097	24750196	16	U	100	map	yes
chr21	24750197	25426973	17	W	NW_023495872.1	1	676777	-
chr21	25426974	25427073	18	U	100	map	yes
chr21	25427074	25578298	19	W	NW_023496044.1	1	151225	-
chr21	25578299	25578398	20	U	100	map	yes
chr21	25578399	27527463	21	W	NW_023496043.1	1	1949065	+
chr21	27527464	27527563	22	U	100	map	yes
chr21	27527564	28941324	23	W	NW_023495818.1	1	1413761	-
chr21	28941325	28941424	24	U	100	map	yes
chr21	28941425	29231770	25	W	NW_023495846.1	1	290346	?
chr21	29231771	29231870	26	U	100	map	yes
chr21	29231871	32588821	27	W	NW_023495761.1	1	3356951	+
chr21	32588822	32588921	28	U	100	map	yes
chr21	32588922	32956938	29	W	NW_023495461.1	1	368017	+
chr21	32956939	32957038	30	U	100	map	yes
chr21	32957039	33012897	31	W	NW_023495877.1	1	55859	?
chr21	33012898	33012997	32	U	100	map	yes
chr21	33012998	33214183	33	W	NW_023495343.1	1	201186	-
chr21	33214184	33214283	34	U	100	map	yes
chr21	33214284	34451571	35	W	NW_023495530.1	1	1237288	+
chr21	34451572	34451671	36	U	100	map	yes
chr21	34451672	34528806	37	W	NW_023495834.1	1	77135	?
chr21	34528807	34528906	38	U	100	map	yes
chr21	34528907	34550481	39	W	NW_023495171.1	1	21575	-
chr21	34550482	34550581	40	U	100	map	yes
chr21	34550582	34716584	41	W	NW_023495921.1	1	166003	-
chr21	34716585	34716684	42	U	100	map	yes
chr21	34716685	34891567	43	W	NW_023494908.1	1	174883	+
chr21	34891568	34891667	44	U	100	map	yes
chr21	34891668	34959868	45	W	NW_023495199.1	1	68201	?
chr21	34959869	34959968	46	U	100	map	yes
chr21	34959969	35109882	47	W	NW_023495281.1	1	149914	?
chr21	35109883	35109982	48	U	100	map	yes
chr21	35109983	35371397	49	W	NW_023495466.1	1	261415	-
chr21	35371398	35371497	50	U	100	map	yes
chr21	35371498	36234650	51	W	NW_023496042.1	1	863153	+
chr21	36234651	36234750	52	U	100	map	yes
chr21	36234751	38097576	53	W	NW_023495922.1	1	1862826	+
chr21	38097577	38097676	54	U	100	map	yes
chr21	38097677	38506387	55	W	NW_023495950.1	1	408711	+
chr21	38506388	38506487	56	U	100	map	yes
chr21	38506488	39878946	57	W	NW_023494825.1	1	1372459	-
chr21	39878947	39879046	58	U	100	map	yes
chr21	39879047	40075583	59	W	NW_023495344.1	1	196537	+
chr21	40075584	40075683	60	U	100	map	yes
chr21	40075684	40461814	61	W	NW_023495260.1	1	386131	+
chr21	40461815	40461914	62	U	100	map	yes
chr21	40461915	41306613	63	W	NW_023494911.1	1	844699	-
chr21	41306614	41306713	64	U	100	map	yes
chr21	41306714	41600806	65	W	NW_023495296.1	1	294093	+
chr21	41600807	41600906	66	U	100	map	yes
chr21	41600907	41762105	67	W	NW_023494856.1	1	161199	+
chr21	41762106	41762205	68	U	100	map	yes
chr21	41762206	41776805	69	W	NW_023495908.1	1	14600	?
chr22	1	34377557	1	W	NW_023494796.1	1	34377557	+
chr22	34377558	34377657	2	U	100	map	yes
chr22	34377658	34436174	3	W	NW_023495233.1	1	58517	?
chr23	1	34369132	1	W	NW_023494807.1	1	34369132	-
chr23	34369133	34369232	2	U	100	map	yes
chr23	34369233	34642816	3	W	NW_023496001.1	1	273584	+
chr24	1	21922986	1	W	NW_023494797.1	1	21922986	-
chr24	21922987	21923086	2	U	100	map	yes
chr24	21923087	21944636	3	W	NW_023495926.1	1	21550	?
chr24	21944637	21944736	4	U	100	map	yes
chr24	21944737	23342019	5	W	NW_023495660.1	1	1397283	-
chr24	23342020	23342119	6	U	100	map	yes
chr24	23342120	25248562	7	W	NW_023495014.1	1	1906443	-
chr24	25248563	25248662	8	U	100	map	yes
chr24	25248663	25362674	9	W	NW_023495622.1	1	114012	?
chr24	25362675	25362774	10	U	100	map	yes
chr24	25362775	25447671	11	W	NW_023495465.1	1	84897	?
chr24	25447672	25447771	12	U	100	map	yes
chr24	25447772	29392734	13	W	NW_023496051.1	1	3944963	+
chr24	29392735	29392834	14	U	100	map	yes
chr24	29392835	30137739	15	W	NW_023495275.1	1	744905	-
chr24	30137740	30137839	16	U	100	map	yes
chr24	30137840	30315579	17	W	NW_023494814.1	1	177740	-
chr24	30315580	30315679	18	U	100	map	yes
chr24	30315680	30432980	19	W	NW_023495954.1	1	117301	?
chr24	30432981	30433080	20	U	100	map	yes
chr24	30433081	32006372	21	W	NW_023495303.1	1	1573292	-
chr24	32006373	32006472	22	U	100	map	yes
chr24	32006473	33779548	23	W	NW_023495965.1	1	1773076	+
chr25	1	34655536	1	W	NW_023494806.1	1	34655536	+
chr25	34655537	34655636	2	U	100	map	yes
chr25	34655637	34794891	3	W	NW_023494893.1	1	139255	?
chr25	34794892	34794991	4	U	100	map	yes
chr25	34794992	34912639	5	W	NW_023495200.1	1	117648	-
chr25	34912640	34912739	6	U	100	map	yes
chr25	34912740	35426193	7	W	NW_023495902.1	1	513454	+
chr25	35426194	35426293	8	U	100	map	yes
chr25	35426294	35567833	9	W	NW_023495492.1	1	141540	?
chr25	35567834	35567933	10	U	100	map	yes
chr25	35567934	35610720	11	W	NW_023495497.1	1	42787	+
chr25	35610721	35610820	12	U	100	map	yes
chr25	35610821	35746718	13	W	NW_023494864.1	1	135898	-
chr25	35746719	35746818	14	U	100	map	yes
chr25	35746819	35802254	15	W	NW_023495301.1	1	55436	-
chr25	35802255	35802354	16	U	100	map	yes
chr25	35802355	35984291	17	W	NW_023494901.1	1	181937	?
chr25	35984292	35984391	18	U	100	map	yes
chr25	35984392	36164054	19	W	NW_023496014.1	1	179663	?
chr26	1	31836560	1	W	NW_023494809.1	1	31836560	+
chr27	1	30823758	1	W	NW_023494794.1	1	30823758	-
chr27	30823759	30823858	2	U	100	map	yes
chr27	30823859	31937332	3	W	NW_023495967.1	1	1113474	-
chr27	31937333	31937432	4	U	100	map	yes
chr27	31937433	32116000	5	W	NW_023494899.1	1	178568	?
chr27	32116001	32116100	6	U	100	map	yes
chr27	32116101	32303587	7	W	NW_023494854.1	1	187487	?
chr27	32303588	32303687	8	U	100	map	yes
chr27	32303688	32343162	9	W	NW_023495369.1	1	39475	?
chr27	32343163	32343262	10	U	100	map	yes
chr27	32343263	32450653	11	W	NW_023495727.1	1	107391	?
chr27	32450654	32450753	12	U	100	map	yes
chr27	32450754	33071119	13	W	NW_023496039.1	1	620366	-
chr27	33071120	33071219	14	U	100	map	yes
chr27	33071220	33157814	15	W	NW_023495304.1	1	86595	+
chr27	33157815	33157914	16	U	100	map	yes
chr27	33157915	33274274	17	W	NW_023495294.1	1	116360	-
chr27	33274275	33274374	18	U	100	map	yes
chr27	33274375	33389210	19	W	NW_023495898.1	1	114836	?
